# Supplementary material for: Whole genome sequencing of canids reveals genomic regions under selection and variants influencing morphology
Source: Nat Commun. 2019 Apr 2;10:1489. doi: 10.1038/s41467-019-09373-w (PMC6445083; doi:10.1038/s41467-019-09373-w)
Supplement: Supplementary file 3 — Supplementary Data 1 [file 41467_2019_9373_MOESM3_ESM.xlsx]

## Sheet: Sheet1
Supplementary Data 1. Catalog of the 722 canids genomes
Name_ID_Study	Name_ID_SRA	Breed/CommonName	BioProject	BioSample	Sex	CoverageAll	CoverageX	CoverageRatio	AnalysisName_Phylo	Phylo_Results	Phylo_Bootstrap	Phylo_Notes	Genotyped on Illumina canine HD array	Used to do WGS/SNP chip comparison	Other_Information
Afghan Hound 1	AfghanHound01	Afghan Hound	PRJNA208087	SAMN02194722	M	28.3708	15.3887	1.84361	Afghan Hound 1	Afghan Hound	100				Clone of SCN Donor
Afghan Hound 2	AfghanHound03	Afghan Hound	PRJNA232497	SAMN02485564	F	7.64333	7.71598	0.990584	Afghan Hound 2	Afghan Hound	100
Afghan Hound 3	AfghanHound04	Afghan Hound	PRJNA266585	SAMN03168377	M	17.5661	9.92331	1.77019	Afghan Hound 3	Afghan Hound	100
Airedale Terrier 1	AiredaleTerrier01	Airedale Terrier	PRJNA263947	SAMN03580381	M	15.5718	9.14245	1.70324	Airedale Terrier 1	Airedale Terrier	100
Airedale Terrier 2	AiredaleTerrier02	Airedale Terrier	PRJNA263947	SAMN03580390	F	34.6611	35.0843	0.987938	Airedale Terrier 2	Airedale Terrier	100
Airedale Terrier 3	AiredaleTerrier05	Airedale Terrier	PRJNA263947	SAMN04196850	M	23.9476	13.3739	1.79062	Airedale Terrier 3	Airedale Terrier	100
Airedale Terrier 4	TA001	Airedale Terrier	PRJEB16012	SAMEA4506896	M	24.9529	13.8024	1.80787	Airedale Terrier 4	Airedale Terrier	100
Alaskan Husky 1	AlaskanHusky01	Alaskan Husky	PRJEB9590	SAMEA3449656	M	16.6072	9.32632	1.78068	Alaskan Husky 1	outside Siberian Husky clade	100
Alaskan Husky 2	AlaskanHusky02	Alaskan Husky	PRJEB9591	SAMEA3449657	M	12.9139	7.167	1.80186	Alaskan Husky 2	Siberian Husky	100
Alaskan Malamute 1	AM007	Alaskan Malamute	PRJEB16012	SAMEA104091571	M	17.0484	9.64149	1.76823	Alaskan Malamute 1	Alaskan Malamute	100
Alaskan Malamute 2	AlaskanMalamute01	Alaskan Malamute	PRJNA448733	SAMN08872810	F	45.7711	46.6282	0.981618	Alaskan Malamute 2	Alaskan Malamute	100
Alaskan Malamute 3	AlaskanMalamute02	Alaskan Malamute	PRJNA266585	SAMN03168378	F	16.3685	16.4837	0.993011	Alaskan Malamute 3	Alaskan Malamute	100
Alpine Dachsbracke	Bern_AlpineDachsbracke	Alpine Dachsbracke	PRJEB14840	SAMEA4346711	M	34.9449	20.4969	1.70489	Alpine Dachsbracke	with Bavarian Hound outside Dachshund clade	64	Breed not available for comparison
American Hairless Terrier	AmericanHairlessTerrier01	American Hairless Terrier	PRJNA448733	SAMN08872813	F	50.9758	51.3855	0.992027	American Hairless Terrier	American Hairless Terrier	100		yes	yes
Andean Fox	AndeanFox01	Andean Fox	PRJNA232497	SAMN02487034	F	14.5909	14.585	1.0004							Andean Fox (Culpeo) [Lycalopex culpaeus]
Australian Cattle Dog 1	AC023	Australian Cattle Dog	PRJEB16012	SAMEA104091560	M	25.3688	14.1469	1.79324	Australian Cattle Dog 1	Australian Cattle Dog	100
Australian Cattle Dog 2	AustralianCattleDog01	Australian Cattle Dog	PRJNA263947	SAMN03323677	F	28.3248	28.4261	0.996436	Australian Cattle Dog 2	Australian Cattle Dog	100
Australian Cattle Dog 3	AustralianCattleDog02	Australian Cattle Dog	PRJEB13468	SAMEA3928139	F	19.5888	19.9371	0.98253	Australian Cattle Dog 3	Australian Cattle Dog	100
Australian Cattle Dog 4	AustralianCattleDog03	Australian Cattle Dog	PRJEB16012	SAMEA4504820	F	20.4994	20.6019	0.995025	Australian Cattle Dog 4	Australian Cattle Dog	100
Australian Terrier	AR001	Australian Terrier	PRJEB16012	SAMEA4504840	M	29.0017	16.1808	1.79235	Australian Terrier	Australian Terrier	100
Basenji 1	CFA.118003	Basenji	PRJNA263947	SAMN06159689	M	38.846	21.4699	1.80932	Basenji 1	Basenji	100
Basenji 2	Basenji01	Basenji	PRJNA274504	SAMN03366708	M	6.41785	3.82856	1.67631	Basenji 2	Basenji	100
Basenji 3	Basenji02	Basenji	PRJNA263947	SAMN04196845	F	13.9615	14.1515	0.986574	Basenji 3	Basenji	100
Basenji 4	Basenji03	Basenji	PRJNA263947	SAMN03580393	F	26.9196	27.6907	0.972153	Basenji 4	Basenji	100
Bavarian Hound (Bayerischer Gebirgsschweisshund)	BG064	Bavarian Hound (Bayerischer Gebirgsschweisshund)	PRJEB16012	SAMEA104091562	M	36.6783	20.5181	1.78761	Bavarian Hound	with Alpine Dachsbracke outside Dachshund clade	64	Breed not available for comparison
Beagle 1	CFA.117995	Beagle	PRJNA263947	SAMN06159681	M	38.4534	21.2488	1.80967	Beagle 1	Beagle	100
Beagle 2	Beagle01	Beagle	PRJNA288568	SAMN03801644	M	51.8518	29.212	1.77502	Beagle 2	Beagle	100		yes	yes
Beagle 3	Beagle02	Beagle	PRJNA176193	SAMN01737209	F	49.3575	49.0613	1.00604	Beagle 3	Beagle	100
Beagle 4	Beagle03	Beagle	PRJEB5500	SAMEA2376414	F	15.3425	15.3655	0.998503	Beagle 4	Beagle	100
Beagle 5	Beagle04	Beagle	PRJNA288568	SAMN03801645	F	19.9352	20.4101	0.976732	Beagle 5	Beagle	100
Bearded Collie 1	BeardedCollie01	Bearded Collie	PRJEB13468	SAMEA3928140	F	19.3526	19.4383	0.995591	Bearded Collie 1	Bearded Collie	100
Bearded Collie 2	BeardedCollie02	Bearded Collie	PRJEB16012	SAMEA4505492	M	21.4249	12.0138	1.78336	Bearded Collie 2	Bearded Collie	100
Bearded Collie 3	BeardedCollie03	Bearded Collie	PRJEB16012	SAMEA4504824	M	17.5937	9.80601	1.79418	Bearded Collie 3	Bearded Collie	100
Bearded Collie 4	BeardedCollie04	Bearded Collie	PRJEB16012	SAMEA4505493	F	18.051	18.1597	0.994014	Bearded Collie 4	Bearded Collie	100
Bearded Collie 5	BeardedCollie05	Bearded Collie	PRJEB16012	SAMEA4504827	M	16.5177	9.17038	1.8012	Bearded Collie 5	Bearded Collie	100
Bearded Collie 6	BeardedCollie06	Bearded Collie	PRJEB16012	SAMEA4505496	M	11.4566	6.35986	1.80139	Bearded Collie 6	Bearded Collie	100
Bearded Collie 7	BeardedCollie07	Bearded Collie	PRJEB16012	SAMEA4504832	M	12.3652	6.81928	1.81327	Bearded Collie 7	Bearded Collie	100
Belgian Malinois 1	BelgianMalinois01	Belgian Malinois	PRJNA192935	SAMN01974495	F	10.6915	10.0483	1.06401	Belgian Malinois 1	Belgian Malinois	88
Belgian Malinois 2	BelgianMalinois02	Belgian Malinois	PRJEB16012	SAMEA4504823	F	17.0234	17.0786	0.996768	Belgian Malinois 2	Belgian Malinois	88
Belgian Malinois 3	BelgianMalinois03	Belgian Malinois	PRJEB16012	SAMEA4504826	F	16.6503	16.7578	0.993585	Belgian Malinois 3	Belgian Malinois	88
Belgian Malinois 4	MA0163	Belgian Malinois	PRJEB16012	SAMEA104032048	F	30.8335	31.2459	0.986801	Belgian Malinois 4	Belgian Malinois	88
Belgian Malinois 5	MA142	Belgian Malinois	PRJEB16012	SAMEA104125121	M	33.5123	19.1299	1.75183	Belgian Malinois 5	Belgian Malinois	88
Belgian Sheepdog 1	BelgianSheepdog01	Belgian Sheepdog	PRJNA288568	SAMN03801646	F	45.5056	45.9646	0.990014	Belgian Sheepdog 1	Belgian Sheepdog/Tervuren	100		yes	yes
Belgian Sheepdog 2	BelgianSheepdog02	Belgian Sheepdog	PRJNA448733	SAMN08872843	M	15.3211	8.67226	1.76668	Belgian Sheepdog 2	Belgian Sheepdog/Tervuren	100		yes
Belgian Sheepdog 3	BelgianSheepdog03	Belgian Sheepdog	PRJNA448733	SAMN08872844	F	20.0191	20.4165	0.980535	Belgian Sheepdog 3	Belgian Sheepdog/Tervuren	100		yes
Belgian Sheepdog 4	BelgianSheepdog04	Belgian Sheepdog	PRJNA448733	SAMN08872845	F	14.6308	14.9227	0.980439	Belgian Sheepdog 4	Belgian Sheepdog/Tervuren	100		yes
Belgian Sheepdog 5	BelgianSheepdog05	Belgian Sheepdog	PRJNA448733	SAMN08872846	M	16.1601	9.10052	1.77573	Belgian Sheepdog 5	Belgian Sheepdog/Tervuren	100		yes
Belgian Sheepdog 6	BelgianSheepdog06	Belgian Sheepdog	PRJNA448733	SAMN08872847	M	23.1399	13.1195	1.76378	Belgian Sheepdog 6	Belgian Sheepdog/Tervuren	100		yes
Belgian Sheepdog 7	BelgianSheepdog07	Belgian Sheepdog	PRJNA448733	SAMN08872848	F	13.6036	13.87	0.980793	Belgian Sheepdog 7	Belgian Sheepdog/Tervuren	100		yes
Belgian Tervuren 1	BelgianTervuren01	Belgian Tervuren	PRJNA448733	SAMN08872849	F	37.4903	38.0849	0.984388	Belgian Tervuren 1	Belgian Sheepdog/Tervuren	100		yes	yes
Belgian Tervuren 2	BelgianTervuren02	Belgian Tervuren	PRJNA448733	SAMN08872850	M	14.5738	8.26359	1.76362	Belgian Tervuren 2	Belgian Sheepdog/Tervuren	100		yes
Belgian Tervuren 3	BelgianTervuren03	Belgian Tervuren	PRJNA448733	SAMN08872851	F	12.2446	12.5646	0.974532	Belgian Tervuren 3	Belgian Sheepdog/Tervuren	100		yes
Belgian Tervuren 4	BelgianTervuren05	Belgian Tervuren	PRJNA448733	SAMN08872852	F	19.6836	19.8996	0.989146	Belgian Tervuren 4	Belgian Sheepdog/Tervuren	100		yes
Belgian Tervuren 5	BelgianTervuren06	Belgian Tervuren	PRJNA448733	SAMN08872853	M	16.7271	9.45823	1.76852	Belgian Tervuren 5	Belgian Sheepdog/Tervuren	100		yes
Belgian Tervuren 6	BelgianTervuren07	Belgian Tervuren	PRJNA448733	SAMN08872854	F	15.6921	16.0523	0.977561	Belgian Tervuren 6	Belgian Sheepdog/Tervuren	100		yes
Belgian Tervuren 7	BelgianTervuren08	Belgian Tervuren	PRJNA448733	SAMN08872855	M	16.033	9.03221	1.77509	Belgian Tervuren 7	Belgian Sheepdog/Tervuren	100		yes
Belgian Tervuren 8	BelgianTervuren09	Belgian Tervuren	PRJNA448733	SAMN08872856	M	15.9599	8.99862	1.77359	Belgian Tervuren 8	Belgian Sheepdog/Tervuren	100		yes
Belgian Tervuren 9	BelgianTervuren10	Belgian Tervuren	PRJNA448733	SAMN08872857	F	16.962	17.2946	0.980769	Belgian Tervuren 9	Belgian Sheepdog/Tervuren	100		yes
Belgian Tervuren 10	BelgianTervuren11	Belgian Tervuren	PRJNA448733	SAMN08872858	F	48.2004	49.1584	0.980512	Belgian Tervuren 10	Belgian Sheepdog/Tervuren	100		yes	yes
Belgian Tervuren 11	BelgianTervuren04	Belgian Tervuren - See Other_Information	PRJNA448733	SAMN08872859	M	14.9749	8.46385	1.76928	Belgian Tervuren 11	Belgian Sheepdog/Tervuren	100		yes		WGS contaminated with another individual - Determined by concordance with SNPchip data
Berger Blanc Suisse	BergerBlancSuisse01	Berger Blanc Suisse	PRJEB16012	SAMEA4506887	M	16.5863	9.28219	1.7869	Berger Blanc Suisse	outside German Shepherd Dog clade	100	Breed not available for comparison
Berger Picard 1	CFA.109670	Berger Picard	PRJNA263947	SAMN06159678	M	57.4548	31.857	1.80352	Berger Picard 1	Berger Picard	100
Berger Picard 2	BergerPicard01	Berger Picard	PRJNA263947	SAMN03580405	F	25.2395	25.4755	0.990736	Berger Picard 2	Berger Picard	100
Berger Picard 3	BergerPicard02	Berger Picard	PRJNA263947	SAMN04196849	F	25.632	25.6681	0.998594	Berger Picard 3	Berger Picard	100
Berger Picard 4	BergerPicard03	Berger Picard	PRJNA263947	SAMN04196860	F	33.0813	33.4401	0.98927	Berger Picard 4	Berger Picard	100
Bernese Mountain Dog 1	BerneseMountainDog01	Bernese Mountain Dog	PRJNA288568	SAMN03801648	F	44.4212	45.0191	0.986719	Bernese Mountain Dog 1	Bernese Mountain Dog	100		yes	yes
Bernese Mountain Dog 2	BerneseMountainDog02	Bernese Mountain Dog	PRJNA448733	SAMN08872866	F	49.0902	50.4161	0.973701	Bernese Mountain Dog 2	Bernese Mountain Dog	100
Bernese Mountain Dog 3	BerneseMountainDog03	Bernese Mountain Dog	PRJNA448733	SAMN08872867	M	9.45044	5.25151	1.79957	Bernese Mountain Dog 3	Bernese Mountain Dog	100
Bernese Mountain Dog 4	BerneseMountainDog04	Bernese Mountain Dog	PRJNA448733	SAMN08872868	M	10.3343	5.84151	1.76911	Bernese Mountain Dog 4	Bernese Mountain Dog	100
Bernese Mountain Dog 5	BerneseMountainDog05	Bernese Mountain Dog	PRJNA448733	SAMN08872869	F	9.35487	9.55996	0.978547	Bernese Mountain Dog 5	Bernese Mountain Dog	100
Bernese Mountain Dog 6	BerneseMountainDog06	Bernese Mountain Dog	PRJNA448733	SAMN08872870	F	7.65702	7.72828	0.990779	Bernese Mountain Dog 6	Bernese Mountain Dog	100
Bernese Mountain Dog 7	BerneseMountainDog07	Bernese Mountain Dog	PRJNA448733	SAMN08872871	F	8.68575	8.89769	0.97618	Bernese Mountain Dog 7	Bernese Mountain Dog	100
Bernese Mountain Dog 8	BerneseMountainDog08	Bernese Mountain Dog	PRJNA448733	SAMN08872872	F	8.67021	8.39318	1.03301	Bernese Mountain Dog 8	Bernese Mountain Dog	100
Bernese Mountain Dog 9	BerneseMountainDog09	Bernese Mountain Dog	PRJNA448733	SAMN08872873	M	9.60641	5.44538	1.76414	Bernese Mountain Dog 9	Bernese Mountain Dog	100
Bernese Mountain Dog 10	BerneseMountainDog10	Bernese Mountain Dog	PRJNA448733	SAMN08872874	F	8.56697	8.88312	0.96441	Bernese Mountain Dog 10	Bernese Mountain Dog	100		yes
Bernese Mountain Dog 11	BerneseMountainDog11	Bernese Mountain Dog	PRJNA448733	SAMN08872875	M	11.3299	6.31884	1.79303	Bernese Mountain Dog 11	Bernese Mountain Dog	100
Bernese Mountain Dog 12	BerneseMountainDog12	Bernese Mountain Dog	PRJNA448733	SAMN08872876	F	10.7539	10.965	0.980748	Bernese Mountain Dog 12	Bernese Mountain Dog	100
Bernese Mountain Dog 13	BerneseMountainDog13	Bernese Mountain Dog	PRJNA448733	SAMN08872877	F	8.61537	8.81847	0.976969	Bernese Mountain Dog 13	Bernese Mountain Dog	100
Bernese Mountain Dog 14	BerneseMountainDog14	Bernese Mountain Dog	PRJNA448733	SAMN08872878	F	11.1957	11.551	0.969241	Bernese Mountain Dog 14	Bernese Mountain Dog	100
Bernese Mountain Dog 15	BerneseMountainDog15	Bernese Mountain Dog	PRJNA448733	SAMN08872879	M	8.6809	5.08508	1.70713	Bernese Mountain Dog 15	Bernese Mountain Dog	100
Bernese Mountain Dog 16	BerneseMountainDog16	Bernese Mountain Dog	PRJNA448733	SAMN08872880	F	10.0181	10.1952	0.982629	Bernese Mountain Dog 16	Bernese Mountain Dog	100
Bernese Mountain Dog 17	BerneseMountainDog17	Bernese Mountain Dog	PRJNA448733	SAMN08872881	F	7.98257	8.11411	0.983789	Bernese Mountain Dog 17	Bernese Mountain Dog	100
Bernese Mountain Dog 18	BerneseMountainDog18	Bernese Mountain Dog	PRJNA448733	SAMN08872882	F	13.6232	13.5572	1.00487	Bernese Mountain Dog 18	Bernese Mountain Dog	100
Black and Tan Coonhound	Coonhound01	Black and Tan Coonhound	PRJNA263947	SAMN04196853	F	27.3033	27.5502	0.991038	Black and Tan Coonhound	with a Redbone Coonhound	73	Breed not available for comparison
Black Russian Terrier	BlackRussianTerrier01	Black Russian Terrier	PRJNA263947	SAMN03323668	F	37.3834	37.579	0.994795	Black Russian Terrier	Black Russian Terrier	100
Bloodhound	Bloodhound01	Bloodhound	PRJNA288568	SAMN03801649	F	39.0068	39.7652	0.980928	Bloodhound	Bloodhound	100		yes	yes
Border Collie 1	BorderCollie06	Border Collie	PRJEB16012	SAMEA4505490	F	4.51903	4.59709	0.98302	Border Collie 1	Border Collie	100				One of six BAM file that needed to be remade after making 722g VCF - Slight diffences in genotypes in 722g VCF compared to a joint call of the 6g for a subset of Illumina SNPchip SNPs (48 differences out of 63664 tested for 0.08% discordance)
Border Collie 2	BC0480	Border Collie	PRJEB16012	SAMEA104091558	F	31.0284	30.2771	1.02481	Border Collie 2	Border Collie	100
Border Collie 3	Helsinki_BC1028	Border Collie	PRJNA319610	SAMN04908310	M	27.2625	15.3049	1.78129	Border Collie 3	Border Collie	100
Border Collie 4	Helsinki_BC1029	Border Collie	PRJNA319610	SAMN04908311	F	25.8034	25.9828	0.993095	Border Collie 4	Border Collie	100
Border Collie 5	Helsinki_BC222	Border Collie	PRJNA319610	SAMN04908307	M	26.1475	14.5446	1.79775	Border Collie 5	Border Collie	100
Border Collie 6	Helsinki_BC387	Border Collie	PRJNA319610	SAMN04908308	M	24.7281	13.7895	1.79326	Border Collie 6	Border Collie	100
Border Collie 7	BC485	Border Collie	PRJEB16012	SAMEA104125112	M	25.9237	14.4547	1.79344	Border Collie 7	Border Collie	100
Border Collie 8	BC518	Border Collie	PRJEB16012	SAMEA104125113	F	26.7622	27.0725	0.988538	Border Collie 8	Border Collie	100
Border Collie 9	Helsinki_BC578	Border Collie	PRJNA319610	SAMN04908309	M	27.035	15.1451	1.78507	Border Collie 9	Border Collie	100
Border Collie 10	BC597	Border Collie	PRJEB16012	SAMEA104125115	M	23.3905	13.0725	1.78929	Border Collie 10	Border Collie	100
Border Collie 11	BorderCollie01	Border Collie	PRJNA188158	SAMN01908107	F	10.7368	10.5889	1.01397	Border Collie 11	Border Collie	100
Border Collie 12	BorderCollie02	Border Collie	PRJNA288568	SAMN03801650	M	18.9138	10.7616	1.75753	Border Collie 12	Border Collie	100
Border Collie 13	BorderCollie03	Border Collie	PRJNA288568	SAMN03801651	M	28.6626	16.1885	1.77055	Border Collie 13	Border Collie	100
Border Collie 14	BorderCollie07	Border Collie	PRJEB16012	SAMEA4504821	F	21.4716	22.0178	0.975193	Border Collie 14	Border Collie	100
Border Collie 15	BorderCollie08	Border Collie	PRJEB12337	SAMEA3724571	F	30.3248	30.4751	0.995068	Border Collie 15	Border Collie	100
Border Terrier 1	CFA.107838	Border Terrier	PRJNA263947	SAMN06159673	M	43.2732	23.9522	1.80665	Border Terrier 1	Border Terrier	100
Border Terrier 2	BorderTerrier01	Border Terrier	PRJNA263947	SAMN03580407	F	23.9053	24.1929	0.988112	Border Terrier 2	Border Terrier	100
Border Terrier 3	BorderTerrier02	Border Terrier	PRJNA263947	SAMN04196855	F	33.0344	33.4518	0.987522	Border Terrier 3	Border Terrier	100
Border Terrier 4	BorderTerrier03	Border Terrier	PRJNA263947	SAMN04196856	M	30.4872	17.4115	1.75098	Border Terrier 4	Border Terrier	100
Borzoi	Borzoi01	Borzoi	PRJNA448733	SAMN08872905	F	50.8505	51.7766	0.982114	Borzoi	Borzoi	100		yes	yes
Boston Terrier	BostonTerrier01	Boston Terrier	PRJNA448733	SAMN08872906	F	54.2211	55.2645	0.98112	Boston Terrier	Boston Terrier	100		yes	yes
Bouvier des Flandres 1	BouvierDesFlandres01	Bouvier des Flandres	PRJNA448733	SAMN08872908	F	63.3404	64.5868	0.980702	Bouvier des Flandres 1	Bouvier des Flandres	100
Bouvier des Flandres 2	CFA.107836	Bouvier des Flandres	PRJNA263947	SAMN06159671	M	40.9536	22.6082	1.81145	Bouvier des Flandres 2	Bouvier des Flandres	100
Bouvier des Flandres 3	BouvierDesFlandres02	Bouvier des Flandres	PRJNA448733	SAMN08872909	M	21.8817	12.2762	1.78245	Bouvier des Flandres 3	Bouvier des Flandres	100
Boxer	Boxer01	Boxer	PRJNA255370	SAMN02921305	F	29.9085	30.5968	0.977504	Boxer	Boxer	100
Brittany	BrittanySpaniel01	Brittany	PRJNA288568	SAMN03801653	M	10.1812	5.82125	1.74897	Brittany	Brittany	100
Bull Terrier 1	BT1021	Bull Terrier	PRJEB16012	SAMEA104125116	F	23.1618	23.5249	0.984565	Bull Terrier 1	Bull Terrier/Mini Bull Terrier	100
Bull Terrier 2	BullTerrier01	Bull Terrier	PRJNA448733	SAMN08872913	F	38.0364	38.6128	0.985072	Bull Terrier 2	Bull Terrier/Mini Bull Terrier	100
Bull Terrier 3	BullTerrier02	Bull Terrier	PRJNA448733	SAMN08872914	M	41.7003	23.2819	1.7911	Bull Terrier 3	Bull Terrier/Mini Bull Terrier	100
Bull Terrier 4	BullTerrier03	Bull Terrier	PRJNA448733	SAMN08872915	M	49.6998	27.8097	1.78714	Bull Terrier 4	Bull Terrier/Mini Bull Terrier	100		yes	yes
Bull Terrier 5	BullTerrier04	Bull Terrier	PRJNA448733	SAMN08872916	M	48.3324	26.952	1.79328	Bull Terrier 5	Bull Terrier/Mini Bull Terrier	100		yes	yes
Bull Terrier 6	BullTerrier05	Bull Terrier	PRJNA448733	SAMN08872917	M	61.8073	34.6729	1.78258	Bull Terrier 6	Bull Terrier/Mini Bull Terrier	100		yes	yes
Bull Terrier 7	BullTerrier06	Bull Terrier	PRJNA448733	SAMN08872918	F	93.8265	95.9352	0.97802	Bull Terrier 7	Bull Terrier/Mini Bull Terrier	100
Bull Terrier 8	BullTerrier07	Bull Terrier	PRJNA448733	SAMN08872919	M	7.43861	4.28866	1.73448	Bull Terrier 8	Bull Terrier/Mini Bull Terrier	100
Bull Terrier 9	BullTerrier08	Bull Terrier	PRJNA448733	SAMN08872920	M	8.15817	4.68432	1.74159	Bull Terrier 9	Bull Terrier/Mini Bull Terrier	100
Bull Terrier Miniature	BT007	Miniature Bull Terrier	PRJEB16012	SAMEA4506897	M	38.4517	21.2503	1.80947	Bull Terrier Miniature	Bull Terrier/Mini Bull Terrier	100
Bulldog	Bulldog01	Bulldog	PRJNA288568	SAMN03801654	F	52.3821	52.2868	1.00182	Bulldog	Bulldog	100		yes	yes
Bullmastiff	BU002	Bullmastiff	PRJEB16012	SAMEA103949042	M	13.8461	7.73634	1.78975	Bullmastiff	Bullmastiff	100
Cairn Terrier	CE073	Cairn Terrier	PRJEB16012	SAMEA104091555	F	28.2772	28.8043	0.981701	Cairn Terrier	Cairn Terrier	100
Cane Corso	CaneCorso01	Cane Corso	PRJNA263947	SAMN04196864	F	29.7657	30.2582	0.983723	Cane Corso	Cane Corso	75
Carolina Dog	CarolinaDog01	Carolina Dog	PRJNA448733	SAMN08872926	F	41.7829	42.6283	0.980168	Carolina Dog	with other Carolina Dogs outside the Asian Toys clade	54	Breed not available for comparison
Caucasian Ovcharka	CaucasianOvcharka01	Caucasian Ovcharka	PRJNA232497	SAMN02485585	F	10.3331	10.6352	0.971594	Caucasian Ovcharka	Caucasian Ovcharka	100
Cavalier King Charles Spaniel 1	CK006	Cavalier King Charles Spaniel	PRJEB16012	SAMEA104091570	F	29.3105	29.5293	0.99259	Cavalier King Charles Spaniel 1	Cavalier King Charles Spaniel	100
Cavalier King Charles Spaniel 2	CK023	Cavalier King Charles Spaniel	PRJEB16012	SAMEA104091569	F	31.1405	31.4455	0.990301	Cavalier King Charles Spaniel 2	Cavalier King Charles Spaniel	100
Chesapeake Bay Retriever	CFA.109671	Chesapeake Bay Retriever	PRJNA263947	SAMN06159679	M	38.6352	21.2877	1.81491	Chesapeake Bay Retriever	Chesapeake Bay Retriever	100
Chihuahua 1	Chihuahua01	Chihuahua	PRJNA288568	SAMN03801656	F	53.8916	54.5735	0.987505	Chihuahua 1	Chihuahua	100		yes	yes
Chihuahua 2	Chihuahua03	Chihuahua	PRJNA266585	SAMN03168379	M	18.4128	10.3508	1.77888	Chihuahua 2	Chihuahua	100
Chihuahua 3	Chihuahua05	Chihuahua	PRJEB13139	SAMEA3905753	M	32.0361	17.1606	1.86684	Chihuahua 3	Chihuahua	100
Chinese Crested 1	ChineseCrested01	Chinese Crested	PRJNA261736	SAMN03075611	M	35.3472	19.7353	1.79106	Chinese Crested 1	Chinese Crested	100
Chinese Crested 2	ChineseCrested05	Chinese Crested	PRJNA255370	SAMN02921308	M	21.9051	12.259	1.78686	Chinese Crested 2	Chinese Crested	100
Chinese Indigenous Dog 1	ChineseIndigenousDog01	Chinese Indigenous Dog	PRJNA266585	SAMN03168352	F	17.6852	17.0102	1.03968	Chinese Indigenous Dog 1
Chinese Indigenous Dog 2	ChineseIndigenousDog02	Chinese Indigenous Dog	PRJNA266585	SAMN03168353	M	20.9199	13.2024	1.58455	Chinese Indigenous Dog 2
Chinese Indigenous Dog 3	ChineseIndigenousDog03	Chinese Indigenous Dog	PRJNA266585	SAMN03168354	F	18.7551	18.6859	1.0037	Chinese Indigenous Dog 3
Chinese Indigenous Dog 4	ChineseIndigenousDog04	Chinese Indigenous Dog	PRJNA266585	SAMN03168355	F	19.2314	21.2	0.907142	Chinese Indigenous Dog 4
Chinese Indigenous Dog 5	ChineseIndigenousDog05	Chinese Indigenous Dog	PRJNA266585	SAMN03168363	M	19.6799	12.023	1.63685	Chinese Indigenous Dog 5
Chinese Indigenous Dog 6	ChineseIndigenousDog06	Chinese Indigenous Dog	PRJNA266585	SAMN03168364	M	16.8617	10.5895	1.5923	Chinese Indigenous Dog 6
Chinese Indigenous Dog 7	ChineseIndigenousDog07	Chinese Indigenous Dog	PRJNA266585	SAMN03168356	F	19.0626	19.1296	0.996498	Chinese Indigenous Dog 7
Chinese Indigenous Dog 8	ChineseIndigenousDog08	Chinese Indigenous Dog	PRJNA266585	SAMN03168358	M	17.1405	9.7191	1.76359	Chinese Indigenous Dog 8
Chinese Indigenous Dog 9	ChineseIndigenousDog09	Chinese Indigenous Dog	PRJNA266585	SAMN03168359	M	19.2646	11.9294	1.61488	Chinese Indigenous Dog 9
Chinese Indigenous Dog 10	ChineseIndigenousDog10	Chinese Indigenous Dog	PRJNA266585	SAMN03168360	F	12.7991	11.9546	1.07064	Chinese Indigenous Dog 10
Chinese Indigenous Dog 11	ChineseIndigenousDog11	Chinese Indigenous Dog	PRJNA266585	SAMN03168361	F	17.487	16.7678	1.04289	Chinese Indigenous Dog 11
Chinese Indigenous Dog 12	ChineseIndigenousDog12	Chinese Indigenous Dog	PRJNA266585	SAMN03168365	M	16.4313	9.18143	1.78962	Chinese Indigenous Dog 12
Chinese Indigenous Dog 13	ChineseIndigenousDog13	Chinese Indigenous Dog	PRJNA266585	SAMN03168366	F	18.1389	17.4144	1.0416	Chinese Indigenous Dog 13
Chinese Indigenous Dog 14	ChineseIndigenousDog14	Chinese Indigenous Dog	PRJNA266585	SAMN03168367	M	10.2317	6.10571	1.67576	Chinese Indigenous Dog 14
Chinese Indigenous Dog 15	ChineseIndigenousDog15	Chinese Indigenous Dog	PRJNA266585	SAMN03168357	M	18.2738	11.4518	1.59571	Chinese Indigenous Dog 15
Chinese Shar-Pei 1	NGSDOG024	Chinese Shar-Pei	PRJNA327712	SAMN05356426	M	10.6133	6.41543	1.65434	Chinese Shar-Pei 1	Chinese Shar-Pei	100
Chinese Shar-Pei 2	NGSDOG025	Chinese Shar-Pei	PRJNA327712	SAMN05356427	M	10.7233	6.38439	1.67961	Chinese Shar-Pei 2	Chinese Shar-Pei	100
Chinook	Chinook01	Chinook	PRJNA263947	SAMN03580382	F	16.9789	17.8536	0.951007	Chinook	Chinook	100
Chongqing Dog	ChongqingDog01	Chongqing Dog	PRJNA232497	SAMN02485578	M	7.44037	4.30652	1.7277	Chongqing Dog	outside Chow Chow clade	100	Breed not available for comparison
Chow Chow 1	ChowChow01	Chow Chow	PRJNA288568	SAMN03801657	F	6.04295	6.16182	0.980709	Chow Chow 1	Chow Chow	100		yes
Chow Chow 2	ChowChow02	Chow Chow	PRJNA288568	SAMN03801658	F	64.8361	65.0404	0.996859	Chow Chow 2	Chow Chow	100		yes	yes
Chow Chow 3	ChowChow03	Chow Chow	PRJNA232497	SAMN02485574	M	7.3007	4.23122	1.72544	Chow Chow 3	Chow Chow	100
Chow Chow 4	CW011	Chow Chow	PRJEB16012	SAMEA104091566	F	19.6776	19.7772	0.994964	Chow Chow 4	Chow Chow	100
Clumber Spaniel	ClumberSpaniel01	Clumber Spaniel	PRJNA288568	SAMN03801659	M	18.3149	10.3579	1.76821	Clumber Spaniel	Clumber Spaniel	100
American Cocker Spaniel 1	CockerSpanielAmerican01	Cocker Spaniel (American)	PRJNA288568	SAMN03801660	F	41.9174	42.7007	0.981656	American Cocker Spaniel 1	Cocker Spaniel (American)	100		yes	yes
American Cocker Spaniel 2	CockerSpanielAmerican02	Cocker Spaniel (American)	SRP108905	SRR5664960	M	18.9048	10.7244	1.76278	American Cocker Spaniel 2	Cocker Spaniel (American)	100
American Cocker Spaniel 3	CockerSpanielAmerican03	Cocker Spaniel (American)	SRP108905	SRR5664961	M	38.3195	18.474	2.07424	American Cocker Spaniel 3	Cocker Spaniel (American)	100
American Cocker Spaniel 4	CockerSpanielAmerican04	Cocker Spaniel (American)	SRP108905	SRR5664958	F	48.0214	48.1072	0.998216	American Cocker Spaniel 4	Cocker Spaniel (American)	100
American Cocker Spaniel 5	CockerSpanielAmerican05	Cocker Spaniel (American)	SRP108905	SRR5664959	F	35.7986	35.8271	0.999205	American Cocker Spaniel 5	Cocker Spaniel (American)	100
American Cocker Spaniel 6	CockerSpanielAmerican06	Cocker Spaniel (American)	SRP108905	SRR5664964	M	49.8103	27.6157	1.80369	American Cocker Spaniel 6	Cocker Spaniel (American)	100
Coyote 1	Coyote01	Coyote	PRJNA255370	SAMN02921301	M	26.2511	14.6481	1.79212							Coyote (California)
Coyote 2	Coyote02	Coyote	PRJNA255370	SAMN02921302	M	6.77105	4.15164	1.63093							Coyote (Alabama)
Coyote 3	Coyote03	Coyote	PRJNA255370	SAMN02921303	M	7.99192	4.48833	1.7806							Coyote (Midwest)
Curly Coated Retreiver	CR039	Curly-Coated Retriever	PRJEB16012	SAMEA104091556	F	22.3259	22.7602	0.980918	Curly Coated Retreiver	Curly-Coated Retriever	100
Dachshund 1	CFA.107835	Dachshund	PRJNA263947	SAMN06159670	M	44.898	24.7558	1.81364	Dachshund 1	Dachshund	100
Dachshund 2	CFA.109668	Dachshund	PRJNA263947	SAMN06159676	M	36.173	20.0182	1.80701	Dachshund 2	Dachshund	100
Dachshund 3	Dachshund01	Dachshund	PRJEB7736	SAMEA3121338	M	17.2778	9.80851	1.76151	Dachshund 3	Dachshund	100
Dachshund 4	DH0117	Dachshund	PRJEB16012	SAMEA104091567	M	25.6137	14.2119	1.80227	Dachshund 4	Dachshund	100
Dachshund 5	DH126	Dachshund	PRJEB16012	SAMEA104125117	F	18.8905	19.0051	0.99397	Dachshund 5	Dachshund	100
Dalmatian 1	DAL162K1	Dalmatian	PRJNA360671	SAMN06214558	M	15.5739	8.56508	1.8183	Dalmatian 1	Dalmatian	100
Dalmatian 2	Dalmatian01	Dalmatian	PRJNA448733	SAMN08872976	F	34.5204	34.4887	1.00092	Dalmatian 2	Dalmatian	100
Dhole	Dhole01	Dhole	PRJNA266585	SAMN03168405	F	39.6463	37.52	1.05667							Dhole (Cuon alpinus)
Dingo	Dingo01	Dingo	PRJNA274504	SAMN03366709	M	6.82211	3.98845	1.71047
Doberman Pinscher 1	DO242	Doberman Pinscher	PRJEB16012	SAMEA4505489	F	40.3793	41.0485	0.983697	Doberman Pinscher 1	Doberman Pinscher	100
Doberman Pinscher 2	Doberman01	Doberman Pinscher	PRJNA288568	SAMN03801662	F	32.2931	32.9063	0.981365	Doberman Pinscher 2	Doberman Pinscher	100
Doberman Pinscher 3	Doberman02	Doberman Pinscher	PRJNA263947	SAMN03580409	M	27.0783	15.6551	1.72968	Doberman Pinscher 3	Doberman Pinscher	100
Doberman Pinscher 4	Doberman03	Doberman Pinscher	PRJEB16012	SAMEA4509491	F	7.54702	7.59951	0.993093	Doberman Pinscher 4	Doberman Pinscher	100
Doberman Pinscher 5	Doberman04	Doberman Pinscher	PRJEB16012	SAMEA4509492	M	8.56702	4.898	1.74909	Doberman Pinscher 5	Doberman Pinscher	100
East Siberian Laika	EastSiberianLaika01	East Siberian Laika	PRJNA266585	SAMN03168390	F	17.5103	17.7636	0.985741	East Siberian Laika	with Carolina Dogs outside the Asian Toys clade	54	Breed not available for comparison
Elo	Elo01	Elo	PRJEB16012	SAMEA4506890	M	18.1116	9.90946	1.82771	Elo	outside Eurasier clade	99	Breed not available for comparison
English Cocker Spaniel 1	CP003	English Cocker Spaniel	PRJEB16012	SAMEA4506900	M	27.5029	15.4293	1.78251	English Cocker Spaniel 1	English Cocker Spaniel	100
English Cocker Spaniel 2	CockerSpanielEnglish01	English Cocker Spaniel	PRJEB2162	SAMEA1521941	M	23.3002	13.0228	1.78919	English Cocker Spaniel 2	English Cocker Spaniel	100
English Cocker Spaniel 3	CockerSpanielEnglish02	English Cocker Spaniel	PRJNA263947	SAMN03323672	M	8.07838	4.97452	1.62395	English Cocker Spaniel 3	English Cocker Spaniel	100
English Cocker Spaniel 4	CockerSpanielEnglish03	English Cocker Spaniel	PRJNA263947	SAMN03323673	F	14.3196	14.3947	0.994783	English Cocker Spaniel 4	English Cocker Spaniel	100
English Cocker Spaniel 5	CockerSpanielEnglish04	English Cocker Spaniel	PRJNA255370	SAMN02921306	M	10.9031	6.44878	1.69072	English Cocker Spaniel 5	English Cocker Spaniel	100
English Cocker Spaniel 6	CockerSpanielEnglish05	English Cocker Spaniel	SRP108905	SRR5664965	F	36.04	35.5789	1.01296	English Cocker Spaniel 6	English Cocker Spaniel	100
English Setter 1	CFA.105990	English Setter	PRJNA263947	SAMN06159667	F	27.9622	27.9883	0.999067	English Setter 1	English Setter	100
English Setter 2	CFA.117996	English Setter	PRJNA263947	SAMN06159682	M	39.4001	21.8432	1.80377	English Setter 2	English Setter	100
English Setter 3	EnglishSetter01	English Setter	PRJNA263947	SAMN04196858	M	25.6421	14.3635	1.78523	English Setter 3	English Setter	100
English Springer Spaniel 1	EnglishSpringerSpaniel01	English Springer Spaniel	PRJNA263947	SAMN03580391	M	31.3651	17.9941	1.74308	English Springer Spaniel 1	English Springer Spaniel	100
English Springer Spaniel 2	EnglishSpringerSpaniel03	English Springer Spaniel	PRJNA263947	SAMN04196857	M	31.3495	17.7881	1.76239	English Springer Spaniel 2	English Springer Spaniel	100
Entlebucher Sennenhund 1	EntlebucherSennenhund01	Entlebucher Sennenhund	PRJEB16012	SAMEA4504828	M	13.7681	7.70949	1.78586	Entlebucher Sennenhund 1	Entlebucher Sennenhund	100	Breed not available for comparison
Entlebucher Sennenhund 2	EntlebucherSennenhund02	Entlebucher Sennenhund	PRJEB16012	SAMEA4505497	M	13.1998	7.22657	1.82657	Entlebucher Sennenhund 2	Entlebucher Sennenhund	100	Breed not available for comparison
Entlebucher Sennenhund 3	EntlebucherSennenhund03	Entlebucher Sennenhund	PRJEB16012	SAMEA4504829	M	12.3218	6.74192	1.82764	Entlebucher Sennenhund 3	Entlebucher Sennenhund	100	Breed not available for comparison
Entlebucher Sennenhund 4	EntlebucherSennenhund04	Entlebucher Sennenhund	PRJEB16012	SAMEA4505498	M	11.9363	6.60897	1.80608	Entlebucher Sennenhund 4	Entlebucher Sennenhund	100	Breed not available for comparison
Entlebucher Sennenhund 5	EntlebucherSennenhund05	Entlebucher Sennenhund	PRJEB16012	SAMEA4504830	M	11.9071	6.65164	1.7901	Entlebucher Sennenhund 5	Entlebucher Sennenhund	100	Breed not available for comparison
Entlebucher Sennenhund 6	EntlebucherSennenhund06	Entlebucher Sennenhund	PRJEB16012	SAMEA4505499	M	13.8693	7.79771	1.77864	Entlebucher Sennenhund 6	Entlebucher Sennenhund	100	Breed not available for comparison
Entlebucher Sennenhund 7	EntlebucherSennenhund07	Entlebucher Sennenhund	PRJEB16012	SAMEA4505500	M	13.0596	7.37277	1.77133	Entlebucher Sennenhund 7	Entlebucher Sennenhund	100	Breed not available for comparison
Entlebucher Sennenhund 8	EntlebucherSennenhund08	Entlebucher Sennenhund	PRJEB16012	SAMEA4505501	M	17.0766	9.41899	1.813	Entlebucher Sennenhund 8	Entlebucher Sennenhund	100	Breed not available for comparison
Eurasier 1	Eurasier01	Eurasier	PRJEB6079	SAMEA2446720	F	12.1854	12.2709	0.993032	Eurasier 1	Eurasier	100
Eurasier 2	Eurasier02	Eurasier	PRJEB16012	SAMEA4506889	M	16.1855	9.08217	1.78212	Eurasier 2	Eurasier	100
Field Spaniel	CFA.107833	Field Spaniel	PRJNA263947	SAMN06159668	M	42.1655	23.2253	1.8155	Field Spaniel	Field Spaniel	100
Finnish Lapphund	FinnishLapphund01	Finnish Lapphund	PRJNA266585	SAMN03168391	M	18.5545	10.627	1.74598	Finnish Lapphund	outside Finnish Spitz clade	78	Breed not available for comparison
Flatcoated Retriever 1	FlatcoatedRetriever01	Flat-Coated Retriever	PRJNA288568	SAMN03801666	F	68.8716	70.3225	0.979368	Flatcoated Retriever 1	Flat-Coated Retriever	100		yes	yes
Flatcoated Retriever 2	FlatcoatedRetriever02	Flat-Coated Retriever	PRJNA288568	SAMN03801667	F	44.0783	44.671	0.986732	Flatcoated Retriever 2	Flat-Coated Retriever	100		yes	yes
Flatcoated Retriever 3	FlatcoatedRetriever03	Flat-Coated Retriever	PRJNA448733	SAMN08873011	F	42.4232	43.3655	0.978271	Flatcoated Retriever 3	Flat-Coated Retriever	100		yes	yes
Fonni Dog	FonniDog01	Fonni's Dog	PRJNA448733	SAMN08873012	F	42.448	43.1027	0.984811	Fonni Dog	Fonni's Dog	51		yes	yes
French Bulldog 1	FB065	French Bulldog	PRJEB16012	SAMEA4504835	M	14.4448	8.2	1.76156	French Bulldog 1	French Bulldog	100
French Bulldog 2	FrenchBulldog01	French Bulldog	PRJEB13468	SAMEA3928146	M	19.7029	11.0097	1.78959	French Bulldog 2	French Bulldog	100
German Hunting Terrier	JT007	German Hunting Terrier	PRJEB16012	SAMEA104125120	M	37.5165	20.9689	1.78915	German Hunting Terrier	outside Lakeland Terrier, Smooth Fox Terrier and Wire Fox Terrier clade	100	Breed not available for comparison
German Shepherd Dog 1	DS043	German Shepherd Dog	PRJEB16012	SAMEA4506895	F	29.7673	29.7556	1.00039	German Shepherd Dog 1	German Shepherd Dog	100				Dam (DS051) and Sire (DS053) are sequenced
German Shepherd Dog 2	DS051	German Shepherd Dog	PRJEB16012	SAMEA72802168	F	21.3009	21.6939	0.981884	German Shepherd Dog 2	German Shepherd Dog	100				Dam of DS043
German Shepherd Dog 3	DS053	German Shepherd Dog	PRJEB16012	SAMEA72802918	M	20.8588	11.6934	1.78381	German Shepherd Dog 3	German Shepherd Dog	100				Sire of DS043
German Shepherd Dog 4	GermanShepherd01	German Shepherd Dog	PRJNA192935	SAMN01974494	F	9.99699	9.91396	1.00838	German Shepherd Dog 4	German Shepherd Dog	100
German Shepherd Dog 5	GermanShepherd02	German Shepherd Dog	PRJNA233638	SAMN02585201	F	15.9152	16.0369	0.992411	German Shepherd Dog 5	German Shepherd Dog	100
German Shepherd Dog 6	GermanShepherd03	German Shepherd Dog	PRJNA233638	SAMN02585202	M	16.695	9.44183	1.7682	German Shepherd Dog 6	German Shepherd Dog	100
German Shepherd Dog 7	GermanShepherd04	German Shepherd Dog	PRJNA233638	SAMN02585203	F	16.3665	16.6404	0.98354	German Shepherd Dog 7	German Shepherd Dog	100
German Shepherd Dog 8	GermanShepherd05	German Shepherd Dog	PRJNA233638	SAMN02585204	F	16.2179	16.5083	0.982409	German Shepherd Dog 8	German Shepherd Dog	100
German Shepherd Dog 9	GermanShepherd06	German Shepherd Dog	PRJNA233638	SAMN02585205	F	15.4978	15.7666	0.982951	German Shepherd Dog 9	German Shepherd Dog	100
German Shepherd Dog 10	GermanShepherd07	German Shepherd Dog	PRJNA233638	SAMN02585206	M	16.4451	9.34145	1.76044	German Shepherd Dog 10	German Shepherd Dog	100
German Shepherd Dog 11	GermanShepherd08	German Shepherd Dog	PRJNA233638	SAMN02585207	M	17.0837	9.75571	1.75115	German Shepherd Dog 11	German Shepherd Dog	100
German Shepherd Dog 12	GermanShepherd09	German Shepherd Dog	PRJNA233638	SAMN02585208	M	15.5221	8.81343	1.76119	German Shepherd Dog 12	German Shepherd Dog	100
German Shepherd Dog 13	GermanShepherd10	German Shepherd Dog	PRJNA233638	SAMN02585209	M	17.131	9.76946	1.75353	German Shepherd Dog 13	German Shepherd Dog	100
German Shepherd Dog 14	GermanShepherd11	German Shepherd Dog	PRJNA233638	SAMN02585210	M	16.1927	9.19712	1.76063	German Shepherd Dog 14	German Shepherd Dog	100
German Shepherd Dog 15	GermanShepherd12	German Shepherd Dog	PRJNA263947	SAMN03580392	M	29.2333	16.7362	1.74671	German Shepherd Dog 15	German Shepherd Dog	100
German Wirehaired Pointer	GermanWirehairedPointer01	German Wirehaired Pointer	PRJEB13468	SAMEA3928144	F	23.0827	23.4241	0.985425	German Wirehaired Pointer	German Wirehaired Pointer	100
Golden Jackal	GoldenJackal01	Golden Jackal	PRJNA274504	SAMN03366713	F	5.50319	5.53574	0.99412
Golden Retriever 1	140447_S11	Golden Retriever	PRJNA448733	SAMN08873033	M	35.3723	19.5266	1.81149	Golden Retriever 1	Golden Retreiver	100
Golden Retriever 2	164612_S9	Golden Retriever	PRJNA448733	SAMN08873034	M	29.0728	16.2959	1.78406	Golden Retriever 2	Golden Retreiver	100
Golden Retriever 3	172384_S14	Golden Retriever	PRJNA448733	SAMN08873035	F	35.3314	35.0522	1.00797	Golden Retriever 3	Golden Retreiver	100
Golden Retriever 4	173006_S10	Golden Retriever	PRJNA448733	SAMN08873036	F	36.1048	35.5554	1.01545	Golden Retriever 4	Golden Retreiver	100
Golden Retriever 5	175885_S12	Golden Retriever	PRJNA448733	SAMN08873037	F	32.6031	32.5095	1.00288	Golden Retriever 5	Golden Retreiver	100
Golden Retriever 6	91072_S13	Golden Retriever	PRJNA448733	SAMN08873038	F	32.872	32.2356	1.01974	Golden Retriever 6	Golden Retreiver	100
Golden Retriever 7	GoldenRetriever01	Golden Retriever	PRJNA288568	SAMN03801668	M	43.2089	24.5923	1.75701	Golden Retriever 7	Golden Retriever	100
Golden Retriever 8	GoldenRetriever02	Golden Retriever	PRJNA247491	SAMN03067891	M	47.8175	26.7277	1.78906	Golden Retriever 8	Golden Retriever	100
Golden Retriever 9	GoldenRetriever03	Golden Retriever	PRJNA247491	SAMN03067895	M	45.025	25.0567	1.79692	Golden Retriever 9	Golden Retriever	100
Golden Retriever 10	GoldenRetriever04	Golden Retriever	PRJNA247491	SAMN03067893	M	48.9701	27.4412	1.78455	Golden Retriever 10	Golden Retriever	100
Golden Retriever 11	GoldenRetriever05	Golden Retriever	PRJNA247491	SAMN03067878	M	48.1969	27.1956	1.77223	Golden Retriever 11	Golden Retriever	100
Golden Retriever 12	GoldenRetriever06	Golden Retriever	PRJNA247491	SAMN03275923	M	32.0678	17.6151	1.82047	Golden Retriever 12	Golden Retriever	100
Golden Retriever 13	GoldenRetriever07	Golden Retriever	PRJNA247491	SAMN03275922	M	39.3757	21.8688	1.80054	Golden Retriever 13	Golden Retriever	100
Golden Retriever 14	GoldenRetriever08	Golden Retriever	PRJNA247491	SAMN03275921	F	33.3284	32.7559	1.01748	Golden Retriever 14	Golden Retriever	100
Golden Retriever 15	GoldenRetriever09	Golden Retriever	PRJNA247491	SAMN03275924	F	31.7744	31.417	1.01138	Golden Retriever 15	Golden Retriever	100
Golden Retriever 16	GoldenRetriever10	Golden Retriever	PRJNA263947	SAMN03323669	F	20.6674	20.8092	0.993186	Golden Retriever 16	Golden Retriever	100
Golden Retriever 17	GoldenRetriever11	Golden Retriever	PRJNA247491	SAMN03067876	M	53.73	28.4859	1.8862	Golden Retriever 17	Golden Retriever	100
Golden Retriever 18	GoldenRetriever12	Golden Retriever	PRJNA263947	SAMN03580402	M	31.2583	17.5352	1.7826	Golden Retriever 18	Golden Retriever	100
Golden Retriever 19	GoldenRetriever13	Golden Retriever	PRJNA263947	SAMN04196854	M	30.4404	17.3335	1.75616	Golden Retriever 19	Golden Retriever	100
Golden Retriever 20	GR0892	Golden Retriever	PRJEB16012	SAMEA104016307	M	22.5643	12.7102	1.77529	Golden Retriever 20	Golden Retriever	100
Gordon Setter 1	CFA.109672	Gordon Setter	PRJNA263947	SAMN06159680	F	36.1928	36.0093	1.0051	Gordon Setter 1	Gordon Setter	100
Gordon Setter 2	GordonSetter01	Gordon Setter	PRJNA263947	SAMN04196859	F	32.8513	32.8464	1.00015	Gordon Setter 2	Gordon Setter	100
Great Dane 1	DD116	Great Dane	PRJEB16012	SAMEA104091557	M	33.8165	18.8339	1.79551	Great Dane 1	Great Dane	100				Biosample indicated female but average depth indicated male
Great Dane 2	CFA.107837	Great Dane	PRJNA263947	SAMN06159672	M	33.8536	18.7404	1.80645	Great Dane 2	Great Dane	100
Great Dane 3	CFA.117997	Great Dane	PRJNA263947	SAMN06159683	F	40.9899	40.1732	1.02033	Great Dane 3	Great Dane	100
Great Dane 4	GreatDane01	Great Dane	PRJNA288568	SAMN03801669	F	61.0202	62.5836	0.975019	Great Dane 4	Great Dane	100		yes	yes
Great Dane 5	GreatDane02	Great Dane	PRJNA318403	SAMN04851098	F	21.0356	21.1651	0.993881	Great Dane 5	Great Dane	100
Great Pyrenees	GreatPyrenees01	Great Pyrenees	PRJNA288568	SAMN03801670	M	19.3051	11.0765	1.74289	Great Pyrenees	Great Pyrenees	100
Greater Swiss Mountain Dog 1	CFA.107841	Greater Swiss Mountain Dog	PRJNA263947	SAMN06159674	M	34.8601	19.3472	1.80182	Greater Swiss Mountain Dog 1	Greater Swiss Mountain Dog	100
Greater Swiss Mountain Dog 2	GreaterSwissMountainDog01	Greater Swiss Mountain Dog	PRJNA448733	SAMN08873062	M	41.615	23.6747	1.75778	Greater Swiss Mountain Dog 2	Greater Swiss Mountain Dog	100
Greenland Dog	GreenlandDog01	Greenland Dog	PRJNA266585	SAMN03168381	F	17.8834	18.145	0.985583	Greenland Dog	Greenland dog	100
Grey Wolf 1	Wolf01	Grey Wolf	PRJNA192935	SAMN01974486	F	12.4528	13.6125	0.914806							Wolf (Altai, Russia)
Grey Wolf 2	Wolf02	Grey Wolf	PRJNA192935	SAMN01974487	F	9.6649	8.96912	1.07758							Wolf (Chukotka, Russia)
Grey Wolf 3	Wolf03	Grey Wolf	PRJNA192935	SAMN01974488	F	13.5477	12.8373	1.05534							Wolf (Bryansk, Russia)
Grey Wolf 4	Wolf04	Grey Wolf	PRJNA192935	SAMN01974489	F	9.33504	9.76403	0.956064							Wolf (Inner Mongolia)
Grey Wolf 5	Wolf05	Grey Wolf	PRJNA274504	SAMN03366711	F	28.1687	28.1775	0.999688							Wolf (Chinese)
Grey Wolf 6	Wolf06	Grey Wolf	PRJNA274504	SAMN03366712	F	8.98274	9.37689	0.957966							Wolf (Croatian)
Grey Wolf 7	Wolf07	Grey Wolf	PRJNA274504	SAMN03366710	F	7.0194	7.19562	0.97551							Wolf (Israeli)
Grey Wolf 8	Wolf08	Grey Wolf	PRJNA288568	SAMN03801694	M	22.284	12.5956	1.76919							Wolf (Unknown Locale)
Grey Wolf 9	Wolf18	Grey Wolf	PRJNA255370	SAMN02921310	M	26.3129	14.7184	1.78776							Wolf (Great Lakes 01)
Grey Wolf 10	Wolf19	Grey Wolf	PRJNA255370	SAMN02921311	M	27.129	15.0257	1.80551							Wolf (India 01)
Grey Wolf 11	Wolf20	Grey Wolf	PRJNA255370	SAMN02921312	F	29.65	29.8495	0.993316							Wolf (Iran 01)
Grey Wolf 12	Wolf21	Grey Wolf	PRJNA255370	SAMN02921313	M	6.68044	3.90077	1.7126							Wolf (Italy 01)
Grey Wolf 13	Wolf22	Grey Wolf	PRJNA255370	SAMN02921314	F	25.3472	25.303	1.00175							Wolf (Mexico 01)
Grey Wolf 14	Wolf23	Grey Wolf	PRJNA255370	SAMN02921315	F	6.13001	6.09244	1.00617							Wolf (Mexico 02)
Grey Wolf 15	Wolf24	Grey Wolf	PRJNA255370	SAMN02921316	F	27.7977	27.9569	0.994306							Wolf (Portugal 01)
Grey Wolf 16	Wolf27	Grey Wolf	PRJNA255370	SAMN02921319	F	27.37	27.552	0.993394							Wolf (Spain 01)
Grey Wolf 17	Wolf28	Grey Wolf	PRJNA255370	SAMN02921320	F	27.9369	27.7152	1.008							Wolf (Yellowstone 01)
Grey Wolf 18	Wolf29	Grey Wolf	PRJNA255370	SAMN02921321	M	25.8537	14.2722	1.81147							Wolf (Yellowstone 02)
Grey Wolf 19	Wolf30	Grey Wolf	PRJNA255370	SAMN02921322	M	6.48707	3.95368	1.64077							Wolf (Yellowstone 03)
Grey Wolf 20	Wolf31	Grey Wolf	PRJNA266585	SAMN03168394	F	17.2259	17.1142	1.00653
Grey Wolf 21	Wolf32	Grey Wolf	PRJNA266585	SAMN03168397	M	15.1332	9.02475	1.67686
Grey Wolf 22	Wolf33	Grey Wolf	PRJNA266585	SAMN03168399	M	19.0856	10.691	1.7852
Grey Wolf 23	Wolf34	Grey Wolf	PRJNA266585	SAMN03168396	M	17.4116	10.2606	1.69694
Grey Wolf 24	Wolf35	Grey Wolf	PRJNA266585	SAMN03168398	F	31.8593	37.4715	0.850228
Grey Wolf 25	Wolf36	Grey Wolf	PRJNA266585	SAMN03168400	M	21.2439	14.2272	1.49319
Grey Wolf 26	Wolf37	Grey Wolf	PRJNA266585	SAMN03168393	M	11.0496	6.56237	1.68378
Grey Wolf 27	Wolf38	Grey Wolf	PRJNA266585	SAMN03168395	M	9.22011	5.52132	1.66991
Grey Wolf (Canis Lupus chanco) 1	WolfTibetan01	Grey Wolf (Canis Lupus chanco)	PRJNA448733	SAMN03652997	M	27.317	15.3202	1.78307							Grey Wolf (Inner Mongolia, Haerbing Zoo, Lowland)
Grey Wolf (Canis Lupus chanco) 2	WolfTibetan02	Grey Wolf (Canis Lupus chanco)	PRJNA448733	SAMN03653003	F	27.2582	27.3894	0.99521							Grey Wolf (Inner Mongolia, Haerbing Zoo, Lowland)
Grey Wolf (Canis Lupus chanco) 3	WolfTibetan03	Grey Wolf (Canis Lupus chanco)	PRJNA448733	SAMN03652998	F	27.7631	27.7865	0.999158							Grey Wolf (Qinghai, Xining Zoo, Highland)
Grey Wolf (Canis Lupus chanco) 4	WolfTibetan04	Grey Wolf (Canis Lupus chanco)	PRJNA448733	SAMN03653001	M	27.7412	15.129	1.83364							Grey Wolf (Qinghai, Xining Zoo, Highland)
Grey Wolf (Canis Lupus chanco) 5	WolfTibetan05	Grey Wolf (Canis Lupus chanco)	PRJNA448733	SAMN03653004	M	25.147	13.4971	1.86314							Grey Wolf (Tibet, Luobulingka Zoo, Highland)
Grey Wolf (Canis Lupus chanco) 6	WolfTibetan06	Grey Wolf (Canis Lupus chanco)	PRJNA448733	SAMN03652999	M	27.3937	15.2522	1.79605							Grey Wolf (Tibet, Luobulingka Zoo, Highland)
Grey Wolf (Canis Lupus chanco) 7	WolfTibetan07	Grey Wolf (Canis Lupus chanco)	PRJNA448733	SAMN03653000	F	25.1953	24.9461	1.00999							Grey Wolf (Xinjiang Kalamaili Nature Reserve, Lowland)
Grey Wolf (Canis Lupus chanco) 8	WolfTibetan08	Grey Wolf (Canis Lupus chanco)	PRJNA448733	SAMN03653002	M	27.8366	15.0485	1.84979							Grey Wolf (Xinjiang Duzhishan Garden, Lowland)
Greyhound 1	Greyhound01	Greyhound	PRJNA288568	SAMN03801671	F	18.0336	18.5108	0.97422	Greyhound 1	Greyhound	100
Greyhound 2	Greyhound02	Greyhound	PRJNA247491	SAMN03067872	M	58.8726	30.5095	1.92965	Greyhound 2	Greyhound	100
Greyhound 3	Greyhound03	Greyhound	PRJNA247491	SAMN03067873	M	70.6059	39.9455	1.76756	Greyhound 3	Greyhound	100
Greyhound 4	Greyhound04	Greyhound	PRJNA247491	SAMN03067882	M	41.1858	30.5469	1.34828	Greyhound 4	Greyhound	100
Greyhound 5	Greyhound05	Greyhound	PRJNA247491	SAMN03068229	F	51.0612	51.305	0.995248	Greyhound 5	Greyhound	100
Greyhound 6	Greyhound06	Greyhound	PRJNA247491	SAMN03067874	M	75.6856	42.6074	1.77635	Greyhound 6	Greyhound	100
Greyhound 7	Greyhound07	Greyhound	PRJNA247491	SAMN03067890	F	57.2493	57.5731	0.994376	Greyhound 7	Greyhound	100
Greyhound 8	Greyhound08	Greyhound	PRJNA247491	SAMN03068228	F	73.8574	74.2051	0.995314	Greyhound 8	Greyhound	100
Greyhound 9	GY432	Greyhound	PRJEB16012	SAMEA104125118	F	37.6386	38.0872	0.988222	Greyhound 9	Greyhound	100
Grossspitz	GS104	Grossspitz	PRJEB16012	SAMEA104105252	F	30.3111	31.1937	0.971706	Grossspitz	outside Eurasier and Samoyed clade	97	Breed not available for comparison
Heideterrier	Heideterrier01	Heideterrier	PRJEB16012	SAMEA103135918	F	24.7455	25.2207	0.981158	Heideterrier	outside Lakeland Terrier, Smooth Fox Terrier and Wire Fox Terrier clade	100	Breed not available for comparison
Hovawart	HW1706	Hovawart	PRJEB16012	SAMEA4506894	F	14.5767	14.7294	0.989633	Hovawart	with Southern Continental Herders clade	89	Breed not available for comparison
Iberian Wolf (Canis lupus signatus)	Wolf39	Iberian Wolf (Canis lupus signatus)	PRJNA318403	SAMN04851099	F	38.6133	39.1645	0.985926
Irish Setter	IrishSetter01	Irish Setter	PRJNA448733	SAMN08873112	F	47.365	48.2642	0.981369	Irish Setter	Irish Setter	100
Irish Terrier 1	CFA.117998	Irish Terrier	PRJNA263947	SAMN06159684	M	42.6335	23.6333	1.80396	Irish Terrier 1	Irish Terrier	100
Irish Terrier 2	IrishTerrier01	Irish Terrier	PRJEB13468	SAMEA3928141	M	20.5625	11.4556	1.79497	Irish Terrier 2	Irish Terrier	100
Irish Water Spaniel 1	IrishWaterSpaniel01	Irish Water Spaniel	PRJNA448733	SAMN08873115	F	55.7604	56.9665	0.978828	Irish Water Spaniel 1	Irish Water Spaniel	100		yes	yes
Irish Water Spaniel 2	IrishWaterSpaniel02	Irish Water Spaniel	PRJNA448733	SAMN08873116	M	54.5145	30.679	1.77693	Irish Water Spaniel 2	Irish Water Spaniel	100		yes	yes
Irish Water Spaniel 3	IrishWaterSpaniel03	Irish Water Spaniel	PRJNA448733	SAMN08873117	F	54.007	55.314	0.976371	Irish Water Spaniel 3	Irish Water Spaniel	100		yes	yes
Irish Wolfhound	IrishWolfhound01	Irish Wolfhound	PRJNA288568	SAMN03801672	F	41.0306	41.3515	0.99224	Irish Wolfhound	Irish Wolfhound	100		yes	yes
Istrian Shorthaired Hound	IstrianShorthairedHound01	Istrian Shorthaired Hound	PRJNA232497	SAMN02485584	F	7.01329	7.24723	0.96772	Istrian Shorthaired Hound	outside Segugio Italiano	53	Breed not available for comparison
Italian Greyhound 1	ItalianGreyhound01	Italian Greyhound	PRJNA288568	SAMN03801673	M	23.6235	13.4397	1.75774	Italian Greyhound 1	Italian Greyhound	100
Italian Greyhound 2	ItalianGreyhound02	Italian Greyhound	PRJNA448733	SAMN03801674	F	31.3274	31.4397	0.996428	Italian Greyhound 2	Italian Greyhound	100
Jack Russell Terrier 1	JackRussellTerrier02	Jack Russell Terrier	PRJNA263947	SAMN03580384	M	29.9588	17.0765	1.75439	Jack Russell Terrier 1	Jack Russell Terrier	100
Jack Russell Terrier 2	JackRussellTerrier03	Jack Russell Terrier	PRJNA263947	SAMN03580400	F	38.4149	38.9065	0.987365	Jack Russell Terrier 2	Jack Russell Terrier	100
Jack Russell Terrier 3	JackRussellTerrier04	Jack Russell Terrier	PRJNA263947	SAMN03580404	F	26.8381	26.7898	1.0018	Jack Russell Terrier 3	Jack Russell Terrier	100
Jack Russell Terrier 4	JackRussellTerrier05	Jack Russell Terrier	PRJNA263947	SAMN04196852	M	26.9295	15.0373	1.79085	Jack Russell Terrier 4	Jack Russell Terrier	100
Jamthund	Jamthund01	Jamthund	PRJNA266585	SAMN03168383	M	38.5871	21.712	1.77722	Jamthund	Norwegian Elkhound	100	Breed not available for comparison
Jindo	Jindo01	Jindo	PRJDB2266	SAMD00009664	M	44.3672	24.7397	1.79336	Jindo	outside Akita clade	69	Breed not available for comparison
Keeshond	Keeshond01	Keeshond	PRJNA448733	SAMN08873128	F	44.2308	44.613	0.991433	Keeshond	Keeshond	100
Kerry Blue Terrier	KerryBlueTerrier02	Kerry Blue Terrier	PRJNA263947	SAMN03580387	F	26.7752	27.0479	0.989918	Kerry Blue Terrier	Kerry Blue Terrier	100
Komondor	Komondor01	Komondor	PRJNA448733	SAMN08873130	M	49.7024	27.7642	1.79016	Komondor	Komondor	100
Kromfohrländer	Kromfohrlander01	Kromfohrländer	PRJEB6076	SAMEA2446055	M	24.1686	13.4416	1.79804	Kromfohrländer	with Norwegian Lundehund outside Airedale Terrier clade	60	Breed not available for comparison
Kunming Dog 1	VillDog_China10	Kunming Dog	PRJNA233638	SAMN02585191	F	12.2383	12.3533	0.990691	Kunming Dog 1	Kunming Dog	100	Breed not available for comparison			Mislabeled originally as Village Dog - China, but submitted to SRA as Kunming Dog
Kunming Dog 2	VillDog_China11	Kunming Dog	PRJNA233638	SAMN02585192	F	17.5894	17.797	0.988335	Kunming Dog 2	Kunming Dog	100	Breed not available for comparison			Mislabeled originally as Village Dog - China, but submitted to SRA as Kunming Dog
Kunming Dog 3	VillDog_China12	Kunming Dog	PRJNA233638	SAMN02585193	F	16.7382	16.9426	0.987936	Kunming Dog 3	Kunming Dog	100	Breed not available for comparison			Mislabeled originally as Village Dog - China, but submitted to SRA as Kunming Dog
Kunming Dog 4	VillDog_China13	Kunming Dog	PRJNA233638	SAMN02585194	F	17.2333	17.4248	0.98901	Kunming Dog 4	Kunming Dog	100	Breed not available for comparison			Mislabeled originally as Village Dog - China, but submitted to SRA as Kunming Dog
Kunming Dog 5	VillDog_China14	Kunming Dog	PRJNA233638	SAMN02585195	F	17.0277	17.2609	0.98649	Kunming Dog 5	Kunming Dog	100	Breed not available for comparison			Mislabeled originally as Village Dog - China, but submitted to SRA as Kunming Dog
Kunming Dog 6	VillDog_China15	Kunming Dog	PRJNA233638	SAMN02585196	M	16.4972	9.23974	1.78546	Kunming Dog 6	Kunming Dog	100	Breed not available for comparison			Mislabeled originally as Village Dog - China, but submitted to SRA as Kunming Dog
Kunming Dog 7	VillDog_China16	Kunming Dog	PRJNA233638	SAMN02585197	M	18.4421	10.3621	1.77976	Kunming Dog 7	Kunming Dog	100	Breed not available for comparison			Mislabeled originally as Village Dog - China, but submitted to SRA as Kunming Dog
Labrador Retriever 1	LabradorRetriever13	Labrador Retriever	PRJNA448733	SAMN08873139	F	16.8524	19.8085	0.850766	Labrador Retriever 1	Labrador Retriever	100				One of six BAM file that needed to be remade after making 722g VCF - Slight diffences in genotypes in 722g VCF compared to a joint call of the 6g for a subset of Illumina SNPchip SNPs (123 out of 116523 tested for 0.1% discordance)
Labrador Retriever 2	CFA.117999	Labrador Retriever	PRJNA263947	SAMN06159685	M	37.1285	20.5662	1.80532	Labrador Retriever 2	Labrador Retriever	100
Labrador Retriever 3	149323_S6	Labrador Retriever	PRJNA448733	SAMN08873141	F	33.1413	32.9287	1.00646	Labrador Retriever 3	Labrador Retriever	100
Labrador Retriever 4	152721_S5	Labrador Retriever	PRJNA448733	SAMN08873142	F	33.9738	33.5068	1.01394	Labrador Retriever 4	Labrador Retriever	100
Labrador Retriever 5	160822_S4	Labrador Retriever	PRJNA448733	SAMN08873143	F	34.4948	34.3751	1.00348	Labrador Retriever 5	Labrador Retriever	100
Labrador Retriever 6	172281_S2	Labrador Retriever	PRJNA448733	SAMN08873144	M	36.5087	20.2859	1.79971	Labrador Retriever 6	Labrador Retriever	100
Labrador Retriever 7	172724_S8	Labrador Retriever	PRJNA448733	SAMN08873145	M	29.8846	16.5471	1.80603	Labrador Retriever 7	Labrador Retriever	100
Labrador Retriever 8	173486_S3	Labrador Retriever	PRJNA448733	SAMN08873146	M	32.4306	17.5383	1.84913	Labrador Retriever 8	Labrador Retriever	100
Labrador Retriever 9	87125_S1	Labrador Retriever	PRJNA448733	SAMN08873147	M	32.6509	17.0091	1.91961	Labrador Retriever 9	Labrador Retriever	100
Labrador Retriever 10	91317_S7	Labrador Retriever	PRJNA448733	SAMN08873148	M	31.5187	16.9253	1.86222	Labrador Retriever 10	Labrador Retriever	100
Labrador Retriever 11	LA2443	Labrador Retriever	PRJEB16012	SAMEA104091568	M	17.7824	10.1957	1.74411	Labrador Retriever 11	Labrador Retriever	100
Labrador Retriever 12	LabradorRetriever01	Labrador Retriever	PRJEB5874	SAMEA2417015	M	41.3823	23.1801	1.78525	Labrador Retriever 12	Labrador Retriever	100
Labrador Retriever 13	LabradorRetriever02	Labrador Retriever	PRJEB5875	SAMEA2417016	M	29.1623	16.0529	1.81664	Labrador Retriever 13	Labrador Retriever	100
Labrador Retriever 14	LabradorRetriever03	Labrador Retriever	PRJNA232497	SAMN02485565	M	9.72002	5.64712	1.72123	Labrador Retriever 14	Labrador Retriever	100
Labrador Retriever 15	LabradorRetriever04	Labrador Retriever	PRJNA288568	SAMN03801675	F	38.3252	39.2356	0.976797	Labrador Retriever 15	Labrador Retriever	100
Labrador Retriever 16	LabradorRetriever05	Labrador Retriever	PRJNA263947	SAMN04196848	M	11.9766	6.92609	1.7292	Labrador Retriever 16	Labrador Retriever	100
Labrador Retriever 17	LabradorRetriever06	Labrador Retriever	PRJNA448733	SAMN08873155	M	41.1321	22.7798	1.80564	Labrador Retriever 17	Labrador Retriever	100
Labrador Retriever 18	LabradorRetriever07	Labrador Retriever	PRJNA263947	SAMN03580399	F	37.356	37.619	0.993009	Labrador Retriever 18	Labrador Retriever	100
Labrador Retriever 19	LabradorRetriever08	Labrador Retriever	PRJEB16012	SAMEA4504834	M	15.7211	8.72928	1.80096	Labrador Retriever 19	Labrador Retriever	100
Labrador Retriever 20	LabradorRetriever10	Labrador Retriever	PRJNA263947	SAMN04196862	F	23.8674	24.1297	0.98913	Labrador Retriever 20	Labrador Retriever	100
Labrador Retriever 21	LabradorRetriever12	Labrador Retriever	PRJNA263947	SAMN04196865	M	27.8823	15.5716	1.79059	Labrador Retriever 21	Labrador Retriever	100
Labrador Retriever 22	LR04989	Labrador Retriever	PRJNA448733	SAMN08873160	M	15.8429	9.49068	1.66931	Labrador Retriever 22	Labrador Retriever	100
Labrador Retriever 23	PER00167	Labrador Retriever	PRJNA448733	SAMN08873161	M	12.6615	8.11329	1.56059	Labrador Retriever 23	Labrador Retriever	100
Labrador Retriever 24	PER00177	Labrador Retriever	PRJNA448733	SAMN08873162	M	14.0116	8.83461	1.58599	Labrador Retriever 24	Labrador Retriever	100
Lagotto Romagnolo 1	LagottoRomagnolo01	Lagotto Romagnolo	PRJEB13468	SAMEA3928142	M	7.96045	4.6427	1.71462	Lagotto Romagnolo 1	Lagotto Romagnolo	100
Lagotto Romagnolo 2	LagottoRomagnolo02	Lagotto Romagnolo	PRJEB16012	SAMEA4505491	M	21.7699	12.0974	1.79955	Lagotto Romagnolo 2	Lagotto Romagnolo	100
Lagotto Romagnolo 3	LagottoRomagnolo03	Lagotto Romagnolo	PRJEB16012	SAMEA4505494	F	16.9889	16.9711	1.00105	Lagotto Romagnolo 3	Lagotto Romagnolo	100
Lagotto Romagnolo 4	LagottoRomagnolo04	Lagotto Romagnolo	PRJEB16012	SAMEA4504833	M	15.0017	8.33641	1.79954	Lagotto Romagnolo 4	Lagotto Romagnolo	100
Lagotto Romagnolo 5	LR1030	Lagotto Romagnolo	PRJEB16012	SAMEA4509490	M	21.0168	11.8328	1.77615	Lagotto Romagnolo 5	Lagotto Romagnolo	100
Landseer	Landseer01	Landseer	PRJEB7734	SAMEA3121328	M	23.8103	13.2171	1.80148	Landseer	Newfoundland	100
Lapponian Herder	LapponianHerder01	Lapponian Herder	PRJNA266585	SAMN03168384	M	17.049	9.74235	1.74999	Lapponian Herder	outside Finnish Spitz clade	78	Breed not available for comparison
Leonberger	Leonberger01	Leonberger	PRJEB16012	SAMEA103935360	F	17.1196	17.3845	0.984762	Leonberger	Leonberger	100
Lowchen	Lowchen01	Lowchen	PRJNA263947	SAMN04196863	M	29.2723	16.6988	1.75296	Lowchen	outside Bichon Frise, Bolognese, Havanese and Maltese clade	90	Breed not available for comparison
English Mastiff 1	EnglishMastiff01	Mastiff (English)	PRJNA288568	SAMN03801664	F	73.3827	73.9496	0.992334	English Mastiff 1	Mastiff (English)	100		yes	yes
English Mastiff 2	EnglishMastiff02	Mastiff (English)	PRJNA263947	SAMN03580412	M	18.8333	10.5079	1.7923	English Mastiff 2	Mastiff (English)	100
Miniature Poodle 1	BAN00024	Miniature Poodle	PRJNA448733	SAMN08873174	M	13.5141	8.50757	1.58848	Miniature Poodle 1	Mini/Toy Poodle	100
Miniature Poodle 2	MiniaturePoodle01	Miniature Poodle	PRJNA448733	SAMN08873175	F	54.1616	55.3821	0.977962	Miniature Poodle 2	Mini/Toy Poodle	100		yes	yes
Miniature Schnauzer 1	MS04563	Miniature Schnauzer	PRJNA448733	SAMN08873176	F	9.80643	10.6248	0.922975	Miniature Schnauzer 1	Miniature Schnauzer	100				One of six BAM file that needed to be remade after making 722g VCF - Slight diffences in genotypes in 722g VCF compared to a joint call of the 6g for a subset of Illumina SNPchip SNPs (0 out of 109137 tested for 0% discordance)
Miniature Schnauzer 2	MS04593	Miniature Schnauzer	PRJNA448733	SAMN08873177	F	16.6978	18.5239	0.901419	Miniature Schnauzer 2	Miniature Schnauzer	100
Miniature Schnauzer 3	MiniatureSchnauzer01	Miniature Schnauzer	PRJNA263947	SAMN04196847	F	6.64229	6.85658	0.968747	Miniature Schnauzer 3	Miniature Schnauzer	100
MIX: American Cocker Spaniel and Beagle 1	C3549	MIX: American Cocker Spaniel and Beagle	PRJNA356874	SAMN06128273	F	12.9252	12.6681	1.0203	MIX: American Cocker Spaniel and Beagle 1	outside American Cocker Spaniel clade	100
MIX: American Cocker Spaniel and Beagle 2	C750	MIX: American Cocker Spaniel and Beagle	PRJNA356874	SAMN06128271	F	16.721	16.3633	1.02186	MIX: American Cocker Spaniel and Beagle 2	outside American Cocker Spaniel clade	100
MIX: American Cocker Spaniel and Beagle 3	C783	MIX: American Cocker Spaniel and Beagle	PRJNA356874	SAMN06128272	F	13.6435	13.7295	0.993736	MIX: American Cocker Spaniel and Beagle 3	outside American Cocker Spaniel clade	100
MIX: Dachsund	CFA.118000	MIX: Dachsund	PRJNA263947	SAMN06159686	M	43.6532	24.139	1.80841	MIX: Dachsund	outside Dachshund clade	64
MIX: Golden Retriever	GR1078	MIX: Golden Retriever	PRJEB16012	SAMEA104091572	F	31.2283	31.4864	0.991803	MIX: Golden Retriever	outside Golden Retriever clade	100
MIX: Kerry Blue Terrier and Beagle	MIX_KerryBlueTerrier_Beagle01	MIX: Kerry Blue Terrier and Beagle	PRJNA263947	SAMN04196846	M	24.3792	14.0337	1.73719	MIX: Kerry Blue Terrier and Beagle	outside Kerry Blue Terrier clade	100
MIX: Labrador Retriever	LA2382	MIX: Labrador Retriever	PRJEB16012	SAMEA104125075	F	31.1402	31.1608	0.999339	MIX: Labrador Retriever	outside Labrador Retriever clade	100
MIX: Miniature Schnauzer and Beagle	A168	MIX: Miniature Schnauzer and Beagle	PRJNA356874	SAMN06128270	F	13.7715	13.6051	1.01223	MIX: Miniature Schnauzer and Beagle	outside Miniature Schnauzer clade	100
MIX: Mixed Breed	MI016	MIX: Mixed Breed	PRJEB16012	SAMEA4506893	F	27.1135	27.6604	0.980228	MIX: Mixed Breed	with Bernese Mountain Dog, Entlebucher Sennenhund and Greater Swiss Mountain Dog clade	92
MIX: Siberian Husky	MixedBreed07	MIX: Siberian Husky	PRJNA448733	SAMN08873188	F	63.463	64.3001	0.986981	MIX: Siberian Husky	outside Siberian Husky clade	100
MIX: Tibetan Mastiff	MixedBreed06	MIX: Tibetan Mastiff	PRJNA232497	SAMN02485589	M	8.93495	5.21741	1.71253	MIX: Tibetan Mastiff	outside Tibetian Mastiff clade	100
New Guinea Singing Dog 1	NewGuineaSingingDog01	New Guinea Singing Dog	PRJNA448733	SAMN08873190	M	45.9451	25.9368	1.77143	New Guinea Singing Dog 1	New Guinea Singing Dog	100
New Guinea Singing Dog 2	NGSD1	New Guinea Singing Dog	PRJNA263947	SAMN06608432	M	9.63422	5.58666	1.7245	New Guinea Singing Dog 2	New Guinea Singing Dog	100
New Guinea Singing Dog 3	NGSD2	New Guinea Singing Dog	PRJNA263947	SAMN06608434	M	11.2269	6.76626	1.65925	New Guinea Singing Dog 3	New Guinea Singing Dog	100
New Guinea Singing Dog 4	NGSD3	New Guinea Singing Dog	PRJNA232497	SAMN06608444	M	9.54259	5.76802	1.6544	New Guinea Singing Dog 4	New Guinea Singing Dog	100
New Guinea Singing Dog 5	IndigenousDogNigeria01	Nigerian Indigenous Dog	PRJNA266585	SAMN03168373	F	17.1821	16.7449	1.02611
New Guinea Singing Dog 6	IndigenousDogNigeria02	Nigerian Indigenous Dog	PRJNA266585	SAMN03168374	F	17.3356	17.1185	1.01268
New Guinea Singing Dog 7	IndigenousDogNigeria03	Nigerian Indigenous Dog	PRJNA266585	SAMN03168375	M	15.6909	9.04687	1.7344
New Guinea Singing Dog 8	IndigenousDogNigeria04	Nigerian Indigenous Dog	PRJNA266585	SAMN03168376	M	17.8265	10.2027	1.74723
Norwegian Elkhound 1	NorwegianElkhound01	Norwegian Elkhound	PRJNA266585	SAMN03168382	M	19.9255	11.1683	1.78411	Norwegian Elkhound 1	Norwegian Elkhound	100
Norwegian Elkhound 2	NorwegianElkhound02	Norwegian Elkhound	PRJNA448733	SAMN08873199	F	41.3527	41.9882	0.984865	Norwegian Elkhound 2	Norwegian Elkhound	100
Norwegian Lundehund 1	NorwegianLundehund01	Norwegian Lundehund	PRJNA186960	SAMN01893932	M	23.2392	13.1398	1.76861	Norwegian Lundehund 1	with other Norwegian Lundehund outside Airedale Terrier clade	100	Breed not available for comparison
Norwegian Lundehund 2	NorwegianLundehund02	Norwegian Lundehund	PRJNA309755	SAMN04440505	F	14.1402	14.3725	0.983837	Norwegian Lundehund 2	with other Norwegian Lundehund outside Airedale Terrier clade	100	Breed not available for comparison
Norwegian Lundehund 3	NorwegianLundehund03	Norwegian Lundehund	PRJNA309755	SAMN04440506	F	13.0715	13.4069	0.974983	Norwegian Lundehund 3	with other Norwegian Lundehund outside Airedale Terrier clade	100	Breed not available for comparison
Norwich Terrier 1	NW255	Norwich Terrier	PRJEB16012	SAMEA104091553	M	15.8182	8.94206	1.76897	Norwich Terrier 1	Norwich Terrier	100				Biosample indicated female but average depth indicated male
Norwich Terrier 2	NW062	Norwich Terrier	PRJEB16012	SAMEA104091550	F	16.5527	16.6827	0.992207	Norwich Terrier 2	Norwich Terrier	100
Norwich Terrier 3	NW152	Norwich Terrier	PRJEB16012	SAMEA104091551	F	15.6565	15.848	0.987916	Norwich Terrier 3	Norwich Terrier	100
Norwich Terrier 4	NW206	Norwich Terrier	PRJEB16012	SAMEA104091552	F	14.44	14.6576	0.985154	Norwich Terrier 4	Norwich Terrier	100
Nova Scotia Duck Tolling Retriever	NovaScotiaDuckTollingRetriever01	Nova Scotia Duck Tolling Retriever	PRJNA263947	SAMN03323675	M	24.1703	13.4861	1.79224	Nova Scotia Duck Tolling Retriever	Nova Scotia Duck Tolling Retriever	100
Pekingese	Pekingese01	Pekingese	PRJNA288568	SAMN03801676	F	62.8757	63.6693	0.987536	Pekingese	Pekingese	100		yes	yes
Pembroke Welsh Corgi 1	PembrokeWelshCorgi01	Pembroke Welsh Corgi	PRJNA263947	SAMN03145702	M	15.29	9.29659	1.64469	Pembroke Welsh Corgi 1	Pembroke Welsh Corgi	100				Slight diffences in genotypes in 435g VCF compared to 722g VCF for a subset of Illumina SNPchip SNPs (110 differences out of 135988 tested for 0.08% discordance) - Likely due to using diffent duplicate BAM for the 435g dataset
Pembroke Welsh Corgi 2	PembrokeWelshCorgi02	Pembroke Welsh Corgi	PRJNA263947	SAMN03145703	F	25.7358	25.9738	0.990837	Pembroke Welsh Corgi 2	Pembroke Welsh Corgi	100				Slight diffences in genotypes in 435g VCF compared to 722g VCF for a subset of Illumina SNPchip SNPs (12 differences out of 142244 tested for 0.008% discordance) - Likely due to using diffent duplicate BAM for the 435g dataset
Pembroke Welsh Corgi 3	PembrokeWelshCorgi03	Pembroke Welsh Corgi	PRJNA263947	SAMN03145704	F	24.9934	25.1917	0.992128	Pembroke Welsh Corgi 3	Pembroke Welsh Corgi	100
Peruvian Inca Orchid	PeruvianHairless01	Peruvian Inca Orchid	PRJNA266585	SAMN03168386	M	17.9257	10.0761	1.77903	Peruvian Inca Orchid	Peruvian Inca Orchid	86
Petit Basset Griffon Vendeen	PetitBassetGriffonVendeen01	Petit Basset Griffon Vendeen	PRJEB11835	SAMEA3723573	M	28.6226	16.0789	1.78013	Petit Basset Griffon Vendeen	Petit Basset Griffon Vendeen	100
English Pointer 1	EnglishPointer01	Pointer (English)	PRJNA288568	SAMN03801665	M	22.0355	12.4887	1.76444	English Pointer 1	with another Pointer outside Vizsla clade	100	Breed not available for comparison
English Pointer 2	EnglishPointer02	Pointer (English)	PRJNA263947	SAMN03580383	F	18.0962	18.881	0.958434	English Pointer 2	with another Pointer outside Vizsla clade	100	Breed not available for comparison
Pomeranian	Pomeranian01	Pomeranian	PRJEB16012	SAMEA4506892	M	23.7149	13.3859	1.77163	Pomeranian	Pomeranian	100
Poodle unspecified variety	PL116	Poodle unspecified variety	PRJEB16012	SAMEA4506891	F	19.8568	19.7412	1.00586	Poodle unspecified variety	outside Mini/Toy Poodle clade	64
Portuguese Podengo	PortuguesePodengo01	Portuguese Podengo	PRJNA263947	SAMN03580388	M	28.344	16.1323	1.75697	Portuguese Podengo	outside Papillon, Pug, and Schipperke clade	42	Breed not available for comparison
Portuguese Water Dog 1	PortugueseWaterDog01	Portuguese Water Dog	PRJNA448733	SAMN08873219	F	43.4287	44.2737	0.980914	Portuguese Water Dog 1	Portuguese Water Dog	100
Portuguese Water Dog 2	PortugueseWaterDog02	Portuguese Water Dog	PRJNA448733	SAMN08873220	F	56.157	56.9634	0.985844	Portuguese Water Dog 2	Portuguese Water Dog	100		yes	yes
Portuguese Water Dog 3	PortugueseWaterDog03	Portuguese Water Dog	PRJNA448733	SAMN08873221	F	15.0396	15.2682	0.985028	Portuguese Water Dog 3	Portuguese Water Dog	100		yes
Portuguese Water Dog 4	PortugueseWaterDog04	Portuguese Water Dog	PRJNA448733	SAMN08873222	F	18.8121	19.0659	0.986688	Portuguese Water Dog 4	Portuguese Water Dog	100		yes
Portuguese Water Dog 5	PortugueseWaterDog05	Portuguese Water Dog	PRJNA448733	SAMN08873223	M	23.6319	13.2009	1.79017	Portuguese Water Dog 5	Portuguese Water Dog	100		yes
Portuguese Water Dog 6	PortugueseWaterDog06	Portuguese Water Dog	PRJNA448733	SAMN08873224	F	15.8024	16.1045	0.981241	Portuguese Water Dog 6	Portuguese Water Dog	100		yes
Portuguese Water Dog 7	PortugueseWaterDog07	Portuguese Water Dog	PRJNA448733	SAMN08873225	M	21.8059	12.3352	1.76778	Portuguese Water Dog 7	Portuguese Water Dog	100		yes
Portuguese Water Dog 8	PortugueseWaterDog08	Portuguese Water Dog	PRJNA448733	SAMN08873226	M	19.6886	10.9215	1.80274	Portuguese Water Dog 8	Portuguese Water Dog	100		yes
Portuguese Water Dog 9	PortugueseWaterDog09	Portuguese Water Dog	PRJNA448733	SAMN08873227	M	35.1449	19.7267	1.78159	Portuguese Water Dog 9	Portuguese Water Dog	100		yes	yes
Portuguese Water Dog 10	PortugueseWaterDog10	Portuguese Water Dog	PRJNA448733	SAMN08873228	M	15.7001	8.87075	1.76987	Portuguese Water Dog 10	Portuguese Water Dog	100		yes
Portuguese Water Dog 11	PortugueseWaterDog11	Portuguese Water Dog	PRJNA448733	SAMN08873229	F	22.474	22.773	0.98687	Portuguese Water Dog 11	Portuguese Water Dog	100		yes
Pug 1	Pug01	Pug	PRJNA288568	SAMN03801678	M	4.96094	3.03317	1.63556	Pug 1	Pug	100
Pug 2	Pug02	Pug	PRJNA288568	SAMN03801679	M	5.10828	3.12347	1.63545	Pug 2	Pug	100
Pug 3	Pug03	Pug	PRJNA288568	SAMN03801680	M	9.29811	5.47782	1.69741	Pug 3	Pug	100
Pug 4	Pug04	Pug	PRJNA288568	SAMN03801681	F	7.51093	7.20376	1.04264	Pug 4	Pug	100
Pug 5	Pug05	Pug	PRJNA288568	SAMN03801682	M	15.1978	8.67905	1.75109	Pug 5	Pug	100
Qingchuan Dog	QingchuanDog01	Qingchuan Dog	PRJNA232497	SAMN02485577	M	6.95494	4.06525	1.71083	Qingchuan Dog	outside Akita, Chow Chow and New Guinea Singing Dog clade	87	Breed not available for comparison
Red Wolf 1	Wolf25	Red Wolf	PRJNA255370	SAMN02921317	F	28.5001	15.8748	1.7953							Wolf (Red wolf 01)
Red Wolf 2	Wolf26	Red Wolf	PRJNA255370	SAMN02921318	F	7.12487	7.13036	0.99923							Wolf (Red wolf 02)
Rhodesian Ridgeback 1	RhodesianRidgeback01	Rhodesian Ridgeback	PRJNA288568	SAMN03801683	F	21.4669	21.811	0.984224	Rhodesian Ridgeback 1	Rhodesian Ridgeback	100
Rhodesian Ridgeback 2	RhodesianRidgeback02	Rhodesian Ridgeback	PRJEB16012	SAMEA4504822	F	16.422	16.6715	0.985034	Rhodesian Ridgeback 2	Rhodesian Ridgeback	100
Rhodesian Ridgeback 3	RhodesianRidgeback03	Rhodesian Ridgeback	PRJEB16012	SAMEA4505495	F	9.99839	9.88507	1.01146	Rhodesian Ridgeback 3	Rhodesian Ridgeback	100
Rhodesian Ridgeback 4	RhodesianRidgeback04	Rhodesian Ridgeback	PRJNA357866	SAMN06161404	F	24.1474	24.472	0.986736	Rhodesian Ridgeback 4	Rhodesian Ridgeback	100
Rhodesian Ridgeback 5	RR098	Rhodesian Ridgeback	PRJEB16012	SAMEA104091554	F	26.9249	27.1795	0.990633	Rhodesian Ridgeback 5	Rhodesian Ridgeback	100
Rottweiler 1	165414_S20	Rottweiler	PRJNA448733	SAMN08873243	F	32.2988	31.6658	1.01999	Rottweiler 1	Rottweiler	100
Rottweiler 2	168979_S18	Rottweiler	PRJNA448733	SAMN08873244	M	34.8861	19.3209	1.80561	Rottweiler 2	Rottweiler	100
Rottweiler 3	171515_S19	Rottweiler	PRJNA448733	SAMN08873245	M	32.4797	17.7377	1.83111	Rottweiler 3	Rottweiler	100
Rottweiler 4	AND10232010_S17	Rottweiler	PRJNA448733	SAMN08873246	F	15.8649	15.795	1.00443	Rottweiler 4	Rottweiler	100
Rottweiler 5	LEW02122013_S15	Rottweiler	PRJNA448733	SAMN08873247	F	22.8315	22.8589	0.998801	Rottweiler 5	Rottweiler	100
Rottweiler 6	Rottweiler01	Rottweiler	PRJNA288568	SAMN03801684	F	39.2079	39.9453	0.98154	Rottweiler 6	Rottweiler	100		yes	yes
Rottweiler 7	Rottweiler02	Rottweiler	PRJEB7735	SAMEA3121337	M	12.9132	7.29145	1.77101	Rottweiler 7	Rottweiler	100
Rottweiler 8	Rottweiler03	Rottweiler	PRJNA263947	SAMN03323674	F	29.1423	29.4628	0.989122	Rottweiler 8	Rottweiler	100
Rottweiler 9	Rottweiler04	Rottweiler	PRJNA448733	SAMN08873251	F	52.5269	52.9223	0.992529	Rottweiler 9	Rottweiler	100
Rottweiler 10	WS42321902_S16	Rottweiler	PRJNA448733	SAMN08873252	F	29.0945	28.7142	1.01324	Rottweiler 10	Rottweiler	100
Saint Bernard 1	SaintBernard01	Saint Bernard	PRJNA288568	SAMN03801685	F	40.8957	41.7677	0.979123	Saint Bernard 1	Saint Bernard	100		yes	yes
Saint Bernard 2	SaintBernard02	Saint Bernard	PRJNA263947	SAMN03580386	M	22.4357	12.938	1.73409	Saint Bernard 2	Saint Bernard	100
Saluki 1	Saluki01	Saluki	PRJNA288568	SAMN03801686	F	66.4792	68.0558	0.976834	Saluki 1	Saluki	100		yes	yes
Saluki 2	Saluki02	Saluki	PRJNA288568	SAMN03801687	M	22.3201	12.6691	1.76177	Saluki 2	Saluki	100
Saluki 3	Saluki03	Saluki	PRJEB16012	SAMEA4504825	M	15.9266	9.12617	1.74516	Saluki 3	Saluki	100
Samoyed 1	Samoyed01	Samoyed	PRJNA448733	SAMN08873258	F	51.3711	52.7163	0.974482	Samoyed 1	Samoyed	100		yes	yes
Samoyed 2	Samoyed02	Samoyed	PRJNA266585	SAMN03168388	F	17.7969	18.1472	0.980697	Samoyed 2	Samoyed	100
Scottish Deerhound	ScottishDeerhound01	Scottish Deerhound	PRJNA263947	SAMN03580401	M	25.1356	14.0654	1.78705	Scottish Deerhound	Scottish Deerhound	100
Scottish Terrier 1	ScottishTerrier01	Scottish Terrier	PRJNA288568	SAMN03801688	F	52.2791	52.5694	0.994478	Scottish Terrier 1	Scottish Terrier	100		yes	yes
Scottish Terrier 2	ScottishTerrier02	Scottish Terrier	PRJNA448733	SAMN08873262	M	44.9092	25.2648	1.77754	Scottish Terrier 2	Scottish Terrier	100		yes	yes
Scottish Terrier 3	ScottishTerrier03	Scottish Terrier	PRJNA263947	SAMN03580394	F	36.1374	36.0209	1.00323	Scottish Terrier 3	Scottish Terrier	100
Scottish Terrier 4	ScottishTerrier04	Scottish Terrier	PRJNA448733	SAMN08873264	F	24.256	24.4397	0.992484	Scottish Terrier 4	Scottish Terrier	100
Shetland Sheepdog 1	SS004	Shetland Sheepdog	PRJEB16012	SAMEA104091573	F	37.9126	37.6584	1.00675	Shetland Sheepdog 1	Shetland Sheepdog	100
Shetland Sheepdog 2	ShetlandSheepdog01	Shetland Sheepdog	PRJNA448733	SAMN08873266	F	44.8562	45.7906	0.979594	Shetland Sheepdog 2	Shetland Sheepdog	100		yes	yes
Shetland Sheepdog 3	ShetlandSheepdog02	Shetland Sheepdog	PRJNA263947	SAMN03580413	M	27.922	15.6626	1.78272	Shetland Sheepdog 3	Shetland Sheepdog	100
Shiba Inu 1	CFA.107839	Shiba Inu	PRJNA263947	SAMN05770194	F	37.5508	37.3872	1.00438	Shiba Inu 1	Shiba Inu	100
Shiba Inu 2	ShibaInu01	Shiba Inu	PRJNA263947	SAMN04196861	M	25.7692	14.7056	1.75234	Shiba Inu 2	Shiba Inu	100
Shih Tzu	PER00751	Shih Tzu	PRJNA448733	SAMN08873270	M	17.6377	11.2493	1.56789	Shih Tzu	Shih Tzu	100
Siberian Husky 1	SiberianHusky01	Siberian Husky	PRJNA288568	SAMN03801690	F	64.259	64.5648	0.995264	Siberian Husky 1	Siberian Husky	100		yes	yes
Siberian Husky 2	SiberianHusky02	Siberian Husky	PRJEB10823	SAMEA3539249	M	19.2082	10.8659	1.76775	Siberian Husky 2	Siberian Husky	100
Siberian Husky 3	SiberianHusky04	Siberian Husky	PRJNA266585	SAMN03168389	M	18.2413	10.4432	1.74672	Siberian Husky 3	Siberian Husky	100
Siberian Husky 4	SY046	Siberian Husky	PRJEB16012	SAMEA104091559	M	27.7924	15.4112	1.80339	Siberian Husky 4	Siberian Husky	100
Sloughi 1	Sloughi02	Sloughi	PRJEB16012	SAMEA4506885	M	26.4827	14.9822	1.76761	Sloughi 1	Sloughi	100				Dam (Sloughi01) and Sire (Sloughi03) sequenced
Sloughi 2	Sloughi01	Sloughi	PRJEB13468	SAMEA3928143	F	21.4241	21.2284	1.00922	Sloughi 2	Sloughi	100				Dam of Sloughi02
Sloughi 3	Sloughi03	Sloughi	PRJEB16012	SAMEA4506888	M	19.3785	10.9558	1.76879	Sloughi 3	Sloughi	100				Sire of Sloughi02
Sloughi 4	Sloughi04	Sloughi	PRJNA266585	SAMN03168392	M	20.6316	11.7154	1.76107	Sloughi 4	Sloughi	100
Soft Coated Wheaten Terrier 1	SoftCoatedWheatenTerrier01	Soft Coated Wheaten Terrier	PRJNA263947	SAMN03323670	F	19.7524	19.3086	1.02298	Soft Coated Wheaten Terrier 1	Soft Coated Wheaten Terrier	100
Soft Coated Wheaten Terrier 2	SoftCoatedWheatenTerrier02	Soft Coated Wheaten Terrier	PRJNA263947	SAMN03323671	M	11.6195	6.47291	1.7951	Soft Coated Wheaten Terrier 2	Soft Coated Wheaten Terrier	100
Soft Coated Wheaten Terrier 3	SoftCoatedWheatenTerrier03	Soft Coated Wheaten Terrier	PRJNA263947	SAMN03580410	F	18.6517	18.6916	0.997865	Soft Coated Wheaten Terrier 3	Soft Coated Wheaten Terrier	100
Soft Coated Wheaten Terrier 4	SoftCoatedWheatenTerrier04	Soft Coated Wheaten Terrier	PRJNA263947	SAMN03580411	F	18.5405	18.6675	0.993197	Soft Coated Wheaten Terrier 4	Soft Coated Wheaten Terrier	100
Spanish Galgo	SpanishGalgo01	Spanish Galgo	PRJNA266585	SAMN03168380	F	19.1364	19.2943	0.991816	Spanish Galgo	with UK Sighthound Clade	64	Breed not available for comparison
Spanish Water Dog	SpanishWaterDog01	Spanish Water Dog	PRJEB7903	SAMEA3164479	M	15.8632	8.94366	1.77368	Spanish Water Dog	outside Mini/Toy Poodle clade	23	Breed not available for comparison
Spinone Italiano	CFA.109669	Spinone Italiano	PRJNA263947	SAMN06159677	F	48.7101	48.3296	1.00787	Spinone Italiano	Spinone Italiano	100
Standard Poodle 1	CFA.107842	Standard Poodle	PRJNA263947	SAMN06159675	F	44.7508	44.4494	1.00678	Standard Poodle 1	Standard Poodle	100
Standard Poodle 2	StandardPoodle01	Standard Poodle	PRJNA288568	SAMN03801691	F	13.6478	13.9809	0.976175	Standard Poodle 2	Standard Poodle	100
Standard Poodle 3	StandardPoodle02	Standard Poodle	PRJNA263947	SAMN03580380	M	22.9289	12.8291	1.78726	Standard Poodle 3	Standard Poodle	100
Standard Poodle 4	StandardPoodle03	Standard Poodle	PRJNA263947	SAMN03580408	M	22.4322	12.6741	1.76992	Standard Poodle 4	Standard Poodle	100
Standard Schnauzer 1	CFA.107834	Standard Schnauzer	PRJNA263947	SAMN06159669	M	40.9733	22.6682	1.80752	Standard Schnauzer 1	Standard Schnauzer	100
Standard Schnauzer 2	CFA.118001	Standard Schnauzer	PRJNA263947	SAMN06159687	M	38.4128	21.1652	1.8149	Standard Schnauzer 2	Standard Schnauzer	100
Standard Schnauzer 3	CFA.118002	Standard Schnauzer	PRJNA263947	SAMN06159688	F	38.5761	38.1211	1.01194	Standard Schnauzer 3	Standard Schnauzer	100
Standard Schnauzer 4	StandardSchnauzer01	Standard Schnauzer	PRJNA263947	SAMN03323676	M	17.4067	9.73945	1.78724	Standard Schnauzer 4	Standard Schnauzer	100
Swedish Lapphund	SwedishLapphund01	Swedish Lapphund	PRJNA266585	SAMN03168387	F	18.5294	18.8429	0.983362	Swedish Lapphund	outside Finnish Spitz clade	78	Breed not available for comparison
Tibetan Mastiff	TibetanMastiff01	Tibetan Mastiff	PRJNA192935	SAMN01974493	M	13.5438	7.64685	1.77116	Tibetan Mastiff	Tibetan Mastiff	100
Tibetan Mastiff - China 1	TibetanMastiff02	Tibetan Mastiff - China	PRJNA233638	SAMN02570458	M	16.3681	9.37709	1.74554	Tibetan Mastiff - China 1	Tibetan Mastiff	100
Tibetan Mastiff - China 2	TibetanMastiff03	Tibetan Mastiff - China	PRJNA233638	SAMN02585152	F	14.6504	14.9079	0.982727	Tibetan Mastiff - China 2	Tibetan Mastiff	100
Tibetan Mastiff - China 3	TibetanMastiff04	Tibetan Mastiff - China	PRJNA233638	SAMN02585153	F	14.9382	15.3054	0.976008	Tibetan Mastiff - China 3	Tibetan Mastiff	100
Tibetan Mastiff - China 4	TibetanMastiff05	Tibetan Mastiff - China	PRJNA233638	SAMN02585154	F	14.2451	14.5909	0.9763	Tibetan Mastiff - China 4	Tibetan Mastiff	100
Tibetan Mastiff - China 5	TibetanMastiff06	Tibetan Mastiff - China	PRJNA233638	SAMN02585155	M	15.2665	8.64009	1.76694	Tibetan Mastiff - China 5	Tibetan Mastiff	100
Tibetan Mastiff - China 6	TibetanMastiff07	Tibetan Mastiff - China	PRJNA233638	SAMN02585156	M	15.8603	8.96317	1.7695	Tibetan Mastiff - China 6	Tibetan Mastiff	100
Tibetan Mastiff - China 7	TibetanMastiff08	Tibetan Mastiff - China	PRJNA233638	SAMN02585157	F	16.9161	17.1649	0.985505	Tibetan Mastiff - China 7	Tibetan Mastiff	100
Tibetan Mastiff - China 8	TibetanMastiff09	Tibetan Mastiff - China	PRJNA233638	SAMN02585158	F	15.0566	15.3657	0.979884	Tibetan Mastiff - China 8	Tibetan Mastiff	100
Tibetan Mastiff - China 9	TibetanMastiff10	Tibetan Mastiff - China	PRJNA233638	SAMN02585159	F	16.9573	17.2711	0.981831	Tibetan Mastiff - China 9	Tibetan Mastiff	100
Tibetan Mastiff - China 10	TibetanMastiff11	Tibetan Mastiff - China	PRJNA233638	SAMN02585160	F	16.9826	17.1316	0.991303	Tibetan Mastiff - China 10	Tibetan Mastiff	100
Tibetan Terrier 1	TibetanTerrier01	Tibetan Terrier	PRJNA263947	SAMN03580403	M	27.7149	15.7307	1.76184	Tibetan Terrier 1	Tibetan Terrier	100
Tibetan Terrier 2	TibetanTerrier02	Tibetan Terrier	PRJNA263947	SAMN03580406	M	23.646	13.2996	1.77795	Tibetan Terrier 2	Tibetan Terrier	100
Tornjak	Tornjak01	Tornjak	PRJNA232497	SAMN02485567	M	6.55471	3.99978	1.63877	Tornjak	outside clade	not significant	Breed not available for comparison
Toy Poodle	ToyPoodle01	Toy Poodle	PRJNA288568	SAMN03801692	F	55.0973	55.6978	0.989219	Toy Poodle	Mini/Toy Poodle	100		yes	yes
UNKNOWN - Entered into SRA as Kunming Dog but clusters with Belgian Malinois	VillDog_China17	UNKNOWN - Entered into SRA as Kunming Dog but clusters with Belgian Malinois	PRJNA233638	SAMN02585198	M	14.6841	8.28656	1.77204	Kunming Dog 8	Belgian Malinois	88	Breed not available for comparison			Mislabeled originally as Village Dog - China, but submitted to SRA as Kunming Dog
UNKNOWN - Entered into SRA as Kunming Dog but clusters with Belgian Malinois	VillDog_China18	UNKNOWN - Entered into SRA as Kunming Dog but clusters with Belgian Malinois	PRJNA233638	SAMN02585199	M	14.9394	8.50777	1.75597	Kunming Dog 9	Belgian Malinois	88	Breed not available for comparison			Mislabeled originally as Village Dog - China, but submitted to SRA as Kunming Dog
UNKNOWN - Entered into SRA as Kunming Dog but clusters with Belgian Malinois	VillDog_China19	UNKNOWN - Entered into SRA as Kunming Dog but clusters with Belgian Malinois	PRJNA233638	SAMN02585200	M	17.4235	9.91801	1.75675	Kunming Dog 10	Belgian Malinois	88	Breed not available for comparison			Mislabeled originally as Village Dog - China, but submitted to SRA as Kunming Dog
UNKNOWN - Marked American Staffordshire Terrier and clusters with Staffordshire Bull Terriers - Possible Mixed Breed	UnknownBreed09	UNKNOWN - Marked American Staffordshire Terrier and clusters with Staffordshire Bull Terriers - Possible Mixed Breed	PRJEB16012	SAMEA4504831	M	7.70979	4.39217	1.75535	UNKNOWN - Marked American Staffordshire Terrier and clusters with Staffordshire Bull Terriers - Possible Mixed Breed	Staffordshire Terrier	100
UNKNOWN - Marked as Kunming Dog but clusters outside Kunming Dog and German Shepherd Dog clade	KunmingDog01	UNKNOWN - Marked as Kunming Dog but clusters outside Kunming Dog and German Shepherd Dog clade	PRJNA232497	SAMN02485579	M	7.71285	4.46378	1.72787	Kunming Dog 11	outside Kunming Dog and German Shepherd Dog clades	100	Breed not available for comparison
UNKNOWN - Marked Unknown breed but clusters with Shih Tzu	406434N	UNKNOWN - Marked Unknown breed but clusters with Shih Tzu	PRJNA203084	SAMN02144216	F	24.8395	25.6516	0.968341	Unknown dog 1	Shih Tzu	100
UNKNOWN - Marked Basset Hound but doesn't cluster completely, possible mixed breed	BH003	UNKNOWN - Marked Basset Hound but doesn't cluster completely, possible mixed breed	PRJEB16012	SAMEA4509488	F	24.3605	24.5061	0.994059	Unknown dog 2	outside Basset Hound clade	70
UNKNOWN - Marked Jack Russell Terrer but outside Lakeland Terrier, Smooth Fox Terrier and Wire Fox Terrier clade	JR0034	UNKNOWN - Marked Jack Russell Terrer but outside Lakeland Terrier, Smooth Fox Terrier and Wire Fox Terrier clade	PRJEB16012	SAMEA104125119	M	32.1909	17.9016	1.79821	Unknown dog 3	outside Lakeland Terrier, Smooth Fox Terrier and Wire Fox Terrier clade	100
UNKNOWN - Marked Border Collie but clusters outside Toy Spaniel clade	UnknownBreed02	UNKNOWN - Marked Border Collie but clusters outside Toy Spaniel clade	PRJNA448733	SAMN08873318	F	10.3868	10.5622	0.983394	Unknown dog 4	outside Toy Spaniel clade	100				Possible mixed read groups (lanes) within BAMs for UnknownBreed02 and UnknownBreed10; One of six BAM file that needed to be remade after making 722g VCF - Slight diffences in genotypes in 722g VCF compared to a joint call of the 6g for a subset of Illumina SNPchip SNPs (21 out of 103464 tested for 0.02% discordance)
UNKNOWN - Marked Portuguese Pointer and clusters with Dogue De Bordeaux	UnknownBreed03	UNKNOWN - Marked Portuguese Pointer and clusters with Dogue De Bordeaux	PRJNA448733	SAMN08873319	F	10.4173	8.83439	1.17918	Unknown dog 5	outside Dogue De Bordeaux clade	54				Possible mixed read groups (lanes) within BAMs for UnknownBreed03 and UnknownBreed07
UNKNOWN - Marked Bassett Hound but clusters with Xiasi/Chongqing dogs outside of the Chow Chow clade	UnknownBreed04	UNKNOWN - Marked Bassett Hound but clusters with Xiasi/Chongqing dogs outside of the Chow Chow clade	PRJNA232497	SAMN02485573	F	6.46717	6.52879	0.990562	Unknown dog 6	groups with Xiasi/Chongqing outside Chow Chow clade	100				Mislabeled orginally as Basset Hound but submitted to SRA as Villiage Dog - China
UNKNOWN - Marked Australian Terrier and clusters with Clumber Spaniels - Possible Mixed Breed	UnknownBreed05	UNKNOWN - Marked Australian Terrier and clusters with Clumber Spaniels - Possible Mixed Breed	PRJNA448733	SAMN08873321	M	7.63335	4.46429	1.70987	Unknown dog 7	outside Clumber Spaniel clade	100
UNKNOWN - Marked Dogue De Bordeaux but doesn't cluster completely, possible mixed breed	UnknownBreed07	UNKNOWN - Marked Dogue De Bordeaux but doesn't cluster completely, possible mixed breed	PRJNA448733	SAMN08873322	F	7.48944	7.70492	0.972033	Unknown dog 8	outside Dogue De Bordeaux clade	54				Possible mixed read groups (lanes) within BAMs for UnknownBreed03 and UnknownBreed07
UNKNOWN - Marked Cavalier King Charles Spaniel but clusters outside Toy Spaniel clade	UnknownBreed10	UNKNOWN - Marked Cavalier King Charles Spaniel but clusters outside Toy Spaniel clade	PRJNA448733	SAMN08873323	F	11.4371	11.6125	0.984896	Unknown dog 9	outside Toy Spaniel clade	100				Possible mixed read groups (lanes) within BAMs for UnknownBreed02 and UnknownBreed10
UNKNOWN - Marked Australian Shepherd but clusters with Australian Cattle Dog	UnknownBreed11	UNKNOWN - Marked Australian Shepherd but clusters with Australian Cattle Dog	PRJNA263947	SAMN04196851	F	23.0361	23.0855	0.99786	Unknown dog 10	outside Austrailian Cattle Dog clade	100
UNKNOWN - Marked Unknown clusters near Great Pyrenees	UnknownBreed12	UNKNOWN - Marked Unknown clusters near Great Pyrenees	PRJNA299099	SAMN04195504	M	31.5589	17.736	1.77937	Unknown dog 11	outside Great Pyrenees	100
UNKNOWN - Marked Unknown clusters near German Shepherd Dog	UnknownBreed13	UNKNOWN - Marked Unknown clusters near German Shepherd Dog	PRJNA299099	SAMN04195507	M	29.1474	16.2297	1.79593	Unknown dog 12	outside German Shepherd Dog clade	100
UNKNOWN - Marked Unknown breed but clusters with American Staffordshire Terrier	WGS-76N	UNKNOWN - Marked Unknown breed but clusters with American Staffordshire Terrier	PRJNA203084	SAMN02144217	F	5.21471	4.53541	1.14978	Unknown dog 13	American Staffordshire Terrier	100
UNKNOWN - Marked Wirehaired Pointing Griffon but clusters with German Wirehaired Pointer	AF14-170_S13	UNKNOWN - Marked Wirehaired Pointing Griffon but clusters with German Wirehaired Pointer	PRJNA448733	SAMN08873328	M	12.6708	7.16246	1.76906	Unknown dog 14	with German Wirehaired Pointer clade	100
UNKNOWN - Marked Wirehaired Pointing Griffon but clusters with German Wirehaired Pointer	AF14-259_S12	UNKNOWN - Marked Wirehaired Pointing Griffon but clusters with German Wirehaired Pointer	PRJNA448733	SAMN08873329	M	7.36001	4.26194	1.72692	Unknown dog 15	with German Wirehaired Pointer clade	100
UNKNOWN - Marked Wirehaired Pointing Griffon but clusters with German Wirehaired Pointer	AF14-260_S7	UNKNOWN - Marked Wirehaired Pointing Griffon but clusters with German Wirehaired Pointer	PRJNA448733	SAMN08873330	F	7.7252	8.02978	0.962069	Unknown dog 16	with German Wirehaired Pointer clade	100
UNKNOWN - Marked Wirehaired Pointing Griffon but clusters with German Wirehaired Pointer	AF14-296_S9	UNKNOWN - Marked Wirehaired Pointing Griffon but clusters with German Wirehaired Pointer	PRJNA448733	SAMN08873331	M	9.60968	5.51379	1.74284	Unknown dog 17	with German Wirehaired Pointer clade	100
UNKNOWN - Marked Wirehaired Pointing Griffon but clusters with German Wirehaired Pointer	AF14-297_S10	UNKNOWN - Marked Wirehaired Pointing Griffon but clusters with German Wirehaired Pointer	PRJNA448733	SAMN08873332	M	7.54062	4.36854	1.72612	Unknown dog 18	with German Wirehaired Pointer clade	100
UNKNOWN - Marked Wirehaired Pointing Griffon but clusters with German Wirehaired Pointer	AF15-019_S2	UNKNOWN - Marked Wirehaired Pointing Griffon but clusters with German Wirehaired Pointer	PRJNA448733	SAMN08873333	M	5.71909	3.429	1.66786	Unknown dog 19	with German Wirehaired Pointer clade	100
UNKNOWN - Marked Wirehaired Pointing Griffon but clusters with German Wirehaired Pointer	AF15-074_S4	UNKNOWN - Marked Wirehaired Pointing Griffon but clusters with German Wirehaired Pointer	PRJNA448733	SAMN08873334	M	4.47414	2.76339	1.61908	Unknown dog 20	with German Wirehaired Pointer clade	100
UNKNOWN - Marked Wirehaired Pointing Griffon but clusters with German Wirehaired Pointer	AF15-098_S11	UNKNOWN - Marked Wirehaired Pointing Griffon but clusters with German Wirehaired Pointer	PRJNA448733	SAMN08873335	M	9.50898	5.37189	1.77014	Unknown dog 21	with German Wirehaired Pointer clade	100
UNKNOWN - Marked Wirehaired Pointing Griffon but clusters with German Wirehaired Pointer	NA13-359_S6	UNKNOWN - Marked Wirehaired Pointing Griffon but clusters with German Wirehaired Pointer	PRJNA448733	SAMN08873336	M	5.36607	3.44845	1.55608	Unknown dog 22	with German Wirehaired Pointer clade	100
UNKNOWN - Marked Wirehaired Pointing Griffon but clusters with German Wirehaired Pointer	NA14-125_S8	UNKNOWN - Marked Wirehaired Pointing Griffon but clusters with German Wirehaired Pointer	PRJNA448733	SAMN08873337	M	8.99155	5.15151	1.74542	Unknown dog 23	with German Wirehaired Pointer clade	100
UNKNOWN - Marked Wirehaired Pointing Griffon but clusters with German Wirehaired Pointer	NA14-126_S5	UNKNOWN - Marked Wirehaired Pointing Griffon but clusters with German Wirehaired Pointer	PRJNA448733	SAMN08873338	F	8.79236	8.96868	0.98034	Unknown dog 24	with German Wirehaired Pointer clade	100
UNKNOWN - Marked Yorkshire Terrier but clusters with Silky Terrier	BAN00143	UNKNOWN - Marked Yorkshire Terrier but clusters with Silky Terrier	PRJNA448733	SAMN08873339	F	12.0423	12.3399	0.975883	Unknown dog 25	Silky Terrier	100
Vietnamese Indigenous Dog 1	IndigenousDogVietnam01	Vietnamese Indigenous Dog	PRJNA266585	SAMN03168368	M	18.4917	9.79314	1.88823
Vietnamese Indigenous Dog 2	IndigenousDogVietnam02	Vietnamese Indigenous Dog	PRJNA266585	SAMN03168369	M	19.3471	10.2427	1.88887
Vietnamese Indigenous Dog 3	IndigenousDogVietnam03	Vietnamese Indigenous Dog	PRJNA266585	SAMN03168370	M	16.7007	8.60407	1.94102
Vietnamese Indigenous Dog 4	IndigenousDogVietnam04	Vietnamese Indigenous Dog	PRJNA266585	SAMN03168371	M	19.9807	11.0968	1.80058
Vietnamese Indigenous Dog 5	IndigenousDogVietnam05	Vietnamese Indigenous Dog	PRJNA266585	SAMN03168372	F	19.485	19.429	1.00288
Village Dog - Aboriginal Camp Dog	VillDog_Australia01	Village Dog - Aboriginal Camp Dog	PRJEB2162	SAMEA1521940	F	24.0154	23.6964	1.01346
Village Dog - Borneo 1	VillDog_Borneo01	Village Dog - Borneo	PRJNA232497	SAMN02485592	M	5.31953	3.24093	1.64136
Village Dog - Borneo 2	VillDog_Borneo02	Village Dog - Borneo	PRJNA232497	SAMN02485593	F	6.96235	7.17935	0.969774
Village Dog - Borneo 3	VillDog_Borneo03	Village Dog - Borneo	PRJNA232497	SAMN02485594	M	5.58215	3.5115	1.58968
Village Dog - China 1	VillDog_China09	Village Dog - China	PRJNA232497	SAMN02485581	F	7.40727	7.49809	0.987888
Village Dog - China 2	VillDog_China01	Village Dog - China	PRJNA192935	SAMN01974490	F	20.3788	20.0813	1.01481
Village Dog - China 3	VillDog_China02	Village Dog - China	PRJNA192935	SAMN01974491	F	15.1522	15.7616	0.961336
Village Dog - China 4	VillDog_China03	Village Dog - China	PRJNA192935	SAMN01974492	F	10.4182	10.1776	1.02364
Village Dog - China 5	VillDog_China04	Village Dog - China	PRJNA232497	SAMN02485568	F	7.06261	7.10661	0.993809
Village Dog - China 6	VillDog_China05	Village Dog - China	PRJNA232497	SAMN02485569	M	7.69622	4.44521	1.73135
Village Dog - China 7	VillDog_China06	Village Dog - China	PRJNA232497	SAMN02485570	M	7.52695	4.35132	1.72981
Village Dog - China 8	VillDog_China07	Village Dog - China	PRJNA232497	SAMN02485571	F	6.99735	7.066	0.990284
Village Dog - China 9	VillDog_China08	Village Dog - China	PRJNA232497	SAMN02485576	F	7.67934	7.69759	0.997629
Village Dog - China 10	VillDog_China20	Village Dog - China	PRJNA233638	SAMN02585181	M	17.1845	9.63989	1.78264
Village Dog - China 11	VillDog_China21	Village Dog - China	PRJNA233638	SAMN02585182	M	15.3792	8.57642	1.7932
Village Dog - China 12	VillDog_China22	Village Dog - China	PRJNA233638	SAMN02585183	F	14.9831	15.205	0.985406
Village Dog - China 13	VillDog_China23	Village Dog - China	PRJNA233638	SAMN02585184	M	15.2322	8.58892	1.77347
Village Dog - China 14	VillDog_China24	Village Dog - China	PRJNA233638	SAMN02585185	F	14.7504	14.7895	0.997356
Village Dog - China 15	VillDog_China25	Village Dog - China	PRJNA233638	SAMN02585186	F	15.6232	15.8063	0.988416
Village Dog - China 16	VillDog_China26	Village Dog - China	PRJNA233638	SAMN02585187	M	15.4322	8.80862	1.75194
Village Dog - China 17	VillDog_China27	Village Dog - China	PRJNA233638	SAMN02585188	M	15.8183	9.01027	1.75559
Village Dog - China 18	VillDog_China28	Village Dog - China	PRJNA233638	SAMN02585189	F	15.7868	16.0184	0.985542
Village Dog - China 19	VillDog_China29	Village Dog - China	PRJNA233638	SAMN02585190	F	16.5363	16.7115	0.989516
Village Dog - China 20	VillDog_China30	Village Dog - China	PRJNA233638	SAMN02585171	M	17.5467	10.0326	1.74897
Village Dog - China 21	VillDog_China31	Village Dog - China	PRJNA233638	SAMN02585172	M	17.2388	9.85879	1.74857
Village Dog - China 22	VillDog_China32	Village Dog - China	PRJNA233638	SAMN02585173	F	16.6378	16.9443	0.981911
Village Dog - China 23	VillDog_China33	Village Dog - China	PRJNA233638	SAMN02585174	F	14.5606	14.6822	0.991718
Village Dog - China 24	VillDog_China34	Village Dog - China	PRJNA233638	SAMN02585175	F	16.1085	16.5639	0.972506
Village Dog - China 25	VillDog_China35	Village Dog - China	PRJNA233638	SAMN02585176	F	16.0727	16.2019	0.992026
Village Dog - China 26	VillDog_China36	Village Dog - China	PRJNA233638	SAMN02585177	F	13.8105	13.7677	1.00311
Village Dog - China 27	VillDog_China37	Village Dog - China	PRJNA233638	SAMN02585178	M	16.4093	9.2966	1.76509
Village Dog - China 28	VillDog_China38	Village Dog - China	PRJNA233638	SAMN02585179	M	16.9564	9.75317	1.73855
Village Dog - China 29	VillDog_China39	Village Dog - China	PRJNA233638	SAMN02585180	M	16.2836	9.39696	1.73286
Village Dog - China 30	VillDog_China40	Village Dog - China	PRJNA233638	SAMN02585161	F	16.866	17.1867	0.98134
Village Dog - China 31	VillDog_China41	Village Dog - China	PRJNA233638	SAMN02585162	F	17.5172	17.7471	0.987046
Village Dog - China 32	VillDog_China42	Village Dog - China	PRJNA233638	SAMN02585163	F	15.3928	15.7378	0.978078
Village Dog - China 33	VillDog_China43	Village Dog - China	PRJNA233638	SAMN02585164	F	16.0021	16.2738	0.983304
Village Dog - China 34	VillDog_China44	Village Dog - China	PRJNA233638	SAMN02585165	F	16.7779	16.9994	0.98697
Village Dog - China 35	VillDog_China45	Village Dog - China	PRJNA233638	SAMN02585166	F	14.1218	14.3434	0.98455
Village Dog - China 36	VillDog_China46	Village Dog - China	PRJNA233638	SAMN02585167	M	17.2442	9.81115	1.75761
Village Dog - China 37	VillDog_China47	Village Dog - China	PRJNA233638	SAMN02585168	M	13.5221	7.73561	1.74803
Village Dog - China 38	VillDog_China48	Village Dog - China	PRJNA233638	SAMN02585169	F	15.2107	15.3963	0.987945
Village Dog - China 39	VillDog_China49	Village Dog - China	PRJNA233638	SAMN02585170	M	16.6416	9.49607	1.75247
Village Dog - China 40	VillDog_China50	Village Dog - China	PRJNA232497	SAMN04851103	M	11.659	7.058	1.65188
Village Dog - China 41	VillDog_China51	Village Dog - China	PRJNA232497	SAMN02485575	M	6.95743	4.06153	1.71301
Village Dog - China 42	VillDog_China52	Village Dog - China	PRJNA232497	SAMN02485572	F	7.73394	7.8579	0.984225
Village Dog - Egypt 1	VillDog_Egypt01	Village Dog - Egypt	PRJNA232497	SAMN02485582	M	8.39825	4.91195	1.70976
Village Dog - Egypt 2	VillDog_Egypt02	Village Dog - Egypt	PRJNA232497	SAMN02485583	M	7.44974	4.38378	1.69939
Village Dog - India 1	VillDog_India01	Village Dog - India	PRJNA232497	SAMN02485586	M	13.6318	7.85793	1.73478
Village Dog - India 2	VillDog_India02	Village Dog - India	PRJNA232497	SAMN02485587	M	7.73987	4.57792	1.6907
Village Dog - India 3	VillDog_India03	Village Dog - India	PRJNA232497	SAMN02485588	M	10.0385	5.77801	1.73736
Village Dog - India 4	VillDog_India04	Village Dog - India	PRJNA232497	SAMN02485590	M	14.0065	8.12974	1.72287
Village Dog - India 5	VillDog_India05	Village Dog - India	PRJNA232497	SAMN02485591	F	8.16308	8.49998	0.960365
Village Dog - Lebanon 1	VillDog_Lebanon01	Village Dog - Lebanon	PRJNA232497	SAMN02485595	M	7.78411	4.60736	1.68949
Village Dog - Lebanon 2	VillDog_Lebanon02	Village Dog - Lebanon	PRJNA232497	SAMN02485596	M	9.33971	5.47302	1.7065
Village Dog - Lebanon 3	VillDog_Lebanon03	Village Dog - Lebanon	PRJNA232497	SAMN02485597	F	9.67734	10.0542	0.962517
Village Dog - Namibia 1	VillDog_Namibia01	Village Dog - Namibia	PRJNA232497	SAMN02485598	M	8.19658	4.82122	1.7001
Village Dog - Namibia 2	VillDog_Namibia02	Village Dog - Namibia	PRJNA232497	SAMN02485599	F	14.0975	14.3337	0.983521
Village Dog - Namibia 3	VillDog_Namibia03	Village Dog - Namibia	PRJNA232497	SAMN02485600	M	7.22724	4.29456	1.68288
Village Dog - Papua New Guinea 1	VillDog_PapuaNG01	Village Dog - Papua New Guinea	PRJNA232497	SAMN02485601	F	6.68216	6.89015	0.969813
Village Dog - Papua New Guinea 2	VillDog_PapuaNG02	Village Dog - Papua New Guinea	PRJNA232497	SAMN02485602	F	6.38566	6.42257	0.994253
Village Dog - Papua New Guinea 3	VillDog_PapuaNG03	Village Dog - Papua New Guinea	PRJNA232497	SAMN02485603	M	12.1304	7.18169	1.68907
Village Dog - Portugal 1	PT49	Village Dog - Portugal	PRJNA232497	SAMN04851101	M	15.2057	8.6874	1.75032
Village Dog - Portugal 2	VillDog_Portugal01	Village Dog - Portugal	PRJNA232497	SAMN02485604	F	17.6645	17.9508	0.984051
Village Dog - Portugal 3	VillDog_Portugal02	Village Dog - Portugal	PRJNA232497	SAMN02485605	M	14.7144	8.45397	1.74053
Village Dog - Qatar 1	VillDog_Qatar01	Village Dog - Qatar	PRJNA232497	SAMN02485606	F	12.4428	12.8183	0.970706
Village Dog - Qatar 2	VillDog_Qatar02	Village Dog - Qatar	PRJNA232497	SAMN02485607	M	6.74328	4.09958	1.64487
Village Dog - Sub-Saharan Africa	VillDog_Africa01	Village Dog - Sub-Saharan Africa	PRJNA232497	SAMN04851104	F	8.65506	8.77837	0.985953
Village Dog - Taiwan	VillDog_Taiwan01	Village Dog - Taiwan	PRJNA232497	SAMN02485608	F	14.7023	14.8825	0.987892
Village Dog - Vietnam 1	VillDog_Vietnam01	Village Dog - Vietnam	PRJNA232497	SAMN02485609	F	10.2108	10.5722	0.965816
Village Dog - Vietnam 2	VillDog_Vietnam02	Village Dog - Vietnam	PRJNA232497	SAMN02485610	F	7.86412	8.16296	0.963391
Village Dog - Vietnam 3	VillDog_Vietnam03	Village Dog - Vietnam	PRJNA232497	SAMN02485611	M	9.55021	5.51025	1.73317
Village Dog - Vietnam 4	VillDog_Vietnam04	Village Dog - Vietnam	PRJNA232497	SAMN02485612	F	9.31348	9.61096	0.969048
Village Dog - Vietnam 5	VillDog_Vietnam05	Village Dog - Vietnam	PRJNA232497	SAMN02485613	M	9.48179	5.5373	1.71235
Village Dog - Vietnam 6	VillDog_Vietnam06	Village Dog - Vietnam	PRJNA232497	SAMN02485614	M	6.70974	4.02086	1.66873
Vizsla	Vizsla01	Vizsla	PRJEB12339	SAMEA3724570	F	32.2351	32.6989	0.985816	Vizsla	Vizsla	100
Weimaraner	WE006	Weimaraner	PRJEB16012	SAMEA4506902	F	23.9851	24.3319	0.985747	Weimaraner	Weimaraner	100
West Highland White Terrier 1	WestHighlandWhiteTerr01	West Highland White Terrier	PRJNA288568	SAMN03801693	F	12.0722	12.3693	0.975981	West Highland White Terrier 1	West Highland White Terrier	100
West Highland White Terrier 2	WestHighlandWhiteTerr02	West Highland White Terrier	PRJNA448733	SAMN08873423	F	45.2258	46.1725	0.979496	West Highland White Terrier 2	West Highland White Terrier	100		yes	yes
West Highland White Terrier 3	WestHighlandWhiteTerr03	West Highland White Terrier	PRJNA263947	SAMN03580395	M	37.0882	20.6664	1.79461	West Highland White Terrier 3	West Highland White Terrier	100
West Highland White Terrier 4	WestHighlandWhiteTerr04	West Highland White Terrier	PRJNA263947	SAMN03580396	F	36.279	36.0663	1.0059	West Highland White Terrier 4	West Highland White Terrier	100
West Highland White Terrier 5	WestHighlandWhiteTerr05	West Highland White Terrier	PRJNA263947	SAMN03580397	F	34.6542	34.4604	1.00562	West Highland White Terrier 5	West Highland White Terrier	100
West Highland White Terrier 6	WestHighlandWhiteTerr06	West Highland White Terrier	PRJNA263947	SAMN03580398	F	37.0259	35.9336	1.0304	West Highland White Terrier 6	West Highland White Terrier	100
West Highland White Terrier 7	WestHighlandWhiteTerr08	West Highland White Terrier	PRJNA448733	SAMN08873428	F	18.7929	19.5373	0.961899	West Highland White Terrier 7	West Highland White Terrier	100
West Highland White Terrier 8	WestHighlandWhiteTerr09	West Highland White Terrier	PRJNA448733	SAMN08873429	F	27.8929	28.2348	0.987891	West Highland White Terrier 8	West Highland White Terrier	100
West Highland White Terrier 9	WW174	West Highland White Terrier	PRJEB16012	SAMEA4506901	F	21.642	21.9186	0.987381	West Highland White Terrier 9	West Highland White Terrier	100
West Highland White Terrier 10	WW362	West Highland White Terrier	PRJEB16012	SAMEA4509489	M	19.2508	10.8149	1.78003	West Highland White Terrier 10	West Highland White Terrier	100
West Highland White Terrier 11	WW558	West Highland White Terrier	PRJEB16012	SAMEA104091561	F	36.4366	36.1237	1.00866	West Highland White Terrier 11	West Highland White Terrier	100
Whippet	Whippet01	Whippet	PRJEB16012	SAMEA4506886	M	26.5844	14.8847	1.78602	Whippet	Whippet	100
Wolf 1	AlaskanWolf	Wolf	PRJNA331222	SAMN05439956	F	7.25354	7.29244	0.994666
Wolf 2	AlgonquinWolf13467	Wolf	PRJNA331222	SAMN05791669	M	5.16247	3.27685	1.57544
Wolf 3	AlgonquinWolf13470	Wolf	PRJNA331222	SAMN05791668	F	7.2025	7.26597	0.991265
Wolf 4	QuebecWolf	Wolf	PRJNA331222	SAMN05736724	F	6.66528	8.37804	0.795566
Wolf 5	WO001_895	Wolf	PRJEB16012	SAMEA104091563	F	27.1138	27.2122	0.996384
Wolf 6	WO002_732	Wolf	PRJEB16012	SAMEA104091564	M	22.166	12.4671	1.77796
Wolf 7	WO003_636	Wolf	PRJEB16012	SAMEA104091565	F	26.028	38.0625	0.683823
Wolf 8	Wolf40	Wolf	PRJNA299506	SAMN04209256	F	16.4303	16.3265	1.00636
Wolf 9	Wolf41	Wolf	PRJNA361023	SAMN06219538	M	45.4468	25.4691	1.78439
Wolf 10	Wolf42	Wolf	PRJNA361023	SAMN06219539	F	42.5143	42.2128	1.00714
Xiasi Dog	XiasiDog01	Xiasi Dog	PRJNA232497	SAMN02485580	M	7.57159	4.39306	1.72353	Xiasi Dog	outside Chow Chow clade	100	Breed not available for comparison
Xoloitzcuintli 1	MexicanHairless01	Xoloitzcuintli	PRJNA266585	SAMN03168385	M	16.3079	9.14646	1.78297	Xoloitzcuintli 1	Xoloitzcuintli	92
Xoloitzcuintli 2	Xoloitzcuintli01	Xoloitzcuintli	PRJNA232497	SAMN02485566	M	15.0686	8.62311	1.74747	Xoloitzcuintli 2	Xoloitzcuintli	92
Yorkshire Terrier 1	BAN00315	Yorkshire Terrier	PRJNA448733	SAMN08873447	M	19.353	11.1797	1.73108	Yorkshire Terrier 1	Yorkshire Terrier	100				One of six BAM file that needed to be remade after making 722g VCF - Slight diffences in genotypes in 722g VCF compared to a joint call of the 6g for a subset of Illumina SNPchip SNPs (13 out of 122374 tested for 0.01% discordance)
Yorkshire Terrier 2	PER00449	Yorkshire Terrier	PRJNA448733	SAMN08873448	F	15.1524	13.6861	1.10714	Yorkshire Terrier 2	Yorkshire Terrier	100				One of six BAM file that needed to be remade after making 722g VCF - Slight diffences in genotypes in 722g VCF compared to a joint call of the 6g for a subset of Illumina SNPchip SNPs (2 out of 110795 tested for 0.001% discordance)
Yorkshire Terrier 3	BAN00032	Yorkshire Terrier	PRJNA448733	SAMN08873449	F	26.4946	26.9631	0.982624	Yorkshire Terrier 3	Yorkshire Terrier	100
Yorkshire Terrier 4	BAN00041	Yorkshire Terrier	PRJNA448733	SAMN08873450	M	22.8335	12.9493	1.7633	Yorkshire Terrier 4	Yorkshire Terrier	100
Yorkshire Terrier 5	BAN00079	Yorkshire Terrier	PRJNA448733	SAMN08873451	M	15.9512	10.4194	1.53091	Yorkshire Terrier 5	Yorkshire Terrier	100
Yorkshire Terrier 6	BAN00127	Yorkshire Terrier	PRJNA448733	SAMN08873452	F	22.0469	22.0152	1.00144	Yorkshire Terrier 6	Yorkshire Terrier	100
Yorkshire Terrier 7	BAN00133	Yorkshire Terrier	PRJNA448733	SAMN08873453	M	16.148	10.6901	1.51056	Yorkshire Terrier 7	Yorkshire Terrier	100
Yorkshire Terrier 8	BAN00136	Yorkshire Terrier	PRJNA448733	SAMN08873454	M	22.574	16.4885	1.36908	Yorkshire Terrier 8	Yorkshire Terrier	100
Yorkshire Terrier 9	BAN00150	Yorkshire Terrier	PRJNA448733	SAMN08873455	F	7.22173	8.38727	0.861035	Yorkshire Terrier 9	Yorkshire Terrier	100
Yorkshire Terrier 10	BAN00183	Yorkshire Terrier	PRJNA448733	SAMN08873456	F	16.4806	19.3382	0.85223	Yorkshire Terrier 10	Yorkshire Terrier	100
Yorkshire Terrier 11	BAN00235	Yorkshire Terrier	PRJNA448733	SAMN08873457	M	14.9118	8.8657	1.68197	Yorkshire Terrier 11	Yorkshire Terrier	100
Yorkshire Terrier 12	BAN00283	Yorkshire Terrier	PRJNA448733	SAMN08873458	M	17.3395	9.77873	1.77319	Yorkshire Terrier 12	Yorkshire Terrier	100
Yorkshire Terrier 13	BAN00289	Yorkshire Terrier	PRJNA448733	SAMN08873459	M	17.0266	9.59989	1.77362	Yorkshire Terrier 13	Yorkshire Terrier	100
Yorkshire Terrier 14	BAN00368	Yorkshire Terrier	PRJNA448733	SAMN08873460	M	18.1167	10.2367	1.76978	Yorkshire Terrier 14	Yorkshire Terrier	100
Yorkshire Terrier 15	BAN00380	Yorkshire Terrier	PRJNA448733	SAMN08873461	M	16.1476	10.4277	1.54853	Yorkshire Terrier 15	Yorkshire Terrier	100
Yorkshire Terrier 16	BAN00437	Yorkshire Terrier	PRJNA448733	SAMN08873462	F	16.001	18.1529	0.881457	Yorkshire Terrier 16	Yorkshire Terrier	100
Yorkshire Terrier 17	BAN00449	Yorkshire Terrier	PRJNA448733	SAMN08873463	M	16.3589	10.2272	1.59955	Yorkshire Terrier 17	Yorkshire Terrier	100
Yorkshire Terrier 18	BAN00461	Yorkshire Terrier	PRJNA448733	SAMN08873464	M	16.076	11.4609	1.40268	Yorkshire Terrier 18	Yorkshire Terrier	100
Yorkshire Terrier 19	PER00016	Yorkshire Terrier	PRJNA448733	SAMN08873465	F	17.4385	17.797	0.979856	Yorkshire Terrier 19	Yorkshire Terrier	100
Yorkshire Terrier 20	PER00018	Yorkshire Terrier	PRJNA448733	SAMN08873466	M	16.8927	9.60748	1.75829	Yorkshire Terrier 20	Yorkshire Terrier	100
Yorkshire Terrier 21	PER00025	Yorkshire Terrier	PRJNA448733	SAMN08873467	M	15.008	9.34462	1.60606	Yorkshire Terrier 21	Yorkshire Terrier	100
Yorkshire Terrier 22	PER00061	Yorkshire Terrier	PRJNA448733	SAMN08873468	F	15.1091	15.5024	0.97463	Yorkshire Terrier 22	Yorkshire Terrier	100
Yorkshire Terrier 23	PER00064	Yorkshire Terrier	PRJNA448733	SAMN08873469	F	15.7338	16.1587	0.973705	Yorkshire Terrier 23	Yorkshire Terrier	100
Yorkshire Terrier 24	PER00075	Yorkshire Terrier	PRJNA448733	SAMN08873470	F	26.5454	27.3537	0.97045	Yorkshire Terrier 24	Yorkshire Terrier	100
Yorkshire Terrier 25	PER00107	Yorkshire Terrier	PRJNA448733	SAMN08873471	M	17.2962	9.91872	1.74379	Yorkshire Terrier 25	Yorkshire Terrier	100
Yorkshire Terrier 26	PER00138	Yorkshire Terrier	PRJNA448733	SAMN08873472	M	14.88	8.00913	1.85788	Yorkshire Terrier 26	Yorkshire Terrier	100
Yorkshire Terrier 27	PER00142	Yorkshire Terrier	PRJNA448733	SAMN08873473	M	9.98982	5.99017	1.6677	Yorkshire Terrier 27	Yorkshire Terrier	100
Yorkshire Terrier 28	PER00144	Yorkshire Terrier	PRJNA448733	SAMN08873474	M	14.2286	8.21185	1.73269	Yorkshire Terrier 28	Yorkshire Terrier	100
Yorkshire Terrier 29	PER00152	Yorkshire Terrier	PRJNA448733	SAMN08873475	F	9.05932	10.4765	0.864728	Yorkshire Terrier 29	Yorkshire Terrier	100
Yorkshire Terrier 30	PER00204	Yorkshire Terrier	PRJNA448733	SAMN08873476	F	26.5229	27.2849	0.972072	Yorkshire Terrier 30	Yorkshire Terrier	100
Yorkshire Terrier 31	PER00226	Yorkshire Terrier	PRJNA448733	SAMN08873477	M	15.3642	8.94715	1.71722	Yorkshire Terrier 31	Yorkshire Terrier	100
Yorkshire Terrier 32	PER00259	Yorkshire Terrier	PRJNA448733	SAMN08873478	F	16.0037	18.0432	0.886966	Yorkshire Terrier 32	Yorkshire Terrier	100
Yorkshire Terrier 33	PER00274	Yorkshire Terrier	PRJNA448733	SAMN08873479	M	15.9438	9.81224	1.62489	Yorkshire Terrier 33	Yorkshire Terrier	100
Yorkshire Terrier 34	PER00313	Yorkshire Terrier	PRJNA448733	SAMN08873480	M	13.1307	8.622	1.52293	Yorkshire Terrier 34	Yorkshire Terrier	100
Yorkshire Terrier 35	PER00314	Yorkshire Terrier	PRJNA448733	SAMN08873481	F	15.0818	15.4944	0.973371	Yorkshire Terrier 35	Yorkshire Terrier	100
Yorkshire Terrier 36	PER00321	Yorkshire Terrier	PRJNA448733	SAMN08873482	M	10.2633	6.11747	1.6777	Yorkshire Terrier 36	Yorkshire Terrier	100
Yorkshire Terrier 37	PER00324	Yorkshire Terrier	PRJNA448733	SAMN08873483	F	12.3038	14.3224	0.85906	Yorkshire Terrier 37	Yorkshire Terrier	100
Yorkshire Terrier 38	PER00327	Yorkshire Terrier	PRJNA448733	SAMN08873484	M	15.5473	8.96644	1.73394	Yorkshire Terrier 38	Yorkshire Terrier	100
Yorkshire Terrier 39	PER00344	Yorkshire Terrier	PRJNA448733	SAMN08873485	M	15.5962	10.028	1.55527	Yorkshire Terrier 39	Yorkshire Terrier	100
Yorkshire Terrier 40	PER00361	Yorkshire Terrier	PRJNA448733	SAMN08873486	M	18.3128	10.4182	1.75777	Yorkshire Terrier 40	Yorkshire Terrier	100
Yorkshire Terrier 41	PER00393	Yorkshire Terrier	PRJNA448733	SAMN08873487	F	15.8463	14.0005	1.13184	Yorkshire Terrier 41	Yorkshire Terrier	100
Yorkshire Terrier 42	PER00394	Yorkshire Terrier	PRJNA448733	SAMN08873488	M	18.6027	10.5093	1.77012	Yorkshire Terrier 42	Yorkshire Terrier	100
Yorkshire Terrier 43	PER00408	Yorkshire Terrier	PRJNA448733	SAMN08873489	M	11.3213	7.34945	1.54043	Yorkshire Terrier 43	Yorkshire Terrier	100
Yorkshire Terrier 44	PER00409	Yorkshire Terrier	PRJNA448733	SAMN08873490	F	22.8567	25.7694	0.886971	Yorkshire Terrier 44	Yorkshire Terrier	100
Yorkshire Terrier 45	PER00425	Yorkshire Terrier	PRJNA448733	SAMN08873491	M	14.5863	8.39505	1.73749	Yorkshire Terrier 45	Yorkshire Terrier	100
Yorkshire Terrier 46	PER00429	Yorkshire Terrier	PRJNA448733	SAMN08873492	M	7.73449	5.03599	1.53584	Yorkshire Terrier 46	Yorkshire Terrier	100
Yorkshire Terrier 47	PER00438	Yorkshire Terrier	PRJNA448733	SAMN08873493	M	4.65315	3.16718	1.46918	Yorkshire Terrier 47	Yorkshire Terrier	100
Yorkshire Terrier 48	PER00454	Yorkshire Terrier	PRJNA448733	SAMN08873494	M	14.5241	8.8129	1.64805	Yorkshire Terrier 48	Yorkshire Terrier	100
Yorkshire Terrier 49	PER00462	Yorkshire Terrier	PRJNA448733	SAMN08873495	M	16.5551	9.56881	1.73011	Yorkshire Terrier 49	Yorkshire Terrier	100
Yorkshire Terrier 50	PER00465	Yorkshire Terrier	PRJNA448733	SAMN08873496	M	19.9313	11.3844	1.75076	Yorkshire Terrier 50	Yorkshire Terrier	100
Yorkshire Terrier 51	PER00481	Yorkshire Terrier	PRJNA448733	SAMN08873497	M	17.4416	10.0239	1.74	Yorkshire Terrier 51	Yorkshire Terrier	100
Yorkshire Terrier 52	PER00484	Yorkshire Terrier	PRJNA448733	SAMN08873498	F	15.383	17.721	0.868066	Yorkshire Terrier 52	Yorkshire Terrier	100
Yorkshire Terrier 53	PER00550	Yorkshire Terrier	PRJNA448733	SAMN08873499	M	14.6754	8.89278	1.65026	Yorkshire Terrier 53	Yorkshire Terrier	100
Yorkshire Terrier 54	PER00594	Yorkshire Terrier	PRJNA448733	SAMN08873500	F	13.0763	13.3404	0.980203	Yorkshire Terrier 54	Yorkshire Terrier	100
Yorkshire Terrier 55	PER00602	Yorkshire Terrier	PRJNA448733	SAMN08873501	M	8.77357	5.34962	1.64004	Yorkshire Terrier 55	Yorkshire Terrier	100
Yorkshire Terrier 56	PER00605	Yorkshire Terrier	PRJNA448733	SAMN08873502	M	17.3192	11.4168	1.51699	Yorkshire Terrier 56	Yorkshire Terrier	100
Yorkshire Terrier 57	PER00606	Yorkshire Terrier	PRJNA448733	SAMN08873503	M	16.1339	10.1717	1.58616	Yorkshire Terrier 57	Yorkshire Terrier	100
Yorkshire Terrier 58	PER00607	Yorkshire Terrier	PRJNA448733	SAMN08873504	M	21.9186	12.3025	1.78164	Yorkshire Terrier 58	Yorkshire Terrier	100
Yorkshire Terrier 59	PER00622	Yorkshire Terrier	PRJNA448733	SAMN08873505	M	16.901	13.3965	1.2616	Yorkshire Terrier 59	Yorkshire Terrier	100
Yorkshire Terrier 60	PER00626	Yorkshire Terrier	PRJNA448733	SAMN08873506	M	16.057	10.4663	1.53416	Yorkshire Terrier 60	Yorkshire Terrier	100
Yorkshire Terrier 61	PER00640	Yorkshire Terrier	PRJNA448733	SAMN08873507	M	4.72104	3.0735	1.53605	Yorkshire Terrier 61	Yorkshire Terrier	100
Yorkshire Terrier 62	PER00642	Yorkshire Terrier	PRJNA448733	SAMN08873508	F	14.4015	14.5686	0.98853	Yorkshire Terrier 62	Yorkshire Terrier	100
Yorkshire Terrier 63	PER00646	Yorkshire Terrier	PRJNA448733	SAMN08873509	F	14.9534	15.1791	0.985131	Yorkshire Terrier 63	Yorkshire Terrier	100
Yorkshire Terrier 64	PER00650	Yorkshire Terrier	PRJNA448733	SAMN08873510	M	13.6795	7.83068	1.74691	Yorkshire Terrier 64	Yorkshire Terrier	100
Yorkshire Terrier 65	PER00658	Yorkshire Terrier	PRJNA448733	SAMN08873511	M	18.4241	10.6219	1.73454	Yorkshire Terrier 65	Yorkshire Terrier	100
Yorkshire Terrier 66	PER00738	Yorkshire Terrier	PRJNA448733	SAMN08873512	M	15.8011	9.13564	1.72961	Yorkshire Terrier 66	Yorkshire Terrier	100
Yorkshire Terrier 67	PER00739	Yorkshire Terrier	PRJNA448733	SAMN08873513	F	15.3187	15.3926	0.995199	Yorkshire Terrier 67	Yorkshire Terrier	100
Yorkshire Terrier 68	PER00747	Yorkshire Terrier	PRJNA448733	SAMN08873514	F	2.03087	2.08501	0.974034	Yorkshire Terrier 68	Yorkshire Terrier	100
Yorkshire Terrier 69	PER00750	Yorkshire Terrier	PRJNA448733	SAMN08873515	M	15.3373	8.87857	1.72745	Yorkshire Terrier 69	Yorkshire Terrier	100
Yorkshire Terrier 70	PER00758	Yorkshire Terrier	PRJNA448733	SAMN08873516	F	15.6075	16.4201	0.950512	Yorkshire Terrier 70	Yorkshire Terrier	100
Yorkshire Terrier 71	PER00777	Yorkshire Terrier	PRJNA448733	SAMN08873517	M	16.5023	9.73722	1.69477	Yorkshire Terrier 71	Yorkshire Terrier	100
Yorkshire Terrier 72	PER00806	Yorkshire Terrier	PRJNA448733	SAMN08873518	M	13.4288	8.77737	1.52993	Yorkshire Terrier 72	Yorkshire Terrier	100
Yorkshire Terrier 73	PER00816	Yorkshire Terrier	PRJNA448733	SAMN08873519	M	16.0582	9.56801	1.67832	Yorkshire Terrier 73	Yorkshire Terrier	100
Yorkshire Terrier 74	YorkshireTerrier01	Yorkshire Terrier	PRJEB13468	SAMEA3928145	M	21.1802	11.8895	1.78142	Yorkshire Terrier 74	Yorkshire Terrier	100
Yorkshire Terrier 75	YorkshireTerrier02	Yorkshire Terrier	PRJNA299099	SAMN04195509	M	32.9757	18.4432	1.78796	Yorkshire Terrier 75	Yorkshire Terrier	100
