# Supplementary material for: Whole genome sequencing of canids reveals genomic regions under selection and variants influencing morphology
Source: Nat Commun. 2019 Apr 2;10:1489. doi: 10.1038/s41467-019-09373-w (PMC6445083; doi:10.1038/s41467-019-09373-w)
Supplement: Supplementary file 4 — Supplementary Data 2 [file 41467_2019_9373_MOESM4_ESM.xlsx]

## Sheet: Sheet1
Supplementary Data 2. Phenotypes and dogs used for the sixteen GWAS performed using the 722 genomes
NA : not value available and/or sample not used for the study
Breed	Individual ID	Coverage	Sex	Weight	Height	Life span	Long legs	Drop ears	Large ears	Tail curl	Bulky	Muscled	White chest	White head	Hairless	Lengh of fur	Furnish	Boldness	Aggressiveness
Afghan Hound	Afghan Hound 1	28.3708	M	24.9476	66.04	13	2	NA	1	1	1	1	2	1	1	2	1	NA	NA
Afghan Hound	Afghan Hound 2	7.64333	NA	NA	NA	NA	NA	NA	NA	NA	NA	NA	NA	NA	NA	NA	NA	NA	NA
Afghan Hound	Afghan Hound 3	17.5661	M	24.9476	66.04	13	2	NA	1	1	1	1	2	1	1	2	1	NA	NA
Airedale Terrier	Airedale Terrier 1	15.5718	M	22.6796	58.42	11	NA	NA	1	1	1	1	1	1	1	1	2	NA	NA
Airedale Terrier	Airedale Terrier 2	34.6611	F	22.6796	58.42	11	NA	NA	1	1	1	1	1	1	1	1	2	NA	NA
Airedale Terrier	Airedale Terrier 3	23.9476	M	22.6796	58.42	11	NA	NA	1	1	1	1	1	1	1	1	2	NA	NA
Airedale Terrier	Airedale Terrier 4	24.9529	M	22.6796	58.42	11	NA	NA	1	1	1	1	1	1	1	1	NA	NA	NA
Alaskan Husky	Alaskan Husky 1	16.6072	M	21.5	68	12.5	NA	1	1	1	1	1	2	2	1	1	1	NA	NA
Alaskan Husky	Alaskan Husky 2	12.9139	M	21.5	68	12.5	NA	1	1	1	1	1	2	2	1	1	1	NA	NA
Alaskan Malamute	Alaskan Malamute 1	17.0484	M	36.2874	60.96	11	NA	1	1	2	2	2	2	NA	1	1	1	NA	NA
Alaskan Malamute	Alaskan Malamute 2	45.7711	F	36.2874	60.96	11	NA	1	1	2	2	2	2	NA	1	1	1	NA	NA
Alaskan Malamute	Alaskan Malamute 3	16.3685	F	36.2874	60.96	11	NA	1	1	2	2	2	2	NA	1	1	1	NA	NA
Alpine Dachsbracke	Alpine Dachsbracke	34.9449	M	16.5	37	12	NA	2	NA	1	1	1	1	1	1	1	1	NA	NA
American Hairless Terrier	American Hairless Terrier	50.9758	F	4.76272	35.56	15	1	2	1	1	1	1	2	NA	2	NA	1	NA	NA
Andean Fox	Andean Fox	14.5909	NA	NA	NA	NA	NA	NA	NA	NA	NA	NA	NA	NA	NA	NA	NA	NA	NA
Australian Cattle Dog	Australian Cattle Dog 1	25.3688	M	20.8652	46.99	14	1	1	1	1	1	1	1	2	1	1	1	NA	NA
Australian Cattle Dog	Australian Cattle Dog 2	28.3248	F	20.8652	46.99	14	1	1	1	1	1	1	1	2	1	1	1	NA	NA
Australian Cattle Dog	Australian Cattle Dog 3	19.5888	NA	NA	NA	NA	NA	NA	NA	NA	NA	NA	NA	NA	NA	NA	NA	NA	NA
Australian Cattle Dog	Australian Cattle Dog 4	20.4994	F	20.8652	46.99	14	1	1	1	1	1	1	1	2	1	1	1	NA	NA
Australian Terrier	Australian Terrier	29.0017	M	6.57709	26.67	13.5	NA	1	1	1	1	1	1	1	1	NA	2	NA	NA
Basenji	Basenji 1	38.846	M	10.2058	42	14	NA	1	1	2	1	1	2	1	1	1	1	NA	NA
Basenji	Basenji 2	6.41785	NA	NA	NA	NA	NA	NA	NA	NA	NA	NA	NA	NA	NA	NA	NA	NA	NA
Basenji	Basenji 3	13.9615	F	10.2058	42	14	NA	1	1	2	1	1	2	1	1	1	1	NA	NA
Basenji	Basenji 4	26.9196	F	10.2058	42	14	NA	1	1	2	1	1	2	1	1	1	1	NA	NA
Bavarian Hound (Bayerischer Gebirgsschweisshund)	Bavarian Hound (Bayerischer Gebirgsschweisshund)	36.6783	M	22.5	48	11	1	2	NA	1	NA	NA	1	1	1	1	1	NA	NA
Beagle	Beagle 1	38.4534	M	10.8862	36.83	12	1	2	2	2	1	1	2	2	1	1	1	2	NA
Beagle	Beagle 2	51.8518	M	10.8862	36.83	12	1	2	2	2	1	1	2	2	1	1	1	2	NA
Beagle	Beagle 3	49.3575	F	10.8862	36.83	12	1	2	2	2	1	1	2	2	1	1	1	2	NA
Beagle	Beagle 4	15.3425	NA	NA	NA	NA	NA	NA	NA	NA	NA	NA	NA	NA	NA	NA	NA	NA	NA
Beagle	Beagle 5	19.9352	F	10.8862	36.83	12	1	2	2	2	1	1	2	2	1	1	1	2	NA
Bearded Collie	Bearded Collie 1	19.3526	F	22.6796	53.34	14	NA	NA	NA	1	1	1	2	2	1	2	2	NA	NA
Bearded Collie	Bearded Collie 2	21.4249	M	22.6796	53.34	14	NA	NA	NA	1	1	1	2	2	1	2	2	NA	NA
Bearded Collie	Bearded Collie 3	17.5937	M	22.6796	53.34	14	NA	NA	NA	1	1	1	2	2	1	2	2	NA	NA
Bearded Collie	Bearded Collie 4	18.051	F	22.6796	53.34	14	NA	NA	NA	1	1	1	2	2	1	2	2	NA	NA
Bearded Collie	Bearded Collie 5	16.5177	NA	NA	NA	NA	NA	NA	NA	NA	NA	NA	NA	NA	NA	NA	NA	NA	NA
Bearded Collie	Bearded Collie 6	11.4566	NA	NA	NA	NA	NA	NA	NA	NA	NA	NA	NA	NA	NA	NA	NA	NA	NA
Bearded Collie	Bearded Collie 7	12.3652	NA	NA	NA	NA	NA	NA	NA	NA	NA	NA	NA	NA	NA	NA	NA	NA	NA
Belgian Malinois	Belgian Malinois 1	10.6915	NA	NA	NA	NA	NA	NA	NA	NA	NA	NA	NA	NA	NA	NA	NA	NA	NA
Belgian Malinois	Belgian Malinois 2	17.0234	NA	NA	NA	NA	NA	NA	NA	NA	NA	NA	NA	NA	NA	NA	NA	NA	NA
Belgian Malinois	Belgian Malinois 3	16.6503	NA	NA	NA	NA	NA	NA	NA	NA	NA	NA	NA	NA	NA	NA	NA	NA	NA
Belgian Malinois	Belgian Malinois 4	30.8335	F	27.2155	60.96	13	NA	1	1	1	1	1	1	1	1	1	1	NA	NA
Belgian Malinois	Belgian Malinois 5	33.5123	M	27.2155	60.96	13	NA	1	1	1	1	1	1	1	1	1	1	NA	NA
Belgian Sheepdog	Belgian Sheepdog 1	45.5056	F	30.6175	60.96	12	NA	1	1	1	1	1	1	1	1	2	1	NA	NA
Belgian Sheepdog	Belgian Sheepdog 2	15.3211	NA	NA	NA	NA	NA	NA	NA	NA	NA	NA	NA	NA	NA	NA	NA	NA	NA
Belgian Sheepdog	Belgian Sheepdog 3	20.0191	F	30.6175	60.96	12	NA	1	1	1	1	1	1	1	1	2	1	NA	NA
Belgian Sheepdog	Belgian Sheepdog 4	14.6308	NA	NA	NA	NA	NA	NA	NA	NA	NA	NA	NA	NA	NA	NA	NA	NA	NA
Belgian Sheepdog	Belgian Sheepdog 5	16.1601	M	30.6175	60.96	12	NA	1	1	1	1	1	1	1	1	2	1	NA	NA
Belgian Sheepdog	Belgian Sheepdog 6	23.1399	M	30.6175	60.96	12	NA	1	1	1	1	1	1	1	1	2	1	NA	NA
Belgian Sheepdog	Belgian Sheepdog 7	13.6036	NA	NA	NA	NA	NA	NA	NA	NA	NA	NA	NA	NA	NA	NA	NA	NA	NA
Belgian Tervuren	Belgian Tervuren 1	37.4903	F	30.6175	60.96	13	NA	1	1	2	1	1	NA	1	1	2	1	1	1.9
Belgian Tervuren	Belgian Tervuren 10	48.2004	F	30.6175	60.96	13	NA	1	1	2	1	1	NA	1	1	2	1	1	1.9
Belgian Tervuren	Belgian Tervuren 2	14.5738	NA	NA	NA	NA	NA	NA	NA	NA	NA	NA	NA	NA	NA	NA	NA	NA	NA
Belgian Tervuren	Belgian Tervuren 3	12.2446	NA	NA	NA	NA	NA	NA	NA	NA	NA	NA	NA	NA	NA	NA	NA	NA	NA
Belgian Tervuren	Belgian Tervuren 4	19.6836	NA	NA	NA	NA	NA	NA	NA	NA	NA	NA	NA	NA	NA	NA	NA	NA	NA
Belgian Tervuren	Belgian Tervuren 5	16.7271	M	30.6175	60.96	13	NA	1	1	2	1	1	NA	1	1	2	1	1	1.9
Belgian Tervuren	Belgian Tervuren 6	15.6921	NA	NA	NA	NA	NA	NA	NA	NA	NA	NA	NA	NA	NA	NA	NA	NA	NA
Belgian Tervuren	Belgian Tervuren 7	16.033	M	30.6175	60.96	13	NA	1	1	2	1	1	NA	1	1	2	1	1	1.9
Belgian Tervuren	Belgian Tervuren 8	15.9599	NA	NA	NA	NA	NA	NA	NA	NA	NA	NA	NA	NA	NA	NA	NA	NA	NA
Belgian Tervuren	Belgian Tervuren 9	16.962	NA	NA	NA	NA	NA	NA	NA	NA	NA	NA	NA	NA	NA	NA	NA	NA	NA
Belgian Tervuren - See Other_Information	Belgian Tervuren 11	14.9749	NA	NA	NA	NA	NA	NA	NA	NA	NA	NA	NA	NA	NA	NA	NA	NA	NA
Berger Blanc Suisse	Berger Blanc Suisse	16.5863	M	35	63	12	NA	1	1	1	1	1	2	2	1	2	1	NA	NA
Berger Picard	Berger Picard 1	57.4548	M	27.2155	59.69	12	NA	1	1	1	1	1	2	1	1	1	2	NA	NA
Berger Picard	Berger Picard 2	25.2395	F	27.2155	59.69	12	NA	1	1	1	1	1	2	1	1	1	2	NA	NA
Berger Picard	Berger Picard 3	25.632	F	27.2155	59.69	12	NA	1	1	1	1	1	2	1	1	1	2	NA	NA
Berger Picard	Berger Picard 4	33.0813	F	27.2155	59.69	12	NA	1	1	1	1	1	2	1	1	1	2	NA	NA
Bernese Mountain Dog	Bernese Mountain Dog 1	44.4212	F	41	64.4525	7	NA	2	NA	1	2	2	2	2	1	2	1	1	1.5
Bernese Mountain Dog	Bernese Mountain Dog 10	8.56697	NA	NA	NA	NA	NA	NA	NA	NA	NA	NA	NA	NA	NA	NA	NA	NA	NA
Bernese Mountain Dog	Bernese Mountain Dog 11	11.3299	M	41	64.4525	7	NA	2	NA	1	2	2	2	2	1	2	1	1	1.5
Bernese Mountain Dog	Bernese Mountain Dog 12	10.7539	NA	NA	NA	NA	NA	NA	NA	NA	NA	NA	NA	NA	NA	NA	NA	NA	NA
Bernese Mountain Dog	Bernese Mountain Dog 13	8.61537	NA	NA	NA	NA	NA	NA	NA	NA	NA	NA	NA	NA	NA	NA	NA	NA	NA
Bernese Mountain Dog	Bernese Mountain Dog 14	11.1957	NA	NA	NA	NA	NA	NA	NA	NA	NA	NA	NA	NA	NA	NA	NA	NA	NA
Bernese Mountain Dog	Bernese Mountain Dog 15	8.6809	NA	NA	NA	NA	NA	NA	NA	NA	NA	NA	NA	NA	NA	NA	NA	NA	NA
Bernese Mountain Dog	Bernese Mountain Dog 16	10.0181	NA	NA	NA	NA	NA	NA	NA	NA	NA	NA	NA	NA	NA	NA	NA	NA	NA
Bernese Mountain Dog	Bernese Mountain Dog 17	7.98257	NA	NA	NA	NA	NA	NA	NA	NA	NA	NA	NA	NA	NA	NA	NA	NA	NA
Bernese Mountain Dog	Bernese Mountain Dog 18	13.6232	NA	NA	NA	NA	NA	NA	NA	NA	NA	NA	NA	NA	NA	NA	NA	NA	NA
Bernese Mountain Dog	Bernese Mountain Dog 2	49.0902	F	41	64.4525	7	NA	2	NA	1	2	2	2	2	1	2	1	1	1.5
Bernese Mountain Dog	Bernese Mountain Dog 3	9.45044	NA	NA	NA	NA	NA	NA	NA	NA	NA	NA	NA	NA	NA	NA	NA	NA	NA
Bernese Mountain Dog	Bernese Mountain Dog 4	10.3343	NA	NA	NA	NA	NA	NA	NA	NA	NA	NA	NA	NA	NA	NA	NA	NA	NA
Bernese Mountain Dog	Bernese Mountain Dog 5	9.35487	NA	NA	NA	NA	NA	NA	NA	NA	NA	NA	NA	NA	NA	NA	NA	NA	NA
Bernese Mountain Dog	Bernese Mountain Dog 6	7.65702	NA	NA	NA	NA	NA	NA	NA	NA	NA	NA	NA	NA	NA	NA	NA	NA	NA
Bernese Mountain Dog	Bernese Mountain Dog 7	8.68575	NA	NA	NA	NA	NA	NA	NA	NA	NA	NA	NA	NA	NA	NA	NA	NA	NA
Bernese Mountain Dog	Bernese Mountain Dog 8	8.67021	NA	NA	NA	NA	NA	NA	NA	NA	NA	NA	NA	NA	NA	NA	NA	NA	NA
Bernese Mountain Dog	Bernese Mountain Dog 9	9.60641	NA	NA	NA	NA	NA	NA	NA	NA	NA	NA	NA	NA	NA	NA	NA	NA	NA
Black and Tan Coonhound	Black and Tan Coonhound	27.3033	F	26	61	11	NA	2	NA	1	1	NA	1	1	1	1	1	NA	NA
Black Russian Terrier	Black Russian Terrier	37.3834	F	52.3899	71.12	10.5	NA	1	1	NA	NA	2	1	1	1	NA	2	NA	NA
Bloodhound	Bloodhound	39.0068	F	43.0913	63.5	11	NA	2	NA	1	1	2	1	1	1	1	1	NA	NA
Border Collie	Border Collie 1	4.51903	NA	NA	NA	NA	NA	NA	NA	NA	NA	NA	NA	NA	NA	NA	NA	NA	NA
Border Collie	Border Collie 10	23.3905	NA	NA	NA	NA	NA	NA	NA	NA	NA	NA	NA	NA	NA	NA	NA	NA	NA
Border Collie	Border Collie 11	10.7368	NA	NA	NA	NA	NA	NA	NA	NA	NA	NA	NA	NA	NA	NA	NA	NA	NA
Border Collie	Border Collie 12	18.9138	NA	NA	NA	NA	NA	NA	NA	NA	NA	NA	NA	NA	NA	NA	NA	NA	NA
Border Collie	Border Collie 13	28.6626	M	17.9169	50.8	NA	1	1	1	2	1	1	2	2	1	2	1	1	1.9
Border Collie	Border Collie 14	21.4716	NA	NA	NA	NA	NA	NA	NA	NA	NA	NA	NA	NA	NA	NA	NA	NA	NA
Border Collie	Border Collie 15	30.3248	F	17.9169	50.8	NA	NA	1	1	2	1	1	2	2	1	2	1	NA	1.9
Border Collie	Border Collie 2	31.0284	F	17.9169	50.8	NA	NA	1	1	2	1	1	2	2	1	2	1	NA	1.9
Border Collie	Border Collie 3	27.2625	M	17.9169	50.8	NA	NA	1	1	2	1	1	2	2	1	2	1	NA	1.9
Border Collie	Border Collie 4	25.8034	NA	NA	NA	NA	NA	NA	NA	NA	NA	NA	NA	NA	NA	NA	NA	NA	NA
Border Collie	Border Collie 5	26.1475	NA	NA	NA	NA	NA	NA	NA	NA	NA	NA	NA	NA	NA	NA	NA	NA	NA
Border Collie	Border Collie 6	24.7281	NA	NA	NA	NA	NA	NA	NA	NA	NA	NA	NA	NA	NA	NA	NA	NA	NA
Border Collie	Border Collie 7	25.9237	NA	NA	NA	NA	NA	NA	NA	NA	NA	NA	NA	NA	NA	NA	NA	NA	NA
Border Collie	Border Collie 8	26.7622	NA	NA	NA	NA	NA	NA	NA	NA	NA	NA	NA	NA	NA	NA	NA	NA	NA
Border Collie	Border Collie 9	27.035	NA	NA	NA	NA	NA	NA	NA	NA	NA	NA	NA	NA	NA	NA	NA	NA	NA
Border Terrier	Border Terrier 1	43.2732	M	6.1235	25.4	13.5	1	2	1	1	1	1	NA	1	1	2	2	1	1.7
Border Terrier	Border Terrier 2	23.9053	F	6.1235	25.4	13.5	1	2	1	1	1	1	NA	1	1	2	2	1	1.7
Border Terrier	Border Terrier 3	33.0344	F	6.1235	25.4	13.5	1	2	1	1	1	1	NA	1	1	2	2	1	1.7
Border Terrier	Border Terrier 4	30.4872	M	6.1235	25.4	13.5	1	2	1	1	1	1	NA	1	1	2	2	1	1.7
Borzoi	Borzoi	50.8505	F	37.4214	68.58	8.5	NA	NA	1	NA	1	1	2	2	1	2	1	NA	NA
Boston Terrier	Boston Terrier	54.2211	F	7.93787	40.64	14	1	1	NA	NA	1	2	2	2	1	1	1	NA	NA
Bouvier des Flandres	Bouvier des Flandres 1	63.3404	F	31	62	11	NA	NA	NA	NA	NA	1	1	1	1	2	2	NA	NA
Bouvier des Flandres	Bouvier des Flandres 2	40.9536	M	31	62	11	NA	NA	NA	NA	NA	1	1	1	1	2	2	NA	NA
Bouvier des Flandres	Bouvier des Flandres 3	21.8817	M	31	62	11	NA	NA	NA	NA	NA	1	1	1	1	2	2	NA	NA
Boxer	Boxer	29.9085	F	28.3495	59.055	11	NA	2	1	2.7	1	2	2	2	1	1	1	1	1.8
Brittany	Brittany	10.1812	M	15.8757	48.26	14.5	1	2	2	1	1	1	2	2	1	NA	1	NA	NA
Bull Terrier	Bull Terrier 1	23.1618	F	NA	NA	12.5	NA	1	1	1	1	2	2	2	1	1	1	NA	1.7
Bull Terrier	Bull Terrier 2	38.0364	F	NA	NA	12.5	NA	1	1	1	1	2	2	2	1	1	1	NA	1.7
Bull Terrier	Bull Terrier 3	41.7003	NA	NA	NA	NA	NA	NA	NA	NA	NA	NA	NA	NA	NA	NA	NA	NA	NA
Bull Terrier	Bull Terrier 4	49.6998	M	NA	NA	12.5	NA	1	1	1	1	2	2	2	1	1	1	NA	1.7
Bull Terrier	Bull Terrier 5	48.3324	NA	NA	NA	NA	NA	NA	NA	NA	NA	NA	NA	NA	NA	NA	NA	NA	NA
Bull Terrier	Bull Terrier 6	61.8073	M	NA	NA	12.5	NA	1	1	1	1	2	2	2	1	1	1	NA	1.7
Bull Terrier	Bull Terrier 7	93.8265	NA	NA	NA	NA	NA	NA	NA	NA	NA	NA	NA	NA	NA	NA	NA	NA	NA
Bull Terrier	Bull Terrier 8	7.43861	NA	NA	NA	NA	NA	NA	NA	NA	NA	NA	NA	NA	NA	NA	NA	NA	NA
Bull Terrier	Bull Terrier 9	8.15817	NA	NA	NA	NA	NA	NA	NA	NA	NA	NA	NA	NA	NA	NA	NA	NA	NA
Bulldog	Bulldog	52.3821	F	25.8094	35.56	9	1	NA	1	NA	1	2	2	2	1	1	1	2	NA
Bullmastiff	Bullmastiff	13.8461	M	52.1631	64.77	9	NA	2	1	1	2	2	1	1	1	1	1	NA	NA
Cairn Terrier	Cairn Terrier	28.2772	F	6.1235	24.765	13.5	NA	1	1	1	1	1	NA	1	1	1	2	NA	NA
Cane Corso	Cane Corso	29.7657	F	44.9056	64.77	11	NA	NA	NA	NA	2	2	2	1	1	1	1	NA	NA
Carolina Dog	Carolina Dog	41.7829	NA	NA	NA	NA	NA	NA	NA	NA	NA	NA	NA	NA	NA	NA	NA	NA	NA
Caucasian Ovcharka	Caucasian Ovcharka	10.3331	F	47.4004	71.12	11	NA	NA	NA	NA	2	2	2	NA	1	2	1	NA	NA
Cavalier King Charles Spaniel	Cavalier King Charles Spaniel 1	29.3105	F	7.03068	31.75	10	1	2	2	2	1	1	2	2	1	2	1	2	1.8
Cavalier King Charles Spaniel	Cavalier King Charles Spaniel 2	31.1405	F	7.03068	31.75	10	1	2	2	2	1	1	2	2	1	2	1	2	1.8
Chesapeake Bay Retriever	Chesapeake Bay Retriever	38.6352	M	30.6175	61	11.5	NA	2	1	1	1	1	NA	NA	1	NA	1	NA	NA
Chihuahua	Chihuahua 1	53.8916	F	1.81437	19.05	NA	NA	1	1	2	1	1	2	NA	1	1	1	NA	NA
Chihuahua	Chihuahua 2	18.4128	M	1.81437	19.05	NA	NA	1	1	2	1	1	2	NA	1	1	1	NA	NA
Chihuahua	Chihuahua 3	32.0361	M	1.81437	19.05	NA	NA	1	1	2	1	1	2	NA	1	1	1	NA	NA
Chinese Crested	Chinese Crested 1	35.3472	M	3.40194	30.48	14	1	1	1	NA	1	1	NA	2	2	NA	1	NA	NA
Chinese Crested	Chinese Crested 2	21.9051	M	3.40194	30.48	14	1	1	1	NA	1	1	NA	2	2	NA	1	NA	NA
Chinese Indigenous Dog	Chinese Indigenous Dog 1	17.6852	NA	NA	NA	NA	NA	NA	NA	NA	NA	NA	NA	NA	NA	NA	NA	NA	NA
Chinese Indigenous Dog	Chinese Indigenous Dog 10	12.7991	NA	NA	NA	NA	NA	NA	NA	NA	NA	NA	NA	NA	NA	NA	NA	NA	NA
Chinese Indigenous Dog	Chinese Indigenous Dog 11	17.487	NA	NA	NA	NA	NA	NA	NA	NA	NA	NA	NA	NA	NA	NA	NA	NA	NA
Chinese Indigenous Dog	Chinese Indigenous Dog 12	16.4313	NA	NA	NA	NA	NA	NA	NA	NA	NA	NA	NA	NA	NA	NA	NA	NA	NA
Chinese Indigenous Dog	Chinese Indigenous Dog 13	18.1389	NA	NA	NA	NA	NA	NA	NA	NA	NA	NA	NA	NA	NA	NA	NA	NA	NA
Chinese Indigenous Dog	Chinese Indigenous Dog 14	10.2317	NA	NA	NA	NA	NA	NA	NA	NA	NA	NA	NA	NA	NA	NA	NA	NA	NA
Chinese Indigenous Dog	Chinese Indigenous Dog 15	18.2738	NA	NA	NA	NA	NA	NA	NA	NA	NA	NA	NA	NA	NA	NA	NA	NA	NA
Chinese Indigenous Dog	Chinese Indigenous Dog 2	20.9199	NA	NA	NA	NA	NA	NA	NA	NA	NA	NA	NA	NA	NA	NA	NA	NA	NA
Chinese Indigenous Dog	Chinese Indigenous Dog 3	18.7551	NA	NA	NA	NA	NA	NA	NA	NA	NA	NA	NA	NA	NA	NA	NA	NA	NA
Chinese Indigenous Dog	Chinese Indigenous Dog 4	19.2314	NA	NA	NA	NA	NA	NA	NA	NA	NA	NA	NA	NA	NA	NA	NA	NA	NA
Chinese Indigenous Dog	Chinese Indigenous Dog 5	19.6799	NA	NA	NA	NA	NA	NA	NA	NA	NA	NA	NA	NA	NA	NA	NA	NA	NA
Chinese Indigenous Dog	Chinese Indigenous Dog 6	16.8617	NA	NA	NA	NA	NA	NA	NA	NA	NA	NA	NA	NA	NA	NA	NA	NA	NA
Chinese Indigenous Dog	Chinese Indigenous Dog 7	19.0626	NA	NA	NA	NA	NA	NA	NA	NA	NA	NA	NA	NA	NA	NA	NA	NA	NA
Chinese Indigenous Dog	Chinese Indigenous Dog 8	17.1405	NA	NA	NA	NA	NA	NA	NA	NA	NA	NA	NA	NA	NA	NA	NA	NA	NA
Chinese Indigenous Dog	Chinese Indigenous Dog 9	19.2646	NA	NA	NA	NA	NA	NA	NA	NA	NA	NA	NA	NA	NA	NA	NA	NA	NA
Chinese Shar-Pei	Chinese Shar-Pei 1	10.6133	M	23.8136	48.26	10	NA	NA	1	2	1	2	1	1	1	1	1	NA	NA
Chinese Shar-Pei	Chinese Shar-Pei 2	10.7233	M	23.8136	48.26	10	NA	NA	1	2	1	2	1	1	1	1	1	NA	NA
Chinook	Chinook	16.9789	F	33	58.5	NA	NA	NA	NA	NA	1	1	2	NA	1	1	1	NA	NA
Chongqing Dog	Chongqing Dog	7.44037	NA	NA	NA	NA	NA	NA	NA	NA	NA	NA	NA	NA	NA	NA	NA	NA	NA
Chow Chow	Chow Chow 1	6.04295	NA	NA	NA	NA	NA	NA	NA	NA	NA	NA	NA	NA	NA	NA	NA	NA	NA
Chow Chow	Chow Chow 2	64.8361	F	26.0816	46.99	NA	NA	1	1	NA	1	2	NA	1	1	NA	1	NA	NA
Chow Chow	Chow Chow 3	7.3007	NA	NA	NA	NA	NA	NA	NA	NA	NA	NA	NA	NA	NA	NA	NA	NA	NA
Chow Chow	Chow Chow 4	19.6776	F	26.0816	46.99	NA	NA	1	1	NA	1	2	NA	1	1	NA	1	NA	NA
Clumber Spaniel	Clumber Spaniel	18.3149	M	31.7515	46.99	11	1	2	2	NA	1	1	2	2	1	2	1	NA	NA
Cocker Spaniel (American)	American Cocker Spaniel 1	41.9174	F	10.2058	36.83	14.5	1	2	2	1	1	1	NA	NA	1	2	1	NA	NA
Cocker Spaniel (American)	American Cocker Spaniel 2	18.9048	NA	NA	NA	NA	NA	NA	NA	NA	NA	NA	NA	NA	NA	NA	NA	NA	NA
Cocker Spaniel (American)	American Cocker Spaniel 3	38.3195	M	10.2058	36.83	14.5	1	2	2	1	1	1	NA	NA	1	2	1	NA	NA
Cocker Spaniel (American)	American Cocker Spaniel 4	48.0214	F	10.2058	36.83	14.5	1	2	2	1	1	1	NA	NA	1	2	1	NA	NA
Cocker Spaniel (American)	American Cocker Spaniel 5	35.7986	NA	NA	NA	NA	NA	NA	NA	NA	NA	NA	NA	NA	NA	NA	NA	NA	NA
Cocker Spaniel (American)	American Cocker Spaniel 6	49.8103	M	10.2058	36.83	14.5	1	2	2	1	1	1	NA	NA	1	2	1	NA	NA
Coyote	Coyote 1	26.2511	NA	NA	NA	NA	NA	NA	NA	NA	NA	NA	NA	NA	NA	NA	NA	NA	NA
Coyote	Coyote 2	6.77105	NA	NA	NA	NA	NA	NA	NA	NA	NA	NA	NA	NA	NA	NA	NA	NA	NA
Coyote	Coyote 3	7.99192	NA	NA	NA	NA	NA	NA	NA	NA	NA	NA	NA	NA	NA	NA	NA	NA	NA
Curly-Coated Retriever	Curly Coated Retreiver	22.3259	F	32	66.5	12	NA	2	NA	1	1	1	1	1	1	1	1	NA	NA
Dachshund	Dachshund 1	44.898	M	NA	NA	15.5	NA	2	NA	1	1	1	1	1	1	NA	NA	NA	1.8
Dachshund	Dachshund 2	36.173	M	NA	NA	15.5	NA	2	NA	1	1	1	1	1	1	NA	NA	NA	1.8
Dachshund	Dachshund 3	17.2778	NA	NA	NA	NA	NA	NA	NA	NA	NA	NA	NA	NA	NA	NA	NA	NA	NA
Dachshund	Dachshund 4	25.6137	NA	NA	NA	NA	NA	NA	NA	NA	NA	NA	NA	NA	NA	NA	NA	NA	NA
Dachshund	Dachshund 5	18.8905	F	NA	NA	15.5	NA	2	NA	1	1	1	1	1	1	NA	NA	NA	1.8
Dalmatian	Dalmatian 1	15.5739	M	26.0816	59	11.5	NA	2	1	1	1	1	NA	2	1	1	1	1	2.1
Dalmatian	Dalmatian 2	34.5204	F	26.0816	59	11.5	NA	2	1	1	1	1	NA	2	1	1	1	1	2.1
Dhole	Dhole	39.6463	NA	NA	NA	NA	NA	NA	NA	NA	NA	NA	NA	NA	NA	NA	NA	NA	NA
Dingo	Dingo	6.82211	NA	NA	NA	NA	NA	NA	NA	NA	NA	NA	NA	NA	NA	NA	NA	NA	NA
Doberman Pinscher	Doberman Pinscher 1	40.3793	F	34.9266	66.04	11.5	NA	NA	NA	1	1	NA	1	1	1	1	1	NA	NA
Doberman Pinscher	Doberman Pinscher 2	32.2931	F	34.9266	66.04	11.5	NA	NA	NA	1	1	NA	1	1	1	1	1	NA	NA
Doberman Pinscher	Doberman Pinscher 3	27.0783	M	34.9266	66.04	11.5	NA	NA	NA	1	1	NA	1	1	1	1	1	NA	NA
Doberman Pinscher	Doberman Pinscher 4	7.54702	NA	NA	NA	NA	NA	NA	NA	NA	NA	NA	NA	NA	NA	NA	NA	NA	NA
Doberman Pinscher	Doberman Pinscher 5	8.56702	NA	NA	NA	NA	NA	NA	NA	NA	NA	NA	NA	NA	NA	NA	NA	NA	NA
East Siberian Laika	East Siberian Laika	17.5103	NA	NA	NA	NA	NA	NA	NA	NA	NA	NA	NA	NA	NA	NA	NA	NA	NA
Elo	Elo	18.1116	NA	NA	NA	NA	NA	NA	NA	NA	NA	NA	NA	NA	NA	NA	NA	NA	NA
English Cocker Spaniel	English Cocker Spaniel 1	27.5029	M	13.6078	40.64	13	1	2	2	1	1	1	NA	NA	1	2	1	NA	NA
English Cocker Spaniel	English Cocker Spaniel 2	23.3002	M	13.6078	40.64	13	1	2	2	1	1	1	NA	NA	1	2	1	NA	NA
English Cocker Spaniel	English Cocker Spaniel 3	8.07838	NA	NA	NA	NA	NA	NA	NA	NA	NA	NA	NA	NA	NA	NA	NA	NA	NA
English Cocker Spaniel	English Cocker Spaniel 4	14.3196	F	13.6078	40.64	13	1	2	2	1	1	1	NA	NA	1	2	1	NA	NA
English Cocker Spaniel	English Cocker Spaniel 5	10.9031	NA	NA	NA	NA	NA	NA	NA	NA	NA	NA	NA	NA	NA	NA	NA	NA	NA
English Cocker Spaniel	English Cocker Spaniel 6	36.04	F	13.6078	40.64	13	1	2	2	1	1	1	NA	NA	1	2	1	NA	NA
English Setter	English Setter 1	27.9622	F	28.3495	62.23	11	NA	2	NA	2	1	1	2	NA	1	2	1	2	NA
English Setter	English Setter 2	39.4001	M	28.3495	62.23	11	NA	2	NA	2	1	1	2	NA	1	2	1	2	NA
English Setter	English Setter 3	25.6421	M	28.3495	62.23	11	NA	2	NA	2	1	1	2	NA	1	2	1	2	NA
English Springer Spaniel	English Springer Spaniel 1	31.3651	M	NA	NA	11	NA	2	2	2	1	1	2	2	1	2	1	NA	2
English Springer Spaniel	English Springer Spaniel 2	31.3495	M	NA	NA	11	NA	2	2	2	1	1	2	2	1	2	1	NA	2
Entlebucher Sennenhund	Entlebucher Sennenhund 1	13.7681	NA	NA	NA	NA	NA	NA	NA	NA	NA	NA	NA	NA	NA	NA	NA	NA	NA
Entlebucher Sennenhund	Entlebucher Sennenhund 2	13.1998	NA	NA	NA	NA	NA	NA	NA	NA	NA	NA	NA	NA	NA	NA	NA	NA	NA
Entlebucher Sennenhund	Entlebucher Sennenhund 3	12.3218	NA	NA	NA	NA	NA	NA	NA	NA	NA	NA	NA	NA	NA	NA	NA	NA	NA
Entlebucher Sennenhund	Entlebucher Sennenhund 4	11.9363	NA	NA	NA	NA	NA	NA	NA	NA	NA	NA	NA	NA	NA	NA	NA	NA	NA
Entlebucher Sennenhund	Entlebucher Sennenhund 5	11.9071	NA	NA	NA	NA	NA	NA	NA	NA	NA	NA	NA	NA	NA	NA	NA	NA	NA
Entlebucher Sennenhund	Entlebucher Sennenhund 6	13.8693	M	25	48	13	1	2	1	NA	1	2	2	2	1	1	1	NA	NA
Entlebucher Sennenhund	Entlebucher Sennenhund 7	13.0596	NA	NA	NA	NA	NA	NA	NA	NA	NA	NA	NA	NA	NA	NA	NA	NA	NA
Entlebucher Sennenhund	Entlebucher Sennenhund 8	17.0766	M	25	48	13	1	2	1	NA	1	2	2	2	1	1	1	NA	NA
Eurasier	Eurasier 1	12.1854	F	24.0404	53.34	12	NA	1	1	4	1	1	NA	1	1	2	1	NA	1.7
Eurasier	Eurasier 2	16.1855	M	24.0404	53.34	12	NA	1	1	4	1	1	NA	1	1	2	1	NA	1.7
Field Spaniel	Field Spaniel	42.1655	M	20.5	46	11	1	2	2	NA	NA	NA	NA	NA	1	NA	NA	NA	NA
Finnish Lapphund	Finnish Lapphund	18.5545	M	19	49	13	1	1	1	NA	1	1	NA	1	1	2	1	NA	NA
Flat-Coated Retriever	Flatcoated Retriever 1	68.8716	F	29	57	9	NA	2	1	2	1	1	1	1	1	NA	1	2	1.9
Flat-Coated Retriever	Flatcoated Retriever 2	44.0783	F	29	57	9	NA	2	1	2	1	1	1	1	1	NA	1	2	1.9
Flat-Coated Retriever	Flatcoated Retriever 3	42.4232	NA	NA	NA	NA	NA	NA	NA	NA	NA	NA	NA	NA	NA	NA	NA	NA	NA
Fonni's Dog	Fonni Dog	42.448	F	32.5	56	NA	NA	2	NA	1	1	1	NA	NA	1	2	2	NA	NA
French Bulldog	French Bulldog 1	14.4448	M	11.3398	30.48	11	1	1	2	NA	1	2	2	NA	1	1	1	NA	NA
French Bulldog	French Bulldog 2	19.7029	M	11.3398	30.48	11	1	1	2	NA	1	2	2	NA	1	1	1	NA	NA
German Hunting Terrier	German Hunting Terrier	37.5165	M	9.2	36.5	NA	NA	2	1	1	1	1	NA	NA	1	1	2	NA	NA
German Shepherd Dog	German Shepherd Dog 1	29.7673	F	38.5554	60.96	11	NA	1	1	1	1	NA	1	1	1	NA	1	NA	NA
German Shepherd Dog	German Shepherd Dog 10	16.4451	NA	NA	NA	NA	NA	NA	NA	NA	NA	NA	NA	NA	NA	NA	NA	NA	NA
German Shepherd Dog	German Shepherd Dog 11	17.0837	NA	NA	NA	NA	NA	NA	NA	NA	NA	NA	NA	NA	NA	NA	NA	NA	NA
German Shepherd Dog	German Shepherd Dog 12	15.5221	NA	NA	NA	NA	NA	NA	NA	NA	NA	NA	NA	NA	NA	NA	NA	NA	NA
German Shepherd Dog	German Shepherd Dog 13	17.131	NA	NA	NA	NA	NA	NA	NA	NA	NA	NA	NA	NA	NA	NA	NA	NA	NA
German Shepherd Dog	German Shepherd Dog 14	16.1927	NA	NA	NA	NA	NA	NA	NA	NA	NA	NA	NA	NA	NA	NA	NA	NA	NA
German Shepherd Dog	German Shepherd Dog 15	29.2333	M	38.5554	60.96	11	NA	1	1	1	1	NA	1	1	1	NA	1	NA	NA
German Shepherd Dog	German Shepherd Dog 2	21.3009	F	38.5554	60.96	11	NA	1	1	1	1	NA	1	1	1	NA	1	NA	NA
German Shepherd Dog	German Shepherd Dog 3	20.8588	M	38.5554	60.96	11	NA	1	1	1	1	NA	1	1	1	NA	1	NA	NA
German Shepherd Dog	German Shepherd Dog 4	9.99699	NA	NA	NA	NA	NA	NA	NA	NA	NA	NA	NA	NA	NA	NA	NA	NA	NA
German Shepherd Dog	German Shepherd Dog 5	15.9152	NA	NA	NA	NA	NA	NA	NA	NA	NA	NA	NA	NA	NA	NA	NA	NA	NA
German Shepherd Dog	German Shepherd Dog 6	16.695	NA	NA	NA	NA	NA	NA	NA	NA	NA	NA	NA	NA	NA	NA	NA	NA	NA
German Shepherd Dog	German Shepherd Dog 7	16.3665	NA	NA	NA	NA	NA	NA	NA	NA	NA	NA	NA	NA	NA	NA	NA	NA	NA
German Shepherd Dog	German Shepherd Dog 8	16.2179	NA	NA	NA	NA	NA	NA	NA	NA	NA	NA	NA	NA	NA	NA	NA	NA	NA
German Shepherd Dog	German Shepherd Dog 9	15.4978	NA	NA	NA	NA	NA	NA	NA	NA	NA	NA	NA	NA	NA	NA	NA	NA	NA
German Wirehaired Pointer	German Wirehaired Pointer	23.0827	F	29.4835	60.96	11	NA	2	1	NA	1	1	2	2	1	NA	NA	NA	NA
Golden Jackal	Golden Jackal	5.50319	NA	NA	NA	NA	NA	NA	NA	NA	NA	NA	NA	NA	NA	NA	NA	NA	NA
Golden Retriever	Golden Retriever 1	35.3723	NA	NA	NA	NA	NA	NA	NA	NA	NA	NA	NA	NA	NA	NA	NA	NA	NA
Golden Retriever	Golden Retriever 10	48.9701	M	29.4835	57.785	NA	NA	2	1	2	1	NA	NA	NA	1	2	1	NA	1.7
Golden Retriever	Golden Retriever 11	48.1969	NA	NA	NA	NA	NA	NA	NA	NA	NA	NA	NA	NA	NA	NA	NA	NA	NA
Golden Retriever	Golden Retriever 12	32.0678	NA	NA	NA	NA	NA	NA	NA	NA	NA	NA	NA	NA	NA	NA	NA	NA	NA
Golden Retriever	Golden Retriever 13	39.3757	NA	NA	NA	NA	NA	NA	NA	NA	NA	NA	NA	NA	NA	NA	NA	NA	NA
Golden Retriever	Golden Retriever 14	33.3284	NA	NA	NA	NA	NA	NA	NA	NA	NA	NA	NA	NA	NA	NA	NA	NA	NA
Golden Retriever	Golden Retriever 15	31.7744	NA	NA	NA	NA	NA	NA	NA	NA	NA	NA	NA	NA	NA	NA	NA	NA	NA
Golden Retriever	Golden Retriever 16	20.6674	NA	NA	NA	NA	NA	NA	NA	NA	NA	NA	NA	NA	NA	NA	NA	NA	NA
Golden Retriever	Golden Retriever 17	53.73	M	29.4835	57.785	NA	NA	2	1	2	1	NA	NA	NA	1	2	1	NA	1.7
Golden Retriever	Golden Retriever 18	31.2583	NA	NA	NA	NA	NA	NA	NA	NA	NA	NA	NA	NA	NA	NA	NA	NA	NA
Golden Retriever	Golden Retriever 19	30.4404	NA	NA	NA	NA	NA	NA	NA	NA	NA	NA	NA	NA	NA	NA	NA	NA	NA
Golden Retriever	Golden Retriever 2	29.0728	NA	NA	NA	NA	NA	NA	NA	NA	NA	NA	NA	NA	NA	NA	NA	NA	NA
Golden Retriever	Golden Retriever 20	22.5643	NA	NA	NA	NA	NA	NA	NA	NA	NA	NA	NA	NA	NA	NA	NA	NA	NA
Golden Retriever	Golden Retriever 3	35.3314	F	29.4835	57.785	NA	NA	2	1	2	1	NA	NA	NA	1	2	1	NA	1.7
Golden Retriever	Golden Retriever 4	36.1048	F	29.4835	57.785	NA	NA	2	1	2	1	NA	NA	NA	1	2	1	NA	1.7
Golden Retriever	Golden Retriever 5	32.6031	NA	NA	NA	NA	NA	NA	NA	NA	NA	NA	NA	NA	NA	NA	NA	NA	NA
Golden Retriever	Golden Retriever 6	32.872	NA	NA	NA	NA	NA	NA	NA	NA	NA	NA	NA	NA	NA	NA	NA	NA	NA
Golden Retriever	Golden Retriever 7	43.2089	NA	NA	NA	NA	NA	NA	NA	NA	NA	NA	NA	NA	NA	NA	NA	NA	NA
Golden Retriever	Golden Retriever 8	47.8175	NA	NA	NA	NA	NA	NA	NA	NA	NA	NA	NA	NA	NA	NA	NA	NA	NA
Golden Retriever	Golden Retriever 9	45.025	NA	NA	NA	NA	NA	NA	NA	NA	NA	NA	NA	NA	NA	NA	NA	NA	NA
Gordon Setter	Gordon Setter 1	36.1928	F	28.3495	63.5	11	NA	2	NA	2	1	1	1	1	1	2	1	2	1.6
Gordon Setter	Gordon Setter 2	32.8513	F	28.3495	63.5	11	NA	2	NA	2	1	1	1	1	1	2	1	2	1.6
Great Dane	Great Dane 1	33.8165	M	61.6886	78.74	7	2	2	1	NA	1	2	NA	NA	1	1	1	NA	NA
Great Dane	Great Dane 2	33.8536	M	61.6886	78.74	7	2	2	1	NA	1	2	NA	NA	1	1	1	NA	NA
Great Dane	Great Dane 3	40.9899	F	61.6886	78.74	7	2	2	1	NA	1	2	NA	NA	1	1	1	NA	NA
Great Dane	Great Dane 4	61.0202	F	61.6886	78.74	7	2	2	1	NA	1	2	NA	NA	1	1	1	NA	NA
Great Dane	Great Dane 5	21.0356	NA	NA	NA	NA	NA	NA	NA	NA	NA	NA	NA	NA	NA	NA	NA	NA	NA
Great Pyrenees	Great Pyrenees	19.3051	M	41.9573	71.755	11	2	2	1	NA	1	2	2	NA	1	2	1	NA	NA
Greater Swiss Mountain Dog	Greater Swiss Mountain Dog 1	34.8601	M	60.101	66.3575	10	NA	2	1	1	2	2	2	2	1	1	1	NA	NA
Greater Swiss Mountain Dog	Greater Swiss Mountain Dog 2	41.615	M	60.101	66.3575	10	NA	2	1	1	2	2	2	2	1	1	1	NA	NA
Greenland Dog	Greenland Dog	17.8834	F	31	60	NA	NA	1	1	2	1	NA	NA	NA	1	NA	1	NA	NA
Grey Wolf	Grey Wolf 1	12.4528	NA	NA	NA	NA	NA	NA	NA	NA	NA	NA	NA	NA	NA	NA	NA	NA	NA
Grey Wolf	Grey Wolf 10	27.129	NA	NA	NA	NA	NA	NA	NA	NA	NA	NA	NA	NA	NA	NA	NA	NA	NA
Grey Wolf	Grey Wolf 11	29.65	NA	NA	NA	NA	NA	NA	NA	NA	NA	NA	NA	NA	NA	NA	NA	NA	NA
Grey Wolf	Grey Wolf 12	6.68044	NA	NA	NA	NA	NA	NA	NA	NA	NA	NA	NA	NA	NA	NA	NA	NA	NA
Grey Wolf	Grey Wolf 13	25.3472	NA	NA	NA	NA	NA	NA	NA	NA	NA	NA	NA	NA	NA	NA	NA	NA	NA
Grey Wolf	Grey Wolf 14	6.13001	NA	NA	NA	NA	NA	NA	NA	NA	NA	NA	NA	NA	NA	NA	NA	NA	NA
Grey Wolf	Grey Wolf 15	27.7977	NA	NA	NA	NA	NA	NA	NA	NA	NA	NA	NA	NA	NA	NA	NA	NA	NA
Grey Wolf	Grey Wolf 16	27.37	NA	NA	NA	NA	NA	NA	NA	NA	NA	NA	NA	NA	NA	NA	NA	NA	NA
Grey Wolf	Grey Wolf 17	27.9369	NA	NA	NA	NA	NA	NA	NA	NA	NA	NA	NA	NA	NA	NA	NA	NA	NA
Grey Wolf	Grey Wolf 18	25.8537	NA	NA	NA	NA	NA	NA	NA	NA	NA	NA	NA	NA	NA	NA	NA	NA	NA
Grey Wolf	Grey Wolf 19	6.48707	NA	NA	NA	NA	NA	NA	NA	NA	NA	NA	NA	NA	NA	NA	NA	NA	NA
Grey Wolf	Grey Wolf 2	9.6649	NA	NA	NA	NA	NA	NA	NA	NA	NA	NA	NA	NA	NA	NA	NA	NA	NA
Grey Wolf	Grey Wolf 20	17.2259	NA	NA	NA	NA	NA	NA	NA	NA	NA	NA	NA	NA	NA	NA	NA	NA	NA
Grey Wolf	Grey Wolf 21	15.1332	NA	NA	NA	NA	NA	NA	NA	NA	NA	NA	NA	NA	NA	NA	NA	NA	NA
Grey Wolf	Grey Wolf 22	19.0856	NA	NA	NA	NA	NA	NA	NA	NA	NA	NA	NA	NA	NA	NA	NA	NA	NA
Grey Wolf	Grey Wolf 23	17.4116	NA	NA	NA	NA	NA	NA	NA	NA	NA	NA	NA	NA	NA	NA	NA	NA	NA
Grey Wolf	Grey Wolf 24	31.8593	NA	NA	NA	NA	NA	NA	NA	NA	NA	NA	NA	NA	NA	NA	NA	NA	NA
Grey Wolf	Grey Wolf 25	21.2439	NA	NA	NA	NA	NA	NA	NA	NA	NA	NA	NA	NA	NA	NA	NA	NA	NA
Grey Wolf	Grey Wolf 26	11.0496	NA	NA	NA	NA	NA	NA	NA	NA	NA	NA	NA	NA	NA	NA	NA	NA	NA
Grey Wolf	Grey Wolf 27	9.22011	NA	NA	NA	NA	NA	NA	NA	NA	NA	NA	NA	NA	NA	NA	NA	NA	NA
Grey Wolf	Grey Wolf 3	13.5477	NA	NA	NA	NA	NA	NA	NA	NA	NA	NA	NA	NA	NA	NA	NA	NA	NA
Grey Wolf	Grey Wolf 4	9.33504	NA	NA	NA	NA	NA	NA	NA	NA	NA	NA	NA	NA	NA	NA	NA	NA	NA
Grey Wolf	Grey Wolf 5	28.1687	NA	NA	NA	NA	NA	NA	NA	NA	NA	NA	NA	NA	NA	NA	NA	NA	NA
Grey Wolf	Grey Wolf 6	8.98274	NA	NA	NA	NA	NA	NA	NA	NA	NA	NA	NA	NA	NA	NA	NA	NA	NA
Grey Wolf	Grey Wolf 7	7.0194	NA	NA	NA	NA	NA	NA	NA	NA	NA	NA	NA	NA	NA	NA	NA	NA	NA
Grey Wolf	Grey Wolf 8	22.284	NA	NA	NA	NA	NA	NA	NA	NA	NA	NA	NA	NA	NA	NA	NA	NA	NA
Grey Wolf	Grey Wolf 9	26.3129	NA	NA	NA	NA	NA	NA	NA	NA	NA	NA	NA	NA	NA	NA	NA	NA	NA
Grey Wolf (Canis Lupus chanco)	Grey Wolf (Canis Lupus chanco) 1	27.317	NA	NA	NA	NA	NA	NA	NA	NA	NA	NA	NA	NA	NA	NA	NA	NA	NA
Grey Wolf (Canis Lupus chanco)	Grey Wolf (Canis Lupus chanco) 2	27.2582	NA	NA	NA	NA	NA	NA	NA	NA	NA	NA	NA	NA	NA	NA	NA	NA	NA
Grey Wolf (Canis Lupus chanco)	Grey Wolf (Canis Lupus chanco) 3	27.7631	NA	NA	NA	NA	NA	NA	NA	NA	NA	NA	NA	NA	NA	NA	NA	NA	NA
Grey Wolf (Canis Lupus chanco)	Grey Wolf (Canis Lupus chanco) 4	27.7412	NA	NA	NA	NA	NA	NA	NA	NA	NA	NA	NA	NA	NA	NA	NA	NA	NA
Grey Wolf (Canis Lupus chanco)	Grey Wolf (Canis Lupus chanco) 5	25.147	NA	NA	NA	NA	NA	NA	NA	NA	NA	NA	NA	NA	NA	NA	NA	NA	NA
Grey Wolf (Canis Lupus chanco)	Grey Wolf (Canis Lupus chanco) 6	27.3937	NA	NA	NA	NA	NA	NA	NA	NA	NA	NA	NA	NA	NA	NA	NA	NA	NA
Grey Wolf (Canis Lupus chanco)	Grey Wolf (Canis Lupus chanco) 7	25.1953	NA	NA	NA	NA	NA	NA	NA	NA	NA	NA	NA	NA	NA	NA	NA	NA	NA
Grey Wolf (Canis Lupus chanco)	Grey Wolf (Canis Lupus chanco) 8	27.8366	NA	NA	NA	NA	NA	NA	NA	NA	NA	NA	NA	NA	NA	NA	NA	NA	NA
Greyhound	Greyhound 1	18.0336	NA	NA	NA	NA	NA	NA	NA	NA	NA	NA	NA	NA	NA	NA	NA	NA	NA
Greyhound	Greyhound 2	58.8726	NA	NA	NA	NA	NA	NA	NA	NA	NA	NA	NA	NA	NA	NA	NA	NA	NA
Greyhound	Greyhound 3	70.6059	M	29.4835	71.755	11	2	NA	1	1	1	1	NA	NA	1	1	1	2	NA
Greyhound	Greyhound 4	41.1858	NA	NA	NA	NA	NA	NA	NA	NA	NA	NA	NA	NA	NA	NA	NA	NA	NA
Greyhound	Greyhound 5	51.0612	NA	NA	NA	NA	NA	NA	NA	NA	NA	NA	NA	NA	NA	NA	NA	NA	NA
Greyhound	Greyhound 6	75.6856	M	29.4835	71.755	11	2	NA	1	1	1	1	NA	NA	1	1	1	2	NA
Greyhound	Greyhound 7	57.2493	F	29.4835	71.755	11	2	NA	1	1	1	1	NA	NA	1	1	1	2	NA
Greyhound	Greyhound 8	73.8574	F	29.4835	71.755	11	2	NA	1	1	1	1	NA	NA	1	1	1	2	NA
Greyhound	Greyhound 9	37.6386	NA	NA	NA	NA	NA	NA	NA	NA	NA	NA	NA	NA	NA	NA	NA	NA	NA
Grossspitz	Grossspitz	30.3111	F	17.5	46	14	1	1	1	2	1	1	NA	NA	1	NA	1	NA	NA
Heideterrier	Heideterrier	24.7455	F	20	50	NA	1	2	1	1	1	1	1	1	1	1	1	NA	NA
Hovawart	Hovawart	14.5767	F	40	65.5	NA	NA	2	1	1	NA	NA	NA	1	1	2	1	NA	NA
Iberian Wolf (Canis lupus signatus)	Iberian Wolf (Canis lupus signatus)	38.6133	NA	NA	NA	NA	NA	NA	NA	NA	NA	NA	NA	NA	NA	NA	NA	NA	NA
Irish Setter	Irish Setter	47.365	F	29.4835	66.04	13.5	NA	2	NA	NA	1	1	1	1	1	2	1	NA	NA
Irish Terrier	Irish Terrier 1	42.6335	M	11.7934	45.72	14	1	NA	1	NA	1	1	1	1	1	1	2	NA	NA
Irish Terrier	Irish Terrier 2	20.5625	M	11.7934	45.72	14	1	NA	1	NA	1	1	1	1	1	1	2	NA	NA
Irish Water Spaniel	Irish Water Spaniel 1	55.7604	F	25.628	57.15	11	NA	2	1	NA	1	1	1	1	1	NA	1	NA	NA
Irish Water Spaniel	Irish Water Spaniel 2	54.5145	M	25.628	57.15	11	NA	2	1	NA	1	1	1	1	1	NA	1	NA	NA
Irish Water Spaniel	Irish Water Spaniel 3	54.007	F	25.628	57.15	11	NA	2	1	NA	1	1	1	1	1	NA	1	NA	NA
Irish Wolfhound	Irish Wolfhound	41.0306	F	66.6327	78.74	8	2	NA	1	2	1	2	NA	NA	1	1	2	2	NA
Istrian Shorthaired Hound	Istrian Shorthaired Hound	7.01329	NA	NA	NA	NA	NA	NA	NA	NA	NA	NA	NA	NA	NA	NA	NA	NA	NA
Italian Greyhound	Italian Greyhound 1	23.6235	M	4.3	35.56	13.5	NA	NA	1	NA	1	1	NA	NA	1	1	1	NA	NA
Italian Greyhound	Italian Greyhound 2	31.3274	F	4.3	35.56	13.5	NA	NA	1	NA	1	1	NA	NA	1	1	1	NA	NA
Jack Russell Terrier	Jack Russell Terrier 1	29.9588	M	6.80389	30.48	14.5	1	NA	1	2.7	1	1	2	2	1	1	1	1	1.9
Jack Russell Terrier	Jack Russell Terrier 2	38.4149	F	6.80389	30.48	14.5	1	NA	1	2.7	1	1	2	2	1	1	1	1	1.9
Jack Russell Terrier	Jack Russell Terrier 3	26.8381	F	6.80389	30.48	14.5	1	NA	1	2.7	1	1	2	2	1	1	1	1	1.9
Jack Russell Terrier	Jack Russell Terrier 4	26.9295	M	6.80389	30.48	14.5	1	NA	1	2.7	1	1	2	2	1	1	1	1	1.9
Jamthund	Jamthund	38.5871	M	29.9371	60.96	11.5	NA	1	1	NA	1	1	NA	1	1	1	1	NA	NA
Jindo	Jindo	44.3672	M	19.8447	50.8	13.5	1	1	1	NA	1	1	2	NA	1	1	1	NA	NA
Keeshond	Keeshond	44.2308	F	17.5	44	13	1	1	1	1	1	1	NA	NA	1	2	1	NA	NA
Kerry Blue Terrier	Kerry Blue Terrier	26.7752	F	16.5561	46.355	14	1	2	NA	NA	1	1	1	1	1	NA	2	NA	NA
Komondor	Komondor	49.7024	M	50	75	11	NA	2	NA	1	1	NA	2	2	1	2	2	NA	NA
Kromfohrländer	Kromfohrländer	24.1686	M	12	42	NA	NA	NA	1	1	1	1	2	2	1	NA	2	NA	NA
Kunming Dog	Kunming Dog 1	12.2383	NA	NA	NA	NA	NA	NA	NA	NA	NA	NA	NA	NA	NA	NA	NA	NA	NA
Kunming Dog	Kunming Dog 2	17.5894	NA	NA	NA	NA	NA	NA	NA	NA	NA	NA	NA	NA	NA	NA	NA	NA	NA
Kunming Dog	Kunming Dog 3	16.7382	NA	NA	NA	NA	NA	NA	NA	NA	NA	NA	NA	NA	NA	NA	NA	NA	NA
Kunming Dog	Kunming Dog 4	17.2333	NA	NA	NA	NA	NA	NA	NA	NA	NA	NA	NA	NA	NA	NA	NA	NA	NA
Kunming Dog	Kunming Dog 5	17.0277	NA	NA	NA	NA	NA	NA	NA	NA	NA	NA	NA	NA	NA	NA	NA	NA	NA
Kunming Dog	Kunming Dog 6	16.4972	NA	NA	NA	NA	NA	NA	NA	NA	NA	NA	NA	NA	NA	NA	NA	NA	NA
Kunming Dog	Kunming Dog 7	18.4421	NA	NA	NA	NA	NA	NA	NA	NA	NA	NA	NA	NA	NA	NA	NA	NA	NA
Labrador Retriever	Labrador Retriever 1	16.8524	NA	NA	NA	NA	NA	NA	NA	NA	NA	NA	NA	NA	NA	NA	NA	NA	NA
Labrador Retriever	Labrador Retriever 10	31.5187	NA	NA	NA	NA	NA	NA	NA	NA	NA	NA	NA	NA	NA	NA	NA	NA	NA
Labrador Retriever	Labrador Retriever 11	17.7824	NA	NA	NA	NA	NA	NA	NA	NA	NA	NA	NA	NA	NA	NA	NA	NA	NA
Labrador Retriever	Labrador Retriever 12	41.3823	M	30.6175	58.42	12	NA	2	1	1	1	NA	NA	NA	1	1	1	2	1.9
Labrador Retriever	Labrador Retriever 13	29.1623	NA	NA	NA	NA	NA	NA	NA	NA	NA	NA	NA	NA	NA	NA	NA	NA	NA
Labrador Retriever	Labrador Retriever 14	9.72002	NA	NA	NA	NA	NA	NA	NA	NA	NA	NA	NA	NA	NA	NA	NA	NA	NA
Labrador Retriever	Labrador Retriever 15	38.3252	F	30.6175	58.42	12	NA	2	1	1	1	NA	NA	NA	1	1	1	2	1.9
Labrador Retriever	Labrador Retriever 16	11.9766	NA	NA	NA	NA	NA	NA	NA	NA	NA	NA	NA	NA	NA	NA	NA	NA	NA
Labrador Retriever	Labrador Retriever 17	41.1321	M	30.6175	58.42	12	NA	2	1	1	1	NA	NA	NA	1	1	1	2	1.9
Labrador Retriever	Labrador Retriever 18	37.356	F	30.6175	58.42	12	NA	2	1	1	1	NA	NA	NA	1	1	1	2	1.9
Labrador Retriever	Labrador Retriever 19	15.7211	NA	NA	NA	NA	NA	NA	NA	NA	NA	NA	NA	NA	NA	NA	NA	NA	NA
Labrador Retriever	Labrador Retriever 2	37.1285	NA	NA	NA	NA	NA	NA	NA	NA	NA	NA	NA	NA	NA	NA	NA	NA	NA
Labrador Retriever	Labrador Retriever 20	23.8674	NA	NA	NA	NA	NA	NA	NA	NA	NA	NA	NA	NA	NA	NA	NA	NA	NA
Labrador Retriever	Labrador Retriever 21	27.8823	NA	NA	NA	NA	NA	NA	NA	NA	NA	NA	NA	NA	NA	NA	NA	NA	NA
Labrador Retriever	Labrador Retriever 22	15.8429	NA	NA	NA	NA	NA	NA	NA	NA	NA	NA	NA	NA	NA	NA	NA	NA	NA
Labrador Retriever	Labrador Retriever 23	12.6615	NA	NA	NA	NA	NA	NA	NA	NA	NA	NA	NA	NA	NA	NA	NA	NA	NA
Labrador Retriever	Labrador Retriever 24	14.0116	NA	NA	NA	NA	NA	NA	NA	NA	NA	NA	NA	NA	NA	NA	NA	NA	NA
Labrador Retriever	Labrador Retriever 3	33.1413	NA	NA	NA	NA	NA	NA	NA	NA	NA	NA	NA	NA	NA	NA	NA	NA	NA
Labrador Retriever	Labrador Retriever 4	33.9738	NA	NA	NA	NA	NA	NA	NA	NA	NA	NA	NA	NA	NA	NA	NA	NA	NA
Labrador Retriever	Labrador Retriever 5	34.4948	NA	NA	NA	NA	NA	NA	NA	NA	NA	NA	NA	NA	NA	NA	NA	NA	NA
Labrador Retriever	Labrador Retriever 6	36.5087	NA	NA	NA	NA	NA	NA	NA	NA	NA	NA	NA	NA	NA	NA	NA	NA	NA
Labrador Retriever	Labrador Retriever 7	29.8846	NA	NA	NA	NA	NA	NA	NA	NA	NA	NA	NA	NA	NA	NA	NA	NA	NA
Labrador Retriever	Labrador Retriever 8	32.4306	NA	NA	NA	NA	NA	NA	NA	NA	NA	NA	NA	NA	NA	NA	NA	NA	NA
Labrador Retriever	Labrador Retriever 9	32.6509	NA	NA	NA	NA	NA	NA	NA	NA	NA	NA	NA	NA	NA	NA	NA	NA	NA
Lagotto Romagnolo	Lagotto Romagnolo 1	7.96045	NA	NA	NA	NA	NA	NA	NA	NA	NA	NA	NA	NA	NA	NA	NA	NA	NA
Lagotto Romagnolo	Lagotto Romagnolo 2	21.7699	M	13	44	16	NA	2	1	NA	1	1	1	1	1	NA	2	NA	NA
Lagotto Romagnolo	Lagotto Romagnolo 3	16.9889	F	13	44	16	NA	2	1	NA	1	1	1	1	1	NA	2	NA	NA
Lagotto Romagnolo	Lagotto Romagnolo 4	15.0017	NA	NA	NA	NA	NA	NA	NA	NA	NA	NA	NA	NA	NA	NA	NA	NA	NA
Lagotto Romagnolo	Lagotto Romagnolo 5	21.0168	M	13	44	16	1	2	1	NA	1	1	1	1	1	NA	NA	NA	NA
Landseer	Landseer	23.8103	M	56.699	68.58	11	NA	2	NA	2	2	2	2	2	1	2	1	2	1.9
Lapponian Herder	Lapponian Herder	17.049	M	27.2155	48.26	13	NA	1	1	NA	1	1	NA	1	1	1	1	NA	NA
Leonberger	Leonberger	17.1196	F	41.9573	72.39	8.5	NA	2	1	1	2	2	1	1	1	2	1	NA	NA
Lowchen	Lowchen	29.2723	M	6.1235	33.02	13	1	NA	NA	NA	1	1	2	NA	1	NA	NA	NA	NA
Mastiff (English)	English Mastiff 1	73.3827	F	82.7806	73.025	11	2	2	1	NA	2	2	1	1	1	1	1	NA	NA
Mastiff (English)	English Mastiff 2	18.8333	M	82.7806	73.025	11	2	2	1	NA	2	2	1	1	1	1	1	NA	NA
Miniature Bull Terrier	Bull Terrier Miniature	38.4517	M	24	20	12	1	1	1	1	1	2	2	2	1	1	1	NA	NA
Miniature Poodle	Miniature Poodle 1	13.5141	M	7.71107	31.75	15	1	2	2	1	1	1	NA	NA	1	2	2	NA	NA
Miniature Poodle	Miniature Poodle 2	54.1616	F	7.71107	31.75	15	1	2	2	1	1	1	NA	NA	1	2	2	NA	NA
Miniature Schnauzer	Miniature Schnauzer 1	9.80643	NA	NA	NA	NA	NA	NA	NA	NA	NA	NA	NA	NA	NA	NA	NA	NA	NA
Miniature Schnauzer	Miniature Schnauzer 2	16.6978	F	6.35029	33	13.5	1	NA	1	3	1	1	2	1	1	NA	2	1	2
Miniature Schnauzer	Miniature Schnauzer 3	6.64229	NA	NA	NA	NA	NA	NA	NA	NA	NA	NA	NA	NA	NA	NA	NA	NA	NA
MIX: American Cocker Spaniel and Beagle	MIX: American Cocker Spaniel and Beagle 1	12.9252	NA	NA	NA	NA	NA	NA	NA	NA	NA	NA	NA	NA	NA	NA	NA	NA	NA
MIX: American Cocker Spaniel and Beagle	MIX: American Cocker Spaniel and Beagle 2	16.721	NA	NA	NA	NA	NA	NA	NA	NA	NA	NA	NA	NA	NA	NA	NA	NA	NA
MIX: American Cocker Spaniel and Beagle	MIX: American Cocker Spaniel and Beagle 3	13.6435	NA	NA	NA	NA	NA	NA	NA	NA	NA	NA	NA	NA	NA	NA	NA	NA	NA
MIX: Dachsund	MIX: Dachsund	43.6532	NA	NA	NA	NA	NA	NA	NA	NA	NA	NA	NA	NA	NA	NA	NA	NA	NA
MIX: Golden Retriever	MIX: Golden Retriever	31.2283	NA	NA	NA	NA	NA	NA	NA	NA	NA	NA	NA	NA	NA	NA	NA	NA	NA
MIX: Kerry Blue Terrier and Beagle	MIX: Kerry Blue Terrier and Beagle	24.3792	NA	NA	NA	NA	NA	NA	NA	NA	NA	NA	NA	NA	NA	NA	NA	NA	NA
MIX: Labrador Retriever	MIX: Labrador Retriever	31.1402	NA	NA	NA	NA	NA	NA	NA	NA	NA	NA	NA	NA	NA	NA	NA	NA	NA
MIX: Miniature Schnauzer and Beagle	MIX: Miniature Schnauzer and Beagle	13.7715	NA	NA	NA	NA	NA	NA	NA	NA	NA	NA	NA	NA	NA	NA	NA	NA	NA
MIX: Mixed Breed	MIX: Mixed Breed	27.1135	NA	NA	NA	NA	NA	NA	NA	NA	NA	NA	NA	NA	NA	NA	NA	NA	NA
MIX: Siberian Husky	MIX: Siberian Husky	63.463	NA	NA	NA	NA	NA	NA	NA	NA	NA	NA	NA	NA	NA	NA	NA	NA	NA
MIX: Tibetan Mastiff	MIX: Tibetan Mastiff	8.93495	NA	NA	NA	NA	NA	NA	NA	NA	NA	NA	NA	NA	NA	NA	NA	NA	NA
New Guinea Singing Dog	New Guinea Singing Dog 1	45.9451	M	11.5	38.5	NA	NA	1	1	1	1	NA	NA	NA	1	1	1	NA	NA
New Guinea Singing Dog	New Guinea Singing Dog 2	9.63422	NA	NA	NA	NA	NA	NA	NA	NA	NA	NA	NA	NA	NA	NA	NA	NA	NA
New Guinea Singing Dog	New Guinea Singing Dog 3	11.2269	M	11.5	38.5	NA	NA	1	1	1	1	NA	NA	NA	1	1	1	NA	NA
New Guinea Singing Dog	New Guinea Singing Dog 4	9.54259	NA	NA	NA	NA	NA	NA	NA	NA	NA	NA	NA	NA	NA	NA	NA	NA	NA
Nigerian Indigenous Dog	New Guinea Singing Dog 5	17.1821	NA	NA	NA	NA	NA	NA	NA	NA	NA	NA	NA	NA	NA	NA	NA	NA	NA
Nigerian Indigenous Dog	New Guinea Singing Dog 6	17.3356	NA	NA	NA	NA	NA	NA	NA	NA	NA	NA	NA	NA	NA	NA	NA	NA	NA
Nigerian Indigenous Dog	New Guinea Singing Dog 7	15.6909	NA	NA	NA	NA	NA	NA	NA	NA	NA	NA	NA	NA	NA	NA	NA	NA	NA
Nigerian Indigenous Dog	New Guinea Singing Dog 8	17.8265	NA	NA	NA	NA	NA	NA	NA	NA	NA	NA	NA	NA	NA	NA	NA	NA	NA
Norwegian Elkhound	Norwegian Elkhound 1	19.9255	M	21.7724	50.8	13.5	1	1	1	NA	1	1	1	1	1	1	1	NA	NA
Norwegian Elkhound	Norwegian Elkhound 2	41.3527	F	21.7724	50.8	13.5	1	1	1	NA	1	1	1	1	1	1	1	NA	NA
Norwegian Lundehund	Norwegian Lundehund 1	23.2392	M	7.48427	34.29	13	1	1	1	NA	1	1	2	NA	1	1	1	NA	NA
Norwegian Lundehund	Norwegian Lundehund 2	14.1402	F	7.48427	34.29	13	1	1	1	NA	1	1	2	NA	1	1	1	NA	NA
Norwegian Lundehund	Norwegian Lundehund 3	13.0715	F	7.48427	34.29	13	1	1	1	NA	1	1	2	NA	1	1	1	NA	NA
Norwich Terrier	Norwich Terrier 1	15.8182	M	5.44311	25.4	13	NA	1	1	1	1	1	1	1	1	1	2	NA	NA
Norwich Terrier	Norwich Terrier 2	16.5527	F	5.44311	25.4	13	NA	1	1	1	1	1	1	1	1	1	2	NA	NA
Norwich Terrier	Norwich Terrier 3	15.6565	F	5.44311	25.4	13	NA	1	1	1	1	1	1	1	1	1	2	NA	NA
Norwich Terrier	Norwich Terrier 4	14.44	NA	NA	NA	NA	NA	NA	NA	NA	NA	NA	NA	NA	NA	NA	NA	NA	NA
Nova Scotia Duck Tolling Retriever	Nova Scotia Duck Tolling Retriever	24.1703	M	20	48	13	1	2	NA	2	1	1	2	NA	1	NA	1	2	1.8
Pekingese	Pekingese	62.8757	F	4.30913	19.05	13.5	NA	NA	NA	NA	1	1	NA	1	1	2	1	NA	NA
Pembroke Welsh Corgi	Pembroke Welsh Corgi 1	15.29	M	11.7934	27.94	13	NA	1	2	NA	1	1	2	NA	1	1	1	NA	NA
Pembroke Welsh Corgi	Pembroke Welsh Corgi 2	25.7358	F	11.7934	27.94	13	NA	1	2	NA	1	1	2	NA	1	1	1	NA	NA
Pembroke Welsh Corgi	Pembroke Welsh Corgi 3	24.9934	F	11.7934	27.94	13	NA	1	2	NA	1	1	2	NA	1	1	1	NA	NA
Peruvian Inca Orchid	Peruvian Inca Orchid	17.9257	M	NA	NA	NA	NA	1	1	1	1	1	1	1	2	1	1	NA	NA
Petit Basset Griffon Vendeen	Petit Basset Griffon Vendeen	28.6226	M	14.515	35.56	13	NA	2	NA	NA	1	1	2	2	1	2	2	NA	NA
Pointer (English)	English Pointer 1	22.0355	M	27.2155	64.77	11	NA	2	1	NA	1	1	2	2	1	1	1	NA	NA
Pointer (English)	English Pointer 2	18.0962	F	27.2155	64.77	11	NA	2	1	NA	1	1	2	2	1	1	1	NA	NA
Pomeranian	Pomeranian	23.7149	M	2.26796	20	14	1	1	1	NA	1	1	1	1	1	NA	1	NA	NA
Poodle unspecified variety	Poodle unspecified variety	19.8568	NA	NA	NA	NA	NA	NA	NA	NA	NA	NA	NA	NA	NA	NA	NA	NA	NA
Portuguese Podengo	Portuguese Podengo	28.344	M	NA	NA	NA	NA	1	1	NA	NA	NA	NA	NA	1	NA	NA	NA	NA
Portuguese Water Dog	Portuguese Water Dog 1	43.4287	F	20.4117	50.8	13.5	1	2	1	1	1	1	1	NA	1	2	1	NA	NA
Portuguese Water Dog	Portuguese Water Dog 10	15.7001	NA	NA	NA	NA	NA	NA	NA	NA	NA	NA	NA	NA	NA	NA	NA	NA	NA
Portuguese Water Dog	Portuguese Water Dog 11	22.474	NA	NA	NA	NA	NA	NA	NA	NA	NA	NA	NA	NA	NA	NA	NA	NA	NA
Portuguese Water Dog	Portuguese Water Dog 2	56.157	F	20.4117	50.8	13.5	1	2	1	1	1	1	1	NA	1	2	1	NA	NA
Portuguese Water Dog	Portuguese Water Dog 3	15.0396	NA	NA	NA	NA	NA	NA	NA	NA	NA	NA	NA	NA	NA	NA	NA	NA	NA
Portuguese Water Dog	Portuguese Water Dog 4	18.8121	NA	NA	NA	NA	NA	NA	NA	NA	NA	NA	NA	NA	NA	NA	NA	NA	NA
Portuguese Water Dog	Portuguese Water Dog 5	23.6319	M	20.4117	50.8	13.5	1	2	1	1	1	1	1	NA	1	2	1	NA	NA
Portuguese Water Dog	Portuguese Water Dog 6	15.8024	NA	NA	NA	NA	NA	NA	NA	NA	NA	NA	NA	NA	NA	NA	NA	NA	NA
Portuguese Water Dog	Portuguese Water Dog 7	21.8059	NA	NA	NA	NA	NA	NA	NA	NA	NA	NA	NA	NA	NA	NA	NA	NA	NA
Portuguese Water Dog	Portuguese Water Dog 8	19.6886	NA	NA	NA	NA	NA	NA	NA	NA	NA	NA	NA	NA	NA	NA	NA	NA	NA
Portuguese Water Dog	Portuguese Water Dog 9	35.1449	M	20.4117	50.8	13.5	1	2	1	1	1	1	1	NA	1	2	1	NA	NA
Pug	Pug 1	4.96094	NA	NA	NA	NA	NA	NA	NA	NA	NA	NA	NA	NA	NA	NA	NA	NA	NA
Pug	Pug 2	5.10828	NA	NA	NA	NA	NA	NA	NA	NA	NA	NA	NA	NA	NA	NA	NA	NA	NA
Pug	Pug 3	9.29811	NA	NA	NA	NA	NA	NA	NA	NA	NA	NA	NA	NA	NA	NA	NA	NA	NA
Pug	Pug 4	7.51093	NA	NA	NA	NA	NA	NA	NA	NA	NA	NA	NA	NA	NA	NA	NA	NA	NA
Pug	Pug 5	15.1978	M	7.25748	26.67	13.5	1	NA	1	NA	1	2	NA	1	1	1	1	NA	NA
Qingchuan Dog	Qingchuan Dog	6.95494	NA	NA	NA	NA	NA	NA	NA	NA	NA	NA	NA	NA	NA	NA	NA	NA	NA
Red Wolf	Red Wolf 1	28.5001	NA	NA	NA	NA	NA	NA	NA	NA	NA	NA	NA	NA	NA	NA	NA	NA	NA
Red Wolf	Red Wolf 2	7.12487	NA	NA	NA	NA	NA	NA	NA	NA	NA	NA	NA	NA	NA	NA	NA	NA	NA
Rhodesian Ridgeback	Rhodesian Ridgeback 1	21.4669	NA	NA	NA	NA	NA	NA	NA	NA	NA	NA	NA	NA	NA	NA	NA	NA	NA
Rhodesian Ridgeback	Rhodesian Ridgeback 2	16.422	NA	NA	NA	NA	NA	NA	NA	NA	NA	NA	NA	NA	NA	NA	NA	NA	NA
Rhodesian Ridgeback	Rhodesian Ridgeback 3	9.99839	NA	NA	NA	NA	NA	NA	NA	NA	NA	NA	NA	NA	NA	NA	NA	NA	NA
Rhodesian Ridgeback	Rhodesian Ridgeback 4	24.1474	F	35.1534	64.77	11	NA	2	1	NA	1	2	NA	1	1	1	1	NA	NA
Rhodesian Ridgeback	Rhodesian Ridgeback 5	26.9249	F	35.1534	64.77	11	NA	2	1	NA	1	2	NA	1	1	1	1	NA	NA
Rottweiler	Rottweiler 1	32.2988	NA	NA	NA	NA	NA	NA	NA	NA	NA	NA	NA	NA	NA	NA	NA	NA	NA
Rottweiler	Rottweiler 10	29.0945	NA	NA	NA	NA	NA	NA	NA	NA	NA	NA	NA	NA	NA	NA	NA	NA	NA
Rottweiler	Rottweiler 2	34.8861	M	45.3592	62.23	9	NA	2	1	2	2	2	1	1	1	1	1	1	2
Rottweiler	Rottweiler 3	32.4797	M	45.3592	62.23	9	NA	2	1	2	2	2	1	1	1	1	1	1	2
Rottweiler	Rottweiler 4	15.8649	NA	NA	NA	NA	NA	NA	NA	NA	NA	NA	NA	NA	NA	NA	NA	NA	NA
Rottweiler	Rottweiler 5	22.8315	NA	NA	NA	NA	NA	NA	NA	NA	NA	NA	NA	NA	NA	NA	NA	NA	NA
Rottweiler	Rottweiler 6	39.2079	F	45.3592	62.23	9	NA	2	1	2	2	2	1	1	1	1	1	1	2
Rottweiler	Rottweiler 7	12.9132	NA	NA	NA	NA	NA	NA	NA	NA	NA	NA	NA	NA	NA	NA	NA	NA	NA
Rottweiler	Rottweiler 8	29.1423	NA	NA	NA	NA	NA	NA	NA	NA	NA	NA	NA	NA	NA	NA	NA	NA	NA
Rottweiler	Rottweiler 9	52.5269	F	45.3592	62.23	9	NA	2	1	2	2	2	1	1	1	1	1	1	2
Saint Bernard	Saint Bernard 1	40.8957	F	70.3068	67.31	9	NA	2	1	NA	2	2	2	2	1	NA	1	NA	NA
Saint Bernard	Saint Bernard 2	22.4357	M	70.3068	67.31	9	NA	2	1	NA	2	2	2	2	1	NA	1	NA	NA
Saluki	Saluki 1	66.4792	F	19.5045	64.77	13	2	NA	NA	NA	1	1	NA	NA	1	1	1	NA	NA
Saluki	Saluki 2	22.3201	M	19.5045	64.77	13	2	NA	NA	NA	1	1	NA	NA	1	1	1	NA	NA
Saluki	Saluki 3	15.9266	M	19.5045	64.77	13	2	NA	NA	NA	1	1	NA	NA	1	1	1	NA	NA
Samoyed	Samoyed 1	51.3711	F	26.3084	53.975	13	NA	1	1	4	1	1	2	NA	1	2	1	1	1.7
Samoyed	Samoyed 2	17.7969	F	26.3084	53.975	13	NA	1	1	4	1	1	2	NA	1	2	1	1	1.7
Scottish Deerhound	Scottish Deerhound	25.1356	M	41.3903	74.93	9.5	2	NA	NA	NA	1	2	NA	NA	1	NA	NA	NA	NA
Scottish Terrier	Scottish Terrier 1	52.2791	F	9.07185	25.4	13.5	NA	1	NA	NA	1	1	1	1	1	NA	2	NA	NA
Scottish Terrier	Scottish Terrier 2	44.9092	M	9.07185	25.4	13.5	NA	1	NA	NA	1	1	1	1	1	NA	2	NA	NA
Scottish Terrier	Scottish Terrier 3	36.1374	F	9.07185	25.4	13.5	NA	1	NA	NA	1	1	1	1	1	NA	2	NA	NA
Scottish Terrier	Scottish Terrier 4	24.256	NA	NA	NA	NA	NA	NA	NA	NA	NA	NA	NA	NA	NA	NA	NA	NA	NA
Shetland Sheepdog	Shetland Sheepdog 1	37.9126	F	10.0244	36.83	12.5	1	1	1	NA	1	1	2	1	1	2	1	NA	NA
Shetland Sheepdog	Shetland Sheepdog 2	44.8562	F	10.0244	36.83	12.5	1	1	1	NA	1	1	2	1	1	2	1	NA	NA
Shetland Sheepdog	Shetland Sheepdog 3	27.922	M	10.0244	36.83	12.5	1	1	1	NA	1	1	2	1	1	2	1	NA	NA
Shiba Inu	Shiba Inu 1	37.5508	F	9.07185	38.1	13.5	1	1	1	NA	1	1	2	1	1	1	1	NA	NA
Shiba Inu	Shiba Inu 2	25.7692	M	9.07185	38.1	13.5	1	1	1	NA	1	1	2	1	1	1	1	NA	NA
Shih Tzu	Shih Tzu	17.6377	M	5.6699	24.765	NA	NA	2	NA	NA	1	1	2	NA	1	2	2	NA	NA
Siberian Husky	Siberian Husky 1	64.259	F	21.5456	54.9275	13.5	NA	1	1	3	1	2	1	NA	1	NA	1	1	NA
Siberian Husky	Siberian Husky 2	19.2082	M	21.5456	54.9275	13.5	NA	1	1	3	1	2	1	NA	1	NA	1	1	NA
Siberian Husky	Siberian Husky 3	18.2413	NA	NA	NA	NA	NA	NA	NA	NA	NA	NA	NA	NA	NA	NA	NA	NA	NA
Siberian Husky	Siberian Husky 4	27.7924	M	21.5456	54.9275	13.5	NA	1	1	3	1	2	1	NA	1	NA	1	1	NA
Sloughi	Sloughi 1	26.4827	M	23.2466	67.31	14	2	NA	NA	NA	1	1	1	1	1	1	1	NA	NA
Sloughi	Sloughi 2	21.4241	F	23.2466	67.31	14	2	NA	NA	NA	1	1	1	1	1	1	1	NA	NA
Sloughi	Sloughi 3	19.3785	NA	NA	NA	NA	NA	NA	NA	NA	NA	NA	NA	NA	NA	NA	NA	NA	NA
Sloughi	Sloughi 4	20.6316	M	23.2466	67.31	14	2	NA	NA	NA	1	1	1	1	1	1	1	NA	NA
Soft Coated Wheaten Terrier	Soft Coated Wheaten Terrier 1	19.7524	F	15.8757	45.72	13.5	1	2	1	NA	1	1	1	NA	1	NA	2	NA	NA
Soft Coated Wheaten Terrier	Soft Coated Wheaten Terrier 2	11.6195	M	15.8757	45.72	13.5	1	2	1	NA	1	1	1	NA	1	NA	2	NA	NA
Soft Coated Wheaten Terrier	Soft Coated Wheaten Terrier 3	18.6517	F	15.8757	45.72	13.5	1	2	1	NA	1	1	1	NA	1	NA	2	NA	NA
Soft Coated Wheaten Terrier	Soft Coated Wheaten Terrier 4	18.5405	NA	NA	NA	NA	NA	NA	NA	NA	NA	NA	NA	NA	NA	NA	NA	NA	NA
Spanish Galgo	Spanish Galgo	19.1364	NA	NA	NA	NA	NA	NA	NA	NA	NA	NA	NA	NA	NA	NA	NA	NA	NA
Spanish Water Dog	Spanish Water Dog	15.8632	M	17.9169	45.085	12	1	2	NA	NA	1	1	2	NA	1	NA	2	NA	NA
Spinone Italiano	Spinone Italiano	48.7101	F	36.5	65	NA	NA	2	NA	1	1	1	NA	NA	1	1	1	NA	NA
Standard Poodle	Standard Poodle 1	44.7508	F	26.0816	38.1	13.5	NA	2	2	3	1	1	1	1	1	NA	1	2	1.9
Standard Poodle	Standard Poodle 2	13.6478	F	26.0816	38.1	13.5	NA	2	2	3	1	1	1	1	1	NA	1	2	1.9
Standard Poodle	Standard Poodle 3	22.9289	M	26.0816	38.1	13.5	NA	2	2	3	1	1	1	1	1	NA	1	2	1.9
Standard Poodle	Standard Poodle 4	22.4322	M	26.0816	38.1	13.5	NA	2	2	3	1	1	1	1	1	NA	1	2	1.9
Standard Schnauzer	Standard Schnauzer 1	40.9733	M	14.9685	46.99	14.5	NA	NA	1	3	1	1	NA	1	1	1	2	1	2
Standard Schnauzer	Standard Schnauzer 2	38.4128	M	14.9685	46.99	14.5	NA	NA	1	3	1	1	NA	1	1	1	2	1	2
Standard Schnauzer	Standard Schnauzer 3	38.5761	F	14.9685	46.99	14.5	NA	NA	1	3	1	1	NA	1	1	1	2	1	2
Standard Schnauzer	Standard Schnauzer 4	17.4067	NA	NA	NA	NA	NA	NA	NA	NA	NA	NA	NA	NA	NA	NA	NA	NA	NA
Swedish Lapphund	Swedish Lapphund	18.5294	F	20	45.5	11.5	1	1	1	NA	1	1	1	1	1	2	1	NA	NA
Tibetan Mastiff	Tibetan Mastiff	13.5438	NA	NA	NA	NA	NA	NA	NA	NA	NA	NA	NA	NA	NA	NA	NA	NA	NA
Tibetan Mastiff - China	Tibetan Mastiff - China 1	16.3681	NA	NA	NA	NA	NA	NA	NA	NA	NA	NA	NA	NA	NA	NA	NA	NA	NA
Tibetan Mastiff - China	Tibetan Mastiff - China 10	16.9826	NA	NA	NA	NA	NA	NA	NA	NA	NA	NA	NA	NA	NA	NA	NA	NA	NA
Tibetan Mastiff - China	Tibetan Mastiff - China 2	14.6504	NA	NA	NA	NA	NA	NA	NA	NA	NA	NA	NA	NA	NA	NA	NA	NA	NA
Tibetan Mastiff - China	Tibetan Mastiff - China 3	14.9382	NA	NA	NA	NA	NA	NA	NA	NA	NA	NA	NA	NA	NA	NA	NA	NA	NA
Tibetan Mastiff - China	Tibetan Mastiff - China 4	14.2451	NA	NA	NA	NA	NA	NA	NA	NA	NA	NA	NA	NA	NA	NA	NA	NA	NA
Tibetan Mastiff - China	Tibetan Mastiff - China 5	15.2665	NA	NA	NA	NA	NA	NA	NA	NA	NA	NA	NA	NA	NA	NA	NA	NA	NA
Tibetan Mastiff - China	Tibetan Mastiff - China 6	15.8603	NA	NA	NA	NA	NA	NA	NA	NA	NA	NA	NA	NA	NA	NA	NA	NA	NA
Tibetan Mastiff - China	Tibetan Mastiff - China 7	16.9161	NA	NA	NA	NA	NA	NA	NA	NA	NA	NA	NA	NA	NA	NA	NA	NA	NA
Tibetan Mastiff - China	Tibetan Mastiff - China 8	15.0566	NA	NA	NA	NA	NA	NA	NA	NA	NA	NA	NA	NA	NA	NA	NA	NA	NA
Tibetan Mastiff - China	Tibetan Mastiff - China 9	16.9573	NA	NA	NA	NA	NA	NA	NA	NA	NA	NA	NA	NA	NA	NA	NA	NA	NA
Tibetan Terrier	Tibetan Terrier 1	27.7149	M	10.8862	57.15	13.5	NA	NA	NA	NA	1	1	2	NA	1	2	2	NA	NA
Tibetan Terrier	Tibetan Terrier 2	23.646	M	10.8862	57.15	13.5	NA	NA	NA	NA	1	1	2	NA	1	2	2	NA	NA
Tornjak	Tornjak	6.55471	NA	NA	NA	NA	NA	NA	NA	NA	NA	NA	NA	NA	NA	NA	NA	NA	NA
Toy Poodle	Toy Poodle	55.0973	F	2.76691	25.4	16	1	2	2	NA	1	1	1	1	1	NA	NA	NA	NA
UNKNOWN - Entered into SRA as Kunming Dog but clusters with Belgian Malinois	UNKNOWN - Entered into SRA as Kunming Dog but clusters with Belgian Malinois	17.4235	NA	NA	NA	NA	NA	NA	NA	NA	NA	NA	NA	NA	NA	NA	NA	NA	NA
UNKNOWN - Entered into SRA as Kunming Dog but clusters with Belgian Malinois	UNKNOWN - Entered into SRA as Kunming Dog but clusters with Belgian Malinois	14.6841	NA	NA	NA	NA	NA	NA	NA	NA	NA	NA	NA	NA	NA	NA	NA	NA	NA
UNKNOWN - Entered into SRA as Kunming Dog but clusters with Belgian Malinois	UNKNOWN - Entered into SRA as Kunming Dog but clusters with Belgian Malinois	14.9394	NA	NA	NA	NA	NA	NA	NA	NA	NA	NA	NA	NA	NA	NA	NA	NA	NA
UNKNOWN - Marked American Staffordshire Terrier and clusters with Staffordshire Bull Terriers - Possible Mixed Breed	UNKNOWN - Marked American Staffordshire Terrier and clusters with Staffordshire Bull Terriers - Possible Mixed Breed	7.70979	NA	NA	NA	NA	NA	NA	NA	NA	NA	NA	NA	NA	NA	NA	NA	NA	NA
UNKNOWN - Marked as Kunming Dog but clusters outside Kunming Dog and German Shepherd Dog clade	UNKNOWN - Marked as Kunming Dog but clusters outside Kunming Dog and German Shepherd Dog clade	7.71285	NA	NA	NA	NA	NA	NA	NA	NA	NA	NA	NA	NA	NA	NA	NA	NA	NA
UNKNOWN - Marked Australian Shepherd but clusters with Australian Cattle Dog	UNKNOWN - Marked Australian Shepherd but clusters with Australian Cattle Dog	23.0361	NA	NA	NA	NA	NA	NA	NA	NA	NA	NA	NA	NA	NA	NA	NA	NA	NA
UNKNOWN - Marked Australian Terrier and clusters with Clumber Spaniels - Possible Mixed Breed	UNKNOWN - Marked Australian Terrier and clusters with Clumber Spaniels - Possible Mixed Breed	7.63335	NA	NA	NA	NA	NA	NA	NA	NA	NA	NA	NA	NA	NA	NA	NA	NA	NA
UNKNOWN - Marked Basset Hound but doesn't cluster completely, possible mixed breed	UNKNOWN - Marked Basset Hound but doesn't cluster completely, possible mixed breed	24.3605	NA	NA	NA	NA	NA	NA	NA	NA	NA	NA	NA	NA	NA	NA	NA	NA	NA
UNKNOWN - Marked Bassett Hound but clusters with Xiasi/Chongqing dogs outside of the Chow Chow clade	UNKNOWN - Marked Bassett Hound but clusters with Xiasi/Chongqing dogs outside of the Chow Chow clade	6.46717	NA	NA	NA	NA	NA	NA	NA	NA	NA	NA	NA	NA	NA	NA	NA	NA	NA
UNKNOWN - Marked Border Collie but clusters outside Toy Spaniel clade	UNKNOWN - Marked Border Collie but clusters outside Toy Spaniel clade	10.3868	NA	NA	NA	NA	NA	NA	NA	NA	NA	NA	NA	NA	NA	NA	NA	NA	NA
UNKNOWN - Marked Cavalier King Charles Spaniel but clusters outside Toy Spaniel clade	UNKNOWN - Marked Cavalier King Charles Spaniel but clusters outside Toy Spaniel clade	11.4371	NA	NA	NA	NA	NA	NA	NA	NA	NA	NA	NA	NA	NA	NA	NA	NA	NA
UNKNOWN - Marked Dogue De Bordeaux but doesn't cluster completely, possible mixed breed	UNKNOWN - Marked Dogue De Bordeaux but doesn't cluster completely, possible mixed breed	7.48944	NA	NA	NA	NA	NA	NA	NA	NA	NA	NA	NA	NA	NA	NA	NA	NA	NA
UNKNOWN - Marked Jack Russell Terrer but outside Lakeland Terrier, Smooth Fox Terrier and Wire Fox Terrier clade	UNKNOWN - Marked Jack Russell Terrer but outside Lakeland Terrier, Smooth Fox Terrier and Wire Fox Terrier clade	32.1909	NA	NA	NA	NA	NA	NA	NA	NA	NA	NA	NA	NA	NA	NA	NA	NA	NA
UNKNOWN - Marked Portuguese Pointer and clusters with Dogue De Bordeaux	UNKNOWN - Marked Portuguese Pointer and clusters with Dogue De Bordeaux	10.4173	NA	NA	NA	NA	NA	NA	NA	NA	NA	NA	NA	NA	NA	NA	NA	NA	NA
UNKNOWN - Marked Unknown breed but clusters with American Staffordshire Terrier	UNKNOWN - Marked Unknown breed but clusters with American Staffordshire Terrier	5.21471	NA	NA	NA	NA	NA	NA	NA	NA	NA	NA	NA	NA	NA	NA	NA	NA	NA
UNKNOWN - Marked Unknown breed but clusters with Shih Tzu	UNKNOWN - Marked Unknown breed but clusters with Shih Tzu	24.8395	NA	NA	NA	NA	NA	NA	NA	NA	NA	NA	NA	NA	NA	NA	NA	NA	NA
UNKNOWN - Marked Unknown clusters near German Shepherd Dog	UNKNOWN - Marked Unknown clusters near German Shepherd Dog	29.1474	NA	NA	NA	NA	NA	NA	NA	NA	NA	NA	NA	NA	NA	NA	NA	NA	NA
UNKNOWN - Marked Unknown clusters near Great Pyrenees	UNKNOWN - Marked Unknown clusters near Great Pyrenees	31.5589	NA	NA	NA	NA	NA	NA	NA	NA	NA	NA	NA	NA	NA	NA	NA	NA	NA
UNKNOWN - Marked Wirehaired Pointing Griffon but clusters with German Wirehaired Pointer	UNKNOWN - Marked Wirehaired Pointing Griffon but clusters with German Wirehaired Pointer	12.6708	NA	NA	NA	NA	NA	NA	NA	NA	NA	NA	NA	NA	NA	NA	NA	NA	NA
UNKNOWN - Marked Wirehaired Pointing Griffon but clusters with German Wirehaired Pointer	UNKNOWN - Marked Wirehaired Pointing Griffon but clusters with German Wirehaired Pointer	12.6708	NA	NA	NA	NA	NA	NA	NA	NA	NA	NA	NA	NA	NA	NA	NA	NA	NA
UNKNOWN - Marked Wirehaired Pointing Griffon but clusters with German Wirehaired Pointer	UNKNOWN - Marked Wirehaired Pointing Griffon but clusters with German Wirehaired Pointer	12.6708	NA	NA	NA	NA	NA	NA	NA	NA	NA	NA	NA	NA	NA	NA	NA	NA	NA
UNKNOWN - Marked Wirehaired Pointing Griffon but clusters with German Wirehaired Pointer	UNKNOWN - Marked Wirehaired Pointing Griffon but clusters with German Wirehaired Pointer	12.6708	NA	NA	NA	NA	NA	NA	NA	NA	NA	NA	NA	NA	NA	NA	NA	NA	NA
UNKNOWN - Marked Wirehaired Pointing Griffon but clusters with German Wirehaired Pointer	UNKNOWN - Marked Wirehaired Pointing Griffon but clusters with German Wirehaired Pointer	12.6708	NA	NA	NA	NA	NA	NA	NA	NA	NA	NA	NA	NA	NA	NA	NA	NA	NA
UNKNOWN - Marked Wirehaired Pointing Griffon but clusters with German Wirehaired Pointer	UNKNOWN - Marked Wirehaired Pointing Griffon but clusters with German Wirehaired Pointer	12.6708	NA	NA	NA	NA	NA	NA	NA	NA	NA	NA	NA	NA	NA	NA	NA	NA	NA
UNKNOWN - Marked Wirehaired Pointing Griffon but clusters with German Wirehaired Pointer	UNKNOWN - Marked Wirehaired Pointing Griffon but clusters with German Wirehaired Pointer	12.6708	NA	NA	NA	NA	NA	NA	NA	NA	NA	NA	NA	NA	NA	NA	NA	NA	NA
UNKNOWN - Marked Wirehaired Pointing Griffon but clusters with German Wirehaired Pointer	UNKNOWN - Marked Wirehaired Pointing Griffon but clusters with German Wirehaired Pointer	12.6708	NA	NA	NA	NA	NA	NA	NA	NA	NA	NA	NA	NA	NA	NA	NA	NA	NA
UNKNOWN - Marked Wirehaired Pointing Griffon but clusters with German Wirehaired Pointer	UNKNOWN - Marked Wirehaired Pointing Griffon but clusters with German Wirehaired Pointer	12.6708	NA	NA	NA	NA	NA	NA	NA	NA	NA	NA	NA	NA	NA	NA	NA	NA	NA
UNKNOWN - Marked Wirehaired Pointing Griffon but clusters with German Wirehaired Pointer	UNKNOWN - Marked Wirehaired Pointing Griffon but clusters with German Wirehaired Pointer	12.6708	NA	NA	NA	NA	NA	NA	NA	NA	NA	NA	NA	NA	NA	NA	NA	NA	NA
UNKNOWN - Marked Wirehaired Pointing Griffon but clusters with German Wirehaired Pointer	UNKNOWN - Marked Wirehaired Pointing Griffon but clusters with German Wirehaired Pointer	12.6708	NA	NA	NA	NA	NA	NA	NA	NA	NA	NA	NA	NA	NA	NA	NA	NA	NA
UNKNOWN - Marked Yorkshire Terrier but clusters with Silky Terrier	UNKNOWN - Marked Yorkshire Terrier but clusters with Silky Terrier	12.0423	NA	NA	NA	NA	NA	NA	NA	NA	NA	NA	NA	NA	NA	NA	NA	NA	NA
Vietnamese Indigenous Dog	Vietnamese Indigenous Dog 1	18.4917	NA	NA	NA	NA	NA	NA	NA	NA	NA	NA	NA	NA	NA	NA	NA	NA	NA
Vietnamese Indigenous Dog	Vietnamese Indigenous Dog 2	19.3471	NA	NA	NA	NA	NA	NA	NA	NA	NA	NA	NA	NA	NA	NA	NA	NA	NA
Vietnamese Indigenous Dog	Vietnamese Indigenous Dog 3	16.7007	NA	NA	NA	NA	NA	NA	NA	NA	NA	NA	NA	NA	NA	NA	NA	NA	NA
Vietnamese Indigenous Dog	Vietnamese Indigenous Dog 4	19.9807	NA	NA	NA	NA	NA	NA	NA	NA	NA	NA	NA	NA	NA	NA	NA	NA	NA
Vietnamese Indigenous Dog	Vietnamese Indigenous Dog 5	19.485	NA	NA	NA	NA	NA	NA	NA	NA	NA	NA	NA	NA	NA	NA	NA	NA	NA
Village Dog - Aboriginal Camp Dog	Village Dog - Aboriginal Camp Dog	24.0154	NA	NA	NA	NA	NA	NA	NA	NA	NA	NA	NA	NA	NA	NA	NA	NA	NA
Village Dog - Borneo	Village Dog - Borneo 1	5.31953	NA	NA	NA	NA	NA	NA	NA	NA	NA	NA	NA	NA	NA	NA	NA	NA	NA
Village Dog - Borneo	Village Dog - Borneo 2	6.96235	NA	NA	NA	NA	NA	NA	NA	NA	NA	NA	NA	NA	NA	NA	NA	NA	NA
Village Dog - Borneo	Village Dog - Borneo 3	5.58215	NA	NA	NA	NA	NA	NA	NA	NA	NA	NA	NA	NA	NA	NA	NA	NA	NA
Village Dog - China	Village Dog - China 1	7.40727	NA	NA	NA	NA	NA	NA	NA	NA	NA	NA	NA	NA	NA	NA	NA	NA	NA
Village Dog - China	Village Dog - China 10	17.1845	NA	NA	NA	NA	NA	NA	NA	NA	NA	NA	NA	NA	NA	NA	NA	NA	NA
Village Dog - China	Village Dog - China 11	15.3792	NA	NA	NA	NA	NA	NA	NA	NA	NA	NA	NA	NA	NA	NA	NA	NA	NA
Village Dog - China	Village Dog - China 12	14.9831	NA	NA	NA	NA	NA	NA	NA	NA	NA	NA	NA	NA	NA	NA	NA	NA	NA
Village Dog - China	Village Dog - China 13	15.2322	NA	NA	NA	NA	NA	NA	NA	NA	NA	NA	NA	NA	NA	NA	NA	NA	NA
Village Dog - China	Village Dog - China 14	14.7504	NA	NA	NA	NA	NA	NA	NA	NA	NA	NA	NA	NA	NA	NA	NA	NA	NA
Village Dog - China	Village Dog - China 15	15.6232	NA	NA	NA	NA	NA	NA	NA	NA	NA	NA	NA	NA	NA	NA	NA	NA	NA
Village Dog - China	Village Dog - China 16	15.4322	NA	NA	NA	NA	NA	NA	NA	NA	NA	NA	NA	NA	NA	NA	NA	NA	NA
Village Dog - China	Village Dog - China 17	15.8183	NA	NA	NA	NA	NA	NA	NA	NA	NA	NA	NA	NA	NA	NA	NA	NA	NA
Village Dog - China	Village Dog - China 18	15.7868	NA	NA	NA	NA	NA	NA	NA	NA	NA	NA	NA	NA	NA	NA	NA	NA	NA
Village Dog - China	Village Dog - China 19	16.5363	NA	NA	NA	NA	NA	NA	NA	NA	NA	NA	NA	NA	NA	NA	NA	NA	NA
Village Dog - China	Village Dog - China 2	20.3788	NA	NA	NA	NA	NA	NA	NA	NA	NA	NA	NA	NA	NA	NA	NA	NA	NA
Village Dog - China	Village Dog - China 20	17.5467	NA	NA	NA	NA	NA	NA	NA	NA	NA	NA	NA	NA	NA	NA	NA	NA	NA
Village Dog - China	Village Dog - China 21	17.2388	NA	NA	NA	NA	NA	NA	NA	NA	NA	NA	NA	NA	NA	NA	NA	NA	NA
Village Dog - China	Village Dog - China 22	16.6378	NA	NA	NA	NA	NA	NA	NA	NA	NA	NA	NA	NA	NA	NA	NA	NA	NA
Village Dog - China	Village Dog - China 23	14.5606	NA	NA	NA	NA	NA	NA	NA	NA	NA	NA	NA	NA	NA	NA	NA	NA	NA
Village Dog - China	Village Dog - China 24	16.1085	NA	NA	NA	NA	NA	NA	NA	NA	NA	NA	NA	NA	NA	NA	NA	NA	NA
Village Dog - China	Village Dog - China 25	16.0727	NA	NA	NA	NA	NA	NA	NA	NA	NA	NA	NA	NA	NA	NA	NA	NA	NA
Village Dog - China	Village Dog - China 26	13.8105	NA	NA	NA	NA	NA	NA	NA	NA	NA	NA	NA	NA	NA	NA	NA	NA	NA
Village Dog - China	Village Dog - China 27	16.4093	NA	NA	NA	NA	NA	NA	NA	NA	NA	NA	NA	NA	NA	NA	NA	NA	NA
Village Dog - China	Village Dog - China 28	16.9564	NA	NA	NA	NA	NA	NA	NA	NA	NA	NA	NA	NA	NA	NA	NA	NA	NA
Village Dog - China	Village Dog - China 29	16.2836	NA	NA	NA	NA	NA	NA	NA	NA	NA	NA	NA	NA	NA	NA	NA	NA	NA
Village Dog - China	Village Dog - China 3	15.1522	NA	NA	NA	NA	NA	NA	NA	NA	NA	NA	NA	NA	NA	NA	NA	NA	NA
Village Dog - China	Village Dog - China 30	16.866	NA	NA	NA	NA	NA	NA	NA	NA	NA	NA	NA	NA	NA	NA	NA	NA	NA
Village Dog - China	Village Dog - China 31	17.5172	NA	NA	NA	NA	NA	NA	NA	NA	NA	NA	NA	NA	NA	NA	NA	NA	NA
Village Dog - China	Village Dog - China 32	15.3928	NA	NA	NA	NA	NA	NA	NA	NA	NA	NA	NA	NA	NA	NA	NA	NA	NA
Village Dog - China	Village Dog - China 33	16.0021	NA	NA	NA	NA	NA	NA	NA	NA	NA	NA	NA	NA	NA	NA	NA	NA	NA
Village Dog - China	Village Dog - China 34	16.7779	NA	NA	NA	NA	NA	NA	NA	NA	NA	NA	NA	NA	NA	NA	NA	NA	NA
Village Dog - China	Village Dog - China 35	14.1218	NA	NA	NA	NA	NA	NA	NA	NA	NA	NA	NA	NA	NA	NA	NA	NA	NA
Village Dog - China	Village Dog - China 36	17.2442	NA	NA	NA	NA	NA	NA	NA	NA	NA	NA	NA	NA	NA	NA	NA	NA	NA
Village Dog - China	Village Dog - China 37	13.5221	NA	NA	NA	NA	NA	NA	NA	NA	NA	NA	NA	NA	NA	NA	NA	NA	NA
Village Dog - China	Village Dog - China 38	15.2107	NA	NA	NA	NA	NA	NA	NA	NA	NA	NA	NA	NA	NA	NA	NA	NA	NA
Village Dog - China	Village Dog - China 39	16.6416	NA	NA	NA	NA	NA	NA	NA	NA	NA	NA	NA	NA	NA	NA	NA	NA	NA
Village Dog - China	Village Dog - China 4	10.4182	NA	NA	NA	NA	NA	NA	NA	NA	NA	NA	NA	NA	NA	NA	NA	NA	NA
Village Dog - China	Village Dog - China 40	11.659	NA	NA	NA	NA	NA	NA	NA	NA	NA	NA	NA	NA	NA	NA	NA	NA	NA
Village Dog - China	Village Dog - China 41	6.95743	NA	NA	NA	NA	NA	NA	NA	NA	NA	NA	NA	NA	NA	NA	NA	NA	NA
Village Dog - China	Village Dog - China 42	7.73394	NA	NA	NA	NA	NA	NA	NA	NA	NA	NA	NA	NA	NA	NA	NA	NA	NA
Village Dog - China	Village Dog - China 5	7.06261	NA	NA	NA	NA	NA	NA	NA	NA	NA	NA	NA	NA	NA	NA	NA	NA	NA
Village Dog - China	Village Dog - China 6	7.69622	NA	NA	NA	NA	NA	NA	NA	NA	NA	NA	NA	NA	NA	NA	NA	NA	NA
Village Dog - China	Village Dog - China 7	7.52695	NA	NA	NA	NA	NA	NA	NA	NA	NA	NA	NA	NA	NA	NA	NA	NA	NA
Village Dog - China	Village Dog - China 8	6.99735	NA	NA	NA	NA	NA	NA	NA	NA	NA	NA	NA	NA	NA	NA	NA	NA	NA
Village Dog - China	Village Dog - China 9	7.67934	NA	NA	NA	NA	NA	NA	NA	NA	NA	NA	NA	NA	NA	NA	NA	NA	NA
Village Dog - Egypt	Village Dog - Egypt 1	8.39825	NA	NA	NA	NA	NA	NA	NA	NA	NA	NA	NA	NA	NA	NA	NA	NA	NA
Village Dog - Egypt	Village Dog - Egypt 2	7.44974	NA	NA	NA	NA	NA	NA	NA	NA	NA	NA	NA	NA	NA	NA	NA	NA	NA
Village Dog - India	Village Dog - India 1	13.6318	NA	NA	NA	NA	NA	NA	NA	NA	NA	NA	NA	NA	NA	NA	NA	NA	NA
Village Dog - India	Village Dog - India 2	7.73987	NA	NA	NA	NA	NA	NA	NA	NA	NA	NA	NA	NA	NA	NA	NA	NA	NA
Village Dog - India	Village Dog - India 3	10.0385	NA	NA	NA	NA	NA	NA	NA	NA	NA	NA	NA	NA	NA	NA	NA	NA	NA
Village Dog - India	Village Dog - India 4	14.0065	NA	NA	NA	NA	NA	NA	NA	NA	NA	NA	NA	NA	NA	NA	NA	NA	NA
Village Dog - India	Village Dog - India 5	8.16308	NA	NA	NA	NA	NA	NA	NA	NA	NA	NA	NA	NA	NA	NA	NA	NA	NA
Village Dog - Lebanon	Village Dog - Lebanon 1	7.78411	NA	NA	NA	NA	NA	NA	NA	NA	NA	NA	NA	NA	NA	NA	NA	NA	NA
Village Dog - Lebanon	Village Dog - Lebanon 2	9.33971	NA	NA	NA	NA	NA	NA	NA	NA	NA	NA	NA	NA	NA	NA	NA	NA	NA
Village Dog - Lebanon	Village Dog - Lebanon 3	9.67734	NA	NA	NA	NA	NA	NA	NA	NA	NA	NA	NA	NA	NA	NA	NA	NA	NA
Village Dog - Namibia	Village Dog - Namibia 1	8.19658	NA	NA	NA	NA	NA	NA	NA	NA	NA	NA	NA	NA	NA	NA	NA	NA	NA
Village Dog - Namibia	Village Dog - Namibia 2	14.0975	NA	NA	NA	NA	NA	NA	NA	NA	NA	NA	NA	NA	NA	NA	NA	NA	NA
Village Dog - Namibia	Village Dog - Namibia 3	7.22724	NA	NA	NA	NA	NA	NA	NA	NA	NA	NA	NA	NA	NA	NA	NA	NA	NA
Village Dog - Papua New Guinea	Village Dog - Papua New Guinea 1	6.68216	NA	NA	NA	NA	NA	NA	NA	NA	NA	NA	NA	NA	NA	NA	NA	NA	NA
Village Dog - Papua New Guinea	Village Dog - Papua New Guinea 2	6.38566	NA	NA	NA	NA	NA	NA	NA	NA	NA	NA	NA	NA	NA	NA	NA	NA	NA
Village Dog - Papua New Guinea	Village Dog - Papua New Guinea 3	12.1304	NA	NA	NA	NA	NA	NA	NA	NA	NA	NA	NA	NA	NA	NA	NA	NA	NA
Village Dog - Portugal	Village Dog - Portugal 1	15.2057	NA	NA	NA	NA	NA	NA	NA	NA	NA	NA	NA	NA	NA	NA	NA	NA	NA
Village Dog - Portugal	Village Dog - Portugal 2	17.6645	NA	NA	NA	NA	NA	NA	NA	NA	NA	NA	NA	NA	NA	NA	NA	NA	NA
Village Dog - Portugal	Village Dog - Portugal 3	14.7144	NA	NA	NA	NA	NA	NA	NA	NA	NA	NA	NA	NA	NA	NA	NA	NA	NA
Village Dog - Qatar	Village Dog - Qatar 1	12.4428	NA	NA	NA	NA	NA	NA	NA	NA	NA	NA	NA	NA	NA	NA	NA	NA	NA
Village Dog - Qatar	Village Dog - Qatar 2	6.74328	NA	NA	NA	NA	NA	NA	NA	NA	NA	NA	NA	NA	NA	NA	NA	NA	NA
Village Dog - Sub-Saharan Africa	Village Dog - Sub-Saharan Africa	8.65506	NA	NA	NA	NA	NA	NA	NA	NA	NA	NA	NA	NA	NA	NA	NA	NA	NA
Village Dog - Taiwan	Village Dog - Taiwan	14.7023	NA	NA	NA	NA	NA	NA	NA	NA	NA	NA	NA	NA	NA	NA	NA	NA	NA
Village Dog - Vietnam	Village Dog - Vietnam 1	10.2108	NA	NA	NA	NA	NA	NA	NA	NA	NA	NA	NA	NA	NA	NA	NA	NA	NA
Village Dog - Vietnam	Village Dog - Vietnam 2	7.86412	NA	NA	NA	NA	NA	NA	NA	NA	NA	NA	NA	NA	NA	NA	NA	NA	NA
Village Dog - Vietnam	Village Dog - Vietnam 3	9.55021	NA	NA	NA	NA	NA	NA	NA	NA	NA	NA	NA	NA	NA	NA	NA	NA	NA
Village Dog - Vietnam	Village Dog - Vietnam 4	9.31348	NA	NA	NA	NA	NA	NA	NA	NA	NA	NA	NA	NA	NA	NA	NA	NA	NA
Village Dog - Vietnam	Village Dog - Vietnam 5	9.48179	NA	NA	NA	NA	NA	NA	NA	NA	NA	NA	NA	NA	NA	NA	NA	NA	NA
Village Dog - Vietnam	Village Dog - Vietnam 6	6.70974	NA	NA	NA	NA	NA	NA	NA	NA	NA	NA	NA	NA	NA	NA	NA	NA	NA
Vizsla	Vizsla	32.2351	F	24	58.5	9.15	NA	2	1	1	1	1	1	1	1	1	1	NA	NA
Weimaraner	Weimaraner	23.9851	F	32.5	63.5	12.5	NA	2	1	1	1	1	1	1	1	1	1	NA	NA
West Highland White Terrier	West Highland White Terrier 1	12.0722	NA	NA	NA	NA	NA	NA	NA	NA	NA	NA	NA	NA	NA	NA	NA	NA	NA
West Highland White Terrier	West Highland White Terrier 10	19.2508	M	8	26.67	14	NA	1	1	NA	1	1	2	NA	1	2	2	NA	NA
West Highland White Terrier	West Highland White Terrier 11	36.4366	NA	NA	NA	NA	NA	NA	NA	NA	NA	NA	NA	NA	NA	NA	NA	NA	NA
West Highland White Terrier	West Highland White Terrier 2	45.2258	F	8	26.67	14	NA	1	1	NA	1	1	2	NA	1	2	2	NA	NA
West Highland White Terrier	West Highland White Terrier 3	37.0882	M	8	26.67	14	NA	1	1	NA	1	1	2	NA	1	2	2	NA	NA
West Highland White Terrier	West Highland White Terrier 4	36.279	NA	NA	NA	NA	NA	NA	NA	NA	NA	NA	NA	NA	NA	NA	NA	NA	NA
West Highland White Terrier	West Highland White Terrier 5	34.6542	NA	NA	NA	NA	NA	NA	NA	NA	NA	NA	NA	NA	NA	NA	NA	NA	NA
West Highland White Terrier	West Highland White Terrier 6	37.0259	F	8	26.67	14	NA	1	1	NA	1	1	2	NA	1	2	2	NA	NA
West Highland White Terrier	West Highland White Terrier 7	18.7929	NA	NA	NA	NA	NA	NA	NA	NA	NA	NA	NA	NA	NA	NA	NA	NA	NA
West Highland White Terrier	West Highland White Terrier 8	27.8929	NA	NA	NA	NA	NA	NA	NA	NA	NA	NA	NA	NA	NA	NA	NA	NA	NA
West Highland White Terrier	West Highland White Terrier 9	21.642	NA	NA	NA	NA	NA	NA	NA	NA	NA	NA	NA	NA	NA	NA	NA	NA	NA
Whippet	Whippet	26.5844	M	12.9274	48.5	13.5	2	NA	NA	NA	1	1	NA	NA	1	1	1	NA	NA
Wolf	Wolf 1	7.25354	NA	NA	NA	NA	NA	NA	NA	NA	NA	NA	NA	NA	NA	NA	NA	NA	NA
Wolf	Wolf 10	42.5143	NA	NA	NA	NA	NA	NA	NA	NA	NA	NA	NA	NA	NA	NA	NA	NA	NA
Wolf	Wolf 2	5.16247	NA	NA	NA	NA	NA	NA	NA	NA	NA	NA	NA	NA	NA	NA	NA	NA	NA
Wolf	Wolf 3	7.2025	NA	NA	NA	NA	NA	NA	NA	NA	NA	NA	NA	NA	NA	NA	NA	NA	NA
Wolf	Wolf 4	6.66528	NA	NA	NA	NA	NA	NA	NA	NA	NA	NA	NA	NA	NA	NA	NA	NA	NA
Wolf	Wolf 5	27.1138	NA	NA	NA	NA	NA	NA	NA	NA	NA	NA	NA	NA	NA	NA	NA	NA	NA
Wolf	Wolf 6	22.166	NA	NA	NA	NA	NA	NA	NA	NA	NA	NA	NA	NA	NA	NA	NA	NA	NA
Wolf	Wolf 7	26.028	NA	NA	NA	NA	NA	NA	NA	NA	NA	NA	NA	NA	NA	NA	NA	NA	NA
Wolf	Wolf 8	16.4303	NA	NA	NA	NA	NA	NA	NA	NA	NA	NA	NA	NA	NA	NA	NA	NA	NA
Wolf	Wolf 9	45.4468	NA	NA	NA	NA	NA	NA	NA	NA	NA	NA	NA	NA	NA	NA	NA	NA	NA
Xiasi Dog	Xiasi Dog	7.57159	NA	NA	NA	NA	NA	NA	NA	NA	NA	NA	NA	NA	NA	NA	NA	NA	NA
Xoloitzcuintli	Xoloitzcuintli 1	16.3079	M	NA	NA	13.5	NA	1	1	NA	1	1	1	1	2	1	1	NA	NA
Xoloitzcuintli	Xoloitzcuintli 2	15.0686	M	NA	NA	13.5	NA	1	1	NA	1	1	1	1	2	1	1	NA	NA
Yorkshire Terrier	Yorkshire Terrier 1	19.353	NA	NA	NA	NA	NA	NA	NA	NA	NA	NA	NA	NA	NA	NA	NA	NA	NA
Yorkshire Terrier	Yorkshire Terrier 10	16.4806	NA	NA	NA	NA	NA	NA	NA	NA	NA	NA	NA	NA	NA	NA	NA	NA	NA
Yorkshire Terrier	Yorkshire Terrier 11	14.9118	NA	NA	NA	NA	NA	NA	NA	NA	NA	NA	NA	NA	NA	NA	NA	NA	NA
Yorkshire Terrier	Yorkshire Terrier 12	17.3395	NA	NA	NA	NA	NA	NA	NA	NA	NA	NA	NA	NA	NA	NA	NA	NA	NA
Yorkshire Terrier	Yorkshire Terrier 13	17.0266	NA	NA	NA	NA	NA	NA	NA	NA	NA	NA	NA	NA	NA	NA	NA	NA	NA
Yorkshire Terrier	Yorkshire Terrier 14	18.1167	NA	NA	NA	NA	NA	NA	NA	NA	NA	NA	NA	NA	NA	NA	NA	NA	NA
Yorkshire Terrier	Yorkshire Terrier 15	16.1476	NA	NA	NA	NA	NA	NA	NA	NA	NA	NA	NA	NA	NA	NA	NA	NA	NA
Yorkshire Terrier	Yorkshire Terrier 16	16.001	NA	NA	NA	NA	NA	NA	NA	NA	NA	NA	NA	NA	NA	NA	NA	NA	NA
Yorkshire Terrier	Yorkshire Terrier 17	16.3589	NA	NA	NA	NA	NA	NA	NA	NA	NA	NA	NA	NA	NA	NA	NA	NA	NA
Yorkshire Terrier	Yorkshire Terrier 18	16.076	NA	NA	NA	NA	NA	NA	NA	NA	NA	NA	NA	NA	NA	NA	NA	NA	NA
Yorkshire Terrier	Yorkshire Terrier 19	17.4385	NA	NA	NA	NA	NA	NA	NA	NA	NA	NA	NA	NA	NA	NA	NA	NA	NA
Yorkshire Terrier	Yorkshire Terrier 2	15.1524	NA	NA	NA	NA	NA	NA	NA	NA	NA	NA	NA	NA	NA	NA	NA	NA	NA
Yorkshire Terrier	Yorkshire Terrier 20	16.8927	NA	NA	NA	NA	NA	NA	NA	NA	NA	NA	NA	NA	NA	NA	NA	NA	NA
Yorkshire Terrier	Yorkshire Terrier 21	15.008	NA	NA	NA	NA	NA	NA	NA	NA	NA	NA	NA	NA	NA	NA	NA	NA	NA
Yorkshire Terrier	Yorkshire Terrier 22	15.1091	NA	NA	NA	NA	NA	NA	NA	NA	NA	NA	NA	NA	NA	NA	NA	NA	NA
Yorkshire Terrier	Yorkshire Terrier 23	15.7338	NA	NA	NA	NA	NA	NA	NA	NA	NA	NA	NA	NA	NA	NA	NA	NA	NA
Yorkshire Terrier	Yorkshire Terrier 24	26.5454	F	2.49476	16.51	14.5	1	1	1	3	1	1	1	1	1	2	2	1	NA
Yorkshire Terrier	Yorkshire Terrier 25	17.2962	NA	NA	NA	NA	NA	NA	NA	NA	NA	NA	NA	NA	NA	NA	NA	NA	NA
Yorkshire Terrier	Yorkshire Terrier 26	14.88	NA	NA	NA	NA	NA	NA	NA	NA	NA	NA	NA	NA	NA	NA	NA	NA	NA
Yorkshire Terrier	Yorkshire Terrier 27	9.98982	NA	NA	NA	NA	NA	NA	NA	NA	NA	NA	NA	NA	NA	NA	NA	NA	NA
Yorkshire Terrier	Yorkshire Terrier 28	14.2286	NA	NA	NA	NA	NA	NA	NA	NA	NA	NA	NA	NA	NA	NA	NA	NA	NA
Yorkshire Terrier	Yorkshire Terrier 29	9.05932	NA	NA	NA	NA	NA	NA	NA	NA	NA	NA	NA	NA	NA	NA	NA	NA	NA
Yorkshire Terrier	Yorkshire Terrier 3	26.4946	NA	NA	NA	NA	NA	NA	NA	NA	NA	NA	NA	NA	NA	NA	NA	NA	NA
Yorkshire Terrier	Yorkshire Terrier 30	26.5229	F	2.49476	16.51	14.5	1	1	1	3	1	1	1	1	1	2	2	1	NA
Yorkshire Terrier	Yorkshire Terrier 31	15.3642	NA	NA	NA	NA	NA	NA	NA	NA	NA	NA	NA	NA	NA	NA	NA	NA	NA
Yorkshire Terrier	Yorkshire Terrier 32	16.0037	NA	NA	NA	NA	NA	NA	NA	NA	NA	NA	NA	NA	NA	NA	NA	NA	NA
Yorkshire Terrier	Yorkshire Terrier 33	15.9438	NA	NA	NA	NA	NA	NA	NA	NA	NA	NA	NA	NA	NA	NA	NA	NA	NA
Yorkshire Terrier	Yorkshire Terrier 34	13.1307	NA	NA	NA	NA	NA	NA	NA	NA	NA	NA	NA	NA	NA	NA	NA	NA	NA
Yorkshire Terrier	Yorkshire Terrier 35	15.0818	NA	NA	NA	NA	NA	NA	NA	NA	NA	NA	NA	NA	NA	NA	NA	NA	NA
Yorkshire Terrier	Yorkshire Terrier 36	10.2633	NA	NA	NA	NA	NA	NA	NA	NA	NA	NA	NA	NA	NA	NA	NA	NA	NA
Yorkshire Terrier	Yorkshire Terrier 37	12.3038	NA	NA	NA	NA	NA	NA	NA	NA	NA	NA	NA	NA	NA	NA	NA	NA	NA
Yorkshire Terrier	Yorkshire Terrier 38	15.5473	NA	NA	NA	NA	NA	NA	NA	NA	NA	NA	NA	NA	NA	NA	NA	NA	NA
Yorkshire Terrier	Yorkshire Terrier 39	15.5962	NA	NA	NA	NA	NA	NA	NA	NA	NA	NA	NA	NA	NA	NA	NA	NA	NA
Yorkshire Terrier	Yorkshire Terrier 4	22.8335	M	2.49476	16.51	14.5	1	1	1	3	1	1	1	1	1	2	2	1	NA
Yorkshire Terrier	Yorkshire Terrier 40	18.3128	NA	NA	NA	NA	NA	NA	NA	NA	NA	NA	NA	NA	NA	NA	NA	NA	NA
Yorkshire Terrier	Yorkshire Terrier 41	15.8463	NA	NA	NA	NA	NA	NA	NA	NA	NA	NA	NA	NA	NA	NA	NA	NA	NA
Yorkshire Terrier	Yorkshire Terrier 42	18.6027	NA	NA	NA	NA	NA	NA	NA	NA	NA	NA	NA	NA	NA	NA	NA	NA	NA
Yorkshire Terrier	Yorkshire Terrier 43	11.3213	NA	NA	NA	NA	NA	NA	NA	NA	NA	NA	NA	NA	NA	NA	NA	NA	NA
Yorkshire Terrier	Yorkshire Terrier 44	22.8567	NA	NA	NA	NA	NA	NA	NA	NA	NA	NA	NA	NA	NA	NA	NA	NA	NA
Yorkshire Terrier	Yorkshire Terrier 45	14.5863	NA	NA	NA	NA	NA	NA	NA	NA	NA	NA	NA	NA	NA	NA	NA	NA	NA
Yorkshire Terrier	Yorkshire Terrier 46	7.73449	NA	NA	NA	NA	NA	NA	NA	NA	NA	NA	NA	NA	NA	NA	NA	NA	NA
Yorkshire Terrier	Yorkshire Terrier 47	4.65315	NA	NA	NA	NA	NA	NA	NA	NA	NA	NA	NA	NA	NA	NA	NA	NA	NA
Yorkshire Terrier	Yorkshire Terrier 48	14.5241	NA	NA	NA	NA	NA	NA	NA	NA	NA	NA	NA	NA	NA	NA	NA	NA	NA
Yorkshire Terrier	Yorkshire Terrier 49	16.5551	NA	NA	NA	NA	NA	NA	NA	NA	NA	NA	NA	NA	NA	NA	NA	NA	NA
Yorkshire Terrier	Yorkshire Terrier 5	15.9512	NA	NA	NA	NA	NA	NA	NA	NA	NA	NA	NA	NA	NA	NA	NA	NA	NA
Yorkshire Terrier	Yorkshire Terrier 50	19.9313	NA	NA	NA	NA	NA	NA	NA	NA	NA	NA	NA	NA	NA	NA	NA	NA	NA
Yorkshire Terrier	Yorkshire Terrier 51	17.4416	NA	NA	NA	NA	NA	NA	NA	NA	NA	NA	NA	NA	NA	NA	NA	NA	NA
Yorkshire Terrier	Yorkshire Terrier 52	15.383	NA	NA	NA	NA	NA	NA	NA	NA	NA	NA	NA	NA	NA	NA	NA	NA	NA
Yorkshire Terrier	Yorkshire Terrier 53	14.6754	NA	NA	NA	NA	NA	NA	NA	NA	NA	NA	NA	NA	NA	NA	NA	NA	NA
Yorkshire Terrier	Yorkshire Terrier 54	13.0763	NA	NA	NA	NA	NA	NA	NA	NA	NA	NA	NA	NA	NA	NA	NA	NA	NA
Yorkshire Terrier	Yorkshire Terrier 55	8.77357	NA	NA	NA	NA	NA	NA	NA	NA	NA	NA	NA	NA	NA	NA	NA	NA	NA
Yorkshire Terrier	Yorkshire Terrier 56	17.3192	NA	NA	NA	NA	NA	NA	NA	NA	NA	NA	NA	NA	NA	NA	NA	NA	NA
Yorkshire Terrier	Yorkshire Terrier 57	16.1339	NA	NA	NA	NA	NA	NA	NA	NA	NA	NA	NA	NA	NA	NA	NA	NA	NA
Yorkshire Terrier	Yorkshire Terrier 58	21.9186	NA	NA	NA	NA	NA	NA	NA	NA	NA	NA	NA	NA	NA	NA	NA	NA	NA
Yorkshire Terrier	Yorkshire Terrier 59	16.901	NA	NA	NA	NA	NA	NA	NA	NA	NA	NA	NA	NA	NA	NA	NA	NA	NA
Yorkshire Terrier	Yorkshire Terrier 6	22.0469	NA	NA	NA	NA	NA	NA	NA	NA	NA	NA	NA	NA	NA	NA	NA	NA	NA
Yorkshire Terrier	Yorkshire Terrier 60	16.057	NA	NA	NA	NA	NA	NA	NA	NA	NA	NA	NA	NA	NA	NA	NA	NA	NA
Yorkshire Terrier	Yorkshire Terrier 61	4.72104	NA	NA	NA	NA	NA	NA	NA	NA	NA	NA	NA	NA	NA	NA	NA	NA	NA
Yorkshire Terrier	Yorkshire Terrier 62	14.4015	NA	NA	NA	NA	NA	NA	NA	NA	NA	NA	NA	NA	NA	NA	NA	NA	NA
Yorkshire Terrier	Yorkshire Terrier 63	14.9534	NA	NA	NA	NA	NA	NA	NA	NA	NA	NA	NA	NA	NA	NA	NA	NA	NA
Yorkshire Terrier	Yorkshire Terrier 64	13.6795	NA	NA	NA	NA	NA	NA	NA	NA	NA	NA	NA	NA	NA	NA	NA	NA	NA
Yorkshire Terrier	Yorkshire Terrier 65	18.4241	NA	NA	NA	NA	NA	NA	NA	NA	NA	NA	NA	NA	NA	NA	NA	NA	NA
Yorkshire Terrier	Yorkshire Terrier 66	15.8011	NA	NA	NA	NA	NA	NA	NA	NA	NA	NA	NA	NA	NA	NA	NA	NA	NA
Yorkshire Terrier	Yorkshire Terrier 67	15.3187	NA	NA	NA	NA	NA	NA	NA	NA	NA	NA	NA	NA	NA	NA	NA	NA	NA
Yorkshire Terrier	Yorkshire Terrier 68	2.03087	NA	NA	NA	NA	NA	NA	NA	NA	NA	NA	NA	NA	NA	NA	NA	NA	NA
Yorkshire Terrier	Yorkshire Terrier 69	15.3373	NA	NA	NA	NA	NA	NA	NA	NA	NA	NA	NA	NA	NA	NA	NA	NA	NA
Yorkshire Terrier	Yorkshire Terrier 7	16.148	NA	NA	NA	NA	NA	NA	NA	NA	NA	NA	NA	NA	NA	NA	NA	NA	NA
Yorkshire Terrier	Yorkshire Terrier 70	15.6075	NA	NA	NA	NA	NA	NA	NA	NA	NA	NA	NA	NA	NA	NA	NA	NA	NA
Yorkshire Terrier	Yorkshire Terrier 71	16.5023	NA	NA	NA	NA	NA	NA	NA	NA	NA	NA	NA	NA	NA	NA	NA	NA	NA
Yorkshire Terrier	Yorkshire Terrier 72	13.4288	NA	NA	NA	NA	NA	NA	NA	NA	NA	NA	NA	NA	NA	NA	NA	NA	NA
Yorkshire Terrier	Yorkshire Terrier 73	16.0582	NA	NA	NA	NA	NA	NA	NA	NA	NA	NA	NA	NA	NA	NA	NA	NA	NA
Yorkshire Terrier	Yorkshire Terrier 74	21.1802	NA	NA	NA	NA	NA	NA	NA	NA	NA	NA	NA	NA	NA	NA	NA	NA	NA
Yorkshire Terrier	Yorkshire Terrier 75	32.9757	M	2.49476	16.51	14.5	1	1	1	3	1	1	1	1	1	2	2	1	NA
Yorkshire Terrier	Yorkshire Terrier 8	22.574	NA	NA	NA	NA	NA	NA	NA	NA	NA	NA	NA	NA	NA	NA	NA	NA	NA
Yorkshire Terrier	Yorkshire Terrier 9	7.22173	NA	NA	NA	NA	NA	NA	NA	NA	NA	NA	NA	NA	NA	NA	NA	NA	NA
