# Supplementary material for: Whole genome sequencing of canids reveals genomic regions under selection and variants influencing morphology
Source: Nat Commun. 2019 Apr 2;10:1489. doi: 10.1038/s41467-019-09373-w (PMC6445083; doi:10.1038/s41467-019-09373-w)
Supplement: Supplementary file 5 — Supplementary Data 3 [file 41467_2019_9373_MOESM5_ESM.txt]

>Canine_LCORL_long_sequence_isoform_7958nt
ATGATAGTTATATACTTTTCTCTCTTTTACAACACAGGTTTTGAGAGTATTTTAGAAGGG
CTTTATGGACCACGGCTACGAAGAGACCTCAGTTTATTTGAAGACTGTGAACCAGAAGAG
CTGACTGACTGGTCTATGGATGAAAAATGTTCATTTTGTAACCTACAGAGAGAAGCAGTC
AGTGATTGTATACCATCTCTTGATTCTTCACAGTCAACACCAACGGAGGAACTATCATCT
CAGGGCCAGTCCAACACTGAAAAGATTGAATGCCAAGCAGAAAATTACCTAAATGCACTC
TTTCGAAAGAAAGATCTTCCTCAGAACTGTGATCCTAACATTCCCTTAGTTGCTCAGGAA
TTAATGAAAAAGATGATACGTCAGTTTGCAATTGAGTATATTTCAAAAAGTGGTAAAATT
CAAGAAAATAGAAATGGTTCAATTGGACCAAGTTTAATATGTAAAAGTATCCAAATGAAT
CAAGCAGAAAACTCGCTTCAGGAAGAGCAGGAAGGCCCCTTAGACCTCACTGTGAATCGA
ATGCAAGAACAAAATACTCAGCAAGGGGATGGAGTGTTAGATCTCTCTACAAAGAAAACC
AGCATAAAATCTGAAGAGTCATCCATATGTGATCCTTCTTCTGAAAATTCAATGGCTGGT
TCAACTGTTGATGCAAAATCAGAGGAAGCTACTAAAATGGAAAAAGGAAAATCAGCATTA
AGCAAAGTTTTGGAATCTTTGTGCACACATCACCAGCAACAAGTTTTGGCCATGTTGAAA
TTTCTAGTCCAAGAGCAGAATGCTGCTTCTCTTTGCTATTGTAATACATCATATACTGTG
TCTTCAGAATCTCAAAAGCCCCTAACTGAAGATAATTTACATGGCCTATTCTGTAGTTGT
GAATATAGGCTGGCAGAAAGAGGGGGTCTACAAAGTGAAAGGCAAAGCCCTGGTTTTGTG
CCTCTGCCAGTCTGTATTAAAGATTTACGTTGTTTAACTTGCCAAACTGTAACTATTGAG
CACATTAAGACAGTGGTGAATAGAGGAATTGCCAACAGTTATAGTTCTCACAGGTGCTGT
TCTGGACCGTTAGCAAACCTTCACTCTACAAAATCGACCTTTCAAGCTCCTCTTTCATCA
AGGGAAGTATGCGATGTTTCAGTCCGACTCGAGGGTGTTTGTAGATCACGAAGTCCGTCA
CCCCCACCATTATCACCTGTACAGACTGAAGGATTTGAAAAACTGAAAGATGTCGTCTCG
GAGCTTTCAGCCTTAGAAAATAACAGACTTGAAATAAACATTAACCAGCCTCCATCTCTC
ATACCAGCAGAAATAAACAGTGACAAGGGTGATCACGAAGGTAAAATACAAAAAGCTAAG
AAATGCGGTAACTCTGATTATTTGCTCCTGGAAGACAGCGATAATTGTACTACGAATCAT
GAAAAAGGTGAAACTACTATAATTTTTCAAGATTTAATGGATCGTATTAATGAAAAATTA
AAATCAATAGAAACTACAGATATGACAAACCTTACAAAATTATCTAGCAGTGATTGTACT
ACAGATAATGATTTAAAATTGAGAGATTTAATAGCCTCACTCTTGCATAACGCTAAGGCC
AGTGATTACAGTTTTATGGAATTGCTGAGCCAACATGATAAAAAGGTAGAAAATAAAATT
ATTCAGACAAGATTTCGAAAGCGTCAAGAAACCTTATTTTCAATGCACAACTCTCCTGAT
TCACCCATGTTTAGAAGGCACTCTTTACAAATAAAAAGAGAACTTGCTAGTCTTGATGAA
AATTTTGTAAGAAAAAAATATACTGAAAAAAATTCAAGGAAGTTGACACGCAATGATGAG
ATATTTTCAACAGACAAACAATTCTATCATTGCCAAGGGTCTTTACAAAATTCTAAAAGC
TTGCAAGATAATAATCATGTAGAAACATCATTTTCACCAGATTGTGCATTACAATCATTG
CAACTACCTCTTCATAGTTTAGAGACTAACTTGGCTTTTGATGCATTTTCAGAAAGCTTT
AAAACAACTTCCCCTGGGAAAATGAGCATAAGAAAATCACAGGAGAAATCTGCAGCTGGA
AAAAAACTTTTGCAAAATCACAAGGAGAATCCAAAACTGGAGAATACTGAAACGCCTCTG
AAGAGTGATGTTCCTGGACTTCTGAGCAGAACTAAGCGAAATATTGTGCCCCCAGGGTGG
TACTCTATATATGTCACAAATAATTATGTTTTCAAAAAGTCCCCTAAGGCCAAAAAAGTT
TCTGAATCTACAAAAAGAAAAGATCCAGTAAAAAATATTCAAATTGAAAGCTCACACAAT
ATAGATCTAAACAAAATTGCAATGAATTCTAACTTACAAGTTGTTGTGGAGCGTTTGGAA
GACACGATAAATATGGCCAAAAAGTCTTGGAATAACCACTCATCTGAAGGATGCAGGGCA
TCCAAGAAATTGATAGAAATTGATGGTAAAGATCAAAATGCAGGTAGAAATATGACCCTT
ACTGTAAGCAGAATGACCTGCAAAGAGCAGAGTTTATCAAAATCTGTGGTAGCGGCCGGC
AATATCAAAAACAGTCATATGCCTACAATAGATTGGAATAGCAAAAAACGTGTTAATCTG
GAAAAGTCATCAATTTTAGATACAAGTAGCTTGATTTCCAGTGTTACAAGTGTGCCAACA
AAGTATGAGGGCTTTGGAAGCTCTTCTTTTTCCAGCTATTCTAGTCCCATCAAACTCATG
TTTCTATCTGAGGTTAAAAGCAGTGAAGGAGTCAAATATACTTTAACTTCAGTTGGTACT
TCCAAGTCAAATACTGATCTTCCTTCTGAAAAATGTCCGACTCCTCACGTAACTGAAAAA
AAACCAGAAACAAATGAGGACGTCCCAAACGCTAACTTGGAAAATCATAGTTCTAATCTT
AATGACAGTGACACTCTTCAGGGAGGACTAAATAAGTTGAATTGTGCAAGTGAAACTACA
GAATCGTCTGCAATGTTTATAGATGATATTAATAGTGATAAGCCACAGGACGAACCGAAG
GAAAATCCAAGCAGTGGTATTGATTCATCTTTCAAACGAAAGCCAGGCAGACCTAAAAAA
ATAGGTCCCCAGGTTGTGAAGCAAACTAAGCGGCCAATTGGAAGACCCCCGAAACCTAAG
GCTGAGCAAACAGATGTCGCCGTTTGCCAGAATGAGTCCTCTAGTGCTGGAAAGAAAAGT
CCCGAATCTCTCCTATCAGAAGTAAAAGAAGGTATTTATAAAAAGAGTATTACCGTAACT
GTTATTTATGGAAGGTCAAGAAGAGCTAAAAGACATGTTTCTGAAGGAGCTGGAGACATA
AGCAACGTTAGGTCTGGCAGCAGTAAGGTTGCGGATTTTCCAGCTGAGTGTGGTGGCCTC
CGAAATACTAGAGAACACAAGACTGACCCAGGTGAAAGAAGAAGTGCTGCTTCAAGTCCG
ACTACTGAAGGCGAGATCTTGGGGTCTGGCTTTGAACACGTTAGGCCCATCAAGAACAAG
TCTGTGATACCTCAACCTTCCAAGAACGTTGCTCGGCCGAATCAGAAGCCTTTTGCAGTA
ACTAGGAAGCCTGGTCGGCCCGCGAAGGTGAAGATCTCTGGCATATCTGTGACTATTCAT
AGAGTTTCACCTCAGGAGAGAGAAGTAAGCATTAGCAGCTGCTTGCCTCCTTTAGAACAA
GAAAATATGTTAGAAAAACACGTAGCTGAAGAGAAGCGTGAACACCGGTGCGGTAAGGTG
GGTGCAAGGCACGCTGGCGCTGGCGTATTTGAGAATGGACCAAAAAGTATGGTTGCCACG
ATACCTTTGAGACATTCTGTTAGGGATAGAAAACCATCTCTCCATTTCTTACATCCATTC
GCATCTTCCAGCTCACTTATTTATAGAAACGCTCTGCTCCGTAAGTCATATAAACTCCGT
TTGCAGAAAGGTAAAAGTCAGAAGGAAAAACATAGGCAGTCAAGGATGAAAATAGCTTCG
AAAGGTGCCCCGGGAACTAGGAACTCGAGGAATGCAAAAATGCGTTTGGAAGATAACAAA
TTAATTCCCATTTCTGAAGTATCTTTGGACCCTATAATCTCATCAAACCCCTTGCTCAGG
TGGTGGGCTGCTTCTACTTCAAACGATTCCTTATTAGAAGAATTAAACAATAGATTTGAG
CAAATAACAAATGCTTGGGTGCAAGTGAGTGGAGATGAAGCCGAAAACTGTGTTCATAAA
AAAAGAGAACACGTTGAAAATGATAATTTCAAAATAGCCAACCCTTTGGAAACCTGTCTT
TTAGAACTTGAAGTTTCACCTGTAAAAATGCTTTTTCGGAAAAAGTATGATTTGAACGAA
CTCTGTATCTGGTTTATGCAAACAACAGAAACACAGTCTCTTTCACTAGTTAGAAAGGCA
AATGCTCGAAACCCTTTGGAAGTAATAAATACCAGAGGAATTAAACTAGGAACCAAATAT
TCTAATTTTAATACCAGCCCCTTCAGAAAGCACTTTAAAAAATTTGCACTATCTTCTCCT
TCAAAATCAGCAGGGAAGTTGCATATACTGCATAAAATGGTTAGCTCTCCACTGTTAAAT
GTGAAAAGTAATTTAACATTAGCTAGATTAAAAAGAACTGAGTTTAAGAGGTTACAACAT
GAAAGGTGGAAAAGAAAGGGGAAGTTGCACAACCATGGAACAGTTGATTGGATCTCTAAA
AGGAGGAACTTGAGATTTTTCTGCCAGAACCAATTTTTAAATAAGACTGAGGGGGGAACA
AATGCTGACACCCCACTCCAAGGAAAAAACACCGTAGGAAATCAGTTTATTTTGCCACCT
GAGATCAGGGATGACTCTTTGCAGCAGAAGGTGGCAATGTCTGACTTGAAAACACATGCT
AGTCTAGAGAATAATTTTAAGTCAGAGGCAAAGGAGAATGGAACAAATTGCAGCCAAAAA
GATTTTGAAAAGGGACCAAGACTAGGAAATGTATGTCCAAATAATTGGAAGTCAAAAACC
CTAAAAGATTGTAGAATATTTTTGAGGAAGATCAACTATCTTGAACACAGAAATACTTTT
AAGCTAAATACAATCATTTACTCTCCCGAATCTGTTGACAGTGGAAGTAATCATCAGACT
CGCATAGAAGAAGCAAAGCGCTTTACCCTAAGATCCCATTCTGCTAGGCAAAACTCTTTT
AAAAAGCAATCTAAAGAAATGGAAAATGCTAAAACAAATAGTCCTTCAACCGATAAATTT
CCTGGCCAACTTGACAATAGTAAATTAAATAAATGTGTTAACTATGACAAGAATCCTGAT
AGTTCTGACGTTCTTAGCAAATTGAACAAAAGAAAAAGACCACCTTGGAAGACCACAGAA
ATGTCAACAAAAAGACATAAACGACAGTCTTGCAACAGTGGACAAATGGCAAACTATTAT
TCAAAATCCCAACTAGGTAAGTTTTTCTCTGCTTAATTTTAAAGTTTCATTGTAGGTGCC
TTGAGTAAAGTATGAGATCATGGGGAGAAGAGGAACAGCTGATTTAGTTTCAGTTTATTT
CCAAAATACTTGGACAACCTAATTTCTTGGCACCTAGTATGAAACTCCTGAAATTAGGTT
CTGCTCAGTGTAGCAGTGCGCGTCCCTACACCTTAATGTATCCAGGATTTTAAGCAAATT
AAAATACATTTAGTAGAGACATAGAAGGCTTCTAAACATAGATCCTTAGTGTACAAGTTA
TATTATCTGCGTTTGCATTTTATCTAATAAAAGATATAGAAAATAGTTTGGTAAATACGC
CCAAGGAGCTATCTAAGAATCCACTGCTGCGCTACAGGATAATGCATTTTCCTTGTCTTG
ATAAATTAATAGCTCTGAGACCACGTGGGCAGAAGTAAAGACTGTCTCGTTGCTAAATTG
CTGGGGTCCGTTCACACACGTAATAATTGCGGCCTTACCGCCTCCCGAGCACCGTCGAAT
TGCTGCGACCCCTGCTGCTTCGGGAACCACGTTAAGACTCTGCTCTTTACAGAGCGTCCA
GGAACAAGATATTTTCTTCAATAAATAAGCAAACTTGTTGAATAGGCTTTTTCAGGGGAG
ACTTGAACTAGATTGCACAGATACAAAGAGGAGGCTCTTTCCAGGGACCATCTGTACAGC
CGAGCGAGGGGCCAAGTCACGCACAGGTCAGTGGCAGGTAGCGCTAAATTTAGGATGCGA
ACTGGAATTGGCAACGGTGCGCTGACTGGGTTGTGCAGGCCTGACAGCCACCCCGGGGAG
ACCCTTAGCCTGAGAACTAGCAAGACAGGGTGTGAACGCGCTGTTGCCGCCGAAGCCAGC
TCCGCCTCTGCTTGTTGGAAGCGTAGACAGTTGAGGACGTGTGACAAGTGCCGGGTGTTT
GTCTCATTACTTCCCAGACACGAAAGAGTGCCAGGTTACATTTGTGAATTTAAGGGTATT
GTATCGTGTGGTTGCGTTGTTGCATTGTGTATTTTAGGGGCTTATACCGGTCCTGATGGA
TTTATTTGTGTTACCTTTTGTAAAACTTCTTTAAAAGCTAAAAAACGATTAAATCCTCTA
TTAAAATATTAAAAGTAATAATTAAACTCAAGTTTGAATAGGTTAGATGATTACAATGGC
CCCCAAAATTCAGTTAATTGACTTTAAAAATACCTATTTAAGTAATATTTAACATGCATT
CATTAAAAACTTTAACTTCGTAACATGTGATGATTAAAGCTTTAACGTTGATCAAATTAG
AGTCTCCATTATGAAAGATGAATCAAATCTAAAAGTAATGTCCTTTGTTTCTTGTCCTCA
GGATAACTAAAAATAGCGTAACAGATATGTCAGGAAAAAAGAGTGATGAAGCCTGATTTT
TTAAAAAATGTATAATTCACGTAAAAATATACACACATATTTTTAAAAGACTGTCATGAA
CGGAGTATAAAGTGCAGCGTTTCATTTTTAATTCTTTATGCCATTCTCATTTCGTGCTGT
TAGTTTACCAAACGTAGTTTGCATTAACTCACTTTACAACAGAACCGTTGTTTGTTCTTC
TAGCTTCTTAGCCATTGTATCTTCCTCAGGTATAAATATAAATTTATTTTAGTATGATTC
TCTTATCTCGCTAGATATCCTGGAAAAATAAAATGGAAGATGCCTTAGTATTATTTTTTC
AAGTTAATCTCAAAATCCTTTTGTGGTATTTTTTAAAGATCTAGTATCATAGTAAGAGTT
GTTTTTCACCTTTTCTCATTTTTAAAATTACTAGTACTATTTCCTGTTCTGCTTGAAGTT
TTATTTACCTTTTACTGATAACTTTCCTTCTTTATTTAACATTCTTTTTTTTTTAATCAA
GGACATTATTTTTTACAAATTTGTATTTATAACAGTATTTGTTATATTTATCTGATTTTA
AAATGTTTCTTAAAGTGTTATTTTTTCTCATTATTCCTGGTATTCCATACTTCTTAATGC
CTCTTTGGAAATGACCGTAAAATTCATTATTAGTTTTATATGTGTTTTTCTTCATCATAG
TATAATTAGTGACTGGAGATTTGAGAGATTTTTAACAAGGACTTTTATAGAAGAATTCAT
AGGGCAATGTATATAGTGAATCATGGAATATTTCTCTTGCTGAAAAGTCTTGCTTCTACC
ATAAACGTCTCATTTTTGTACATTTCAAGATTAACTGTCCAGGTATAGTTTAATCCATGG
GAGTCTTAAAACTTACTCTTCGCTACATGTGTACTGCTGTATATCAAATGTGGACATGAA
AGGAAAGATGAAATGCAATTCTATTCCGAATATCCTCTTAATGCCTACAGCATGCTCCTA
GACACTGTAGAAAGTTGAGAAAGTTCCCTTTCCAGCTTAAGAAAACAAGGCCTGTATCCC
GTATTTATTCAATAAATAGAGTATATTTTATGTTTTAA

>Canine_LCORL_long_protein_isoform_1831
miviyfslfyntgfesileglygprlrrdlslfedcepeeltdwsmdekcsfcnlqreav
sdcipsldssqstpteelssqgqsntekiecqaenylnalfrkkdlpqncdpniplvaqe
lmkkmirqfaieyisksgkiqenrngsigpslicksiqmnqaenslqeeqegpldltvnr
mqeqntqqgdgvldlstkktsikseessicdpssensmagstvdakseeatkmekgksal
skvleslcthhqqqvlamlkflvqeqnaaslcycntsytvssesqkpltednlhglfcsc
eyrlaergglqserqspgfvplpvcikdlrcltcqtvtiehiktvvnrgiansysshrcc
sgplanlhstkstfqaplssrevcdvsvrlegvcrsrspsppplspvqtegfeklkdvvs
elsalennrleininqppslipaeinsdkgdhegkiqkakkcgnsdyllledsdncttnh
ekgettiifqdlmdrineklksiettdmtnltklsssdcttdndlklrdliasllhnaka
sdysfmellsqhdkkvenkiiqtrfrkrqetlfsmhnspdspmfrrhslqikrelaslde
nfvrkkyteknsrkltrndeifstdkqfyhcqgslqnskslqdnnhvetsfspdcalqsl
qlplhsletnlafdafsesfkttspgkmsirksqeksaagkkllqnhkenpklentetpl
ksdvpgllsrtkrnivppgwysiyvtnnyvfkkspkakkvsestkrkdpvkniqiesshn
idlnkiamnsnlqvvverledtinmakkswnnhssegcraskklieidgkdqnagrnmtl
tvsrmtckeqslsksvvaagniknshmptidwnskkrvnlekssildtsslissvtsvpt
kyegfgsssfssysspiklmflsevkssegvkytltsvgtsksntdlpsekcptphvtek
kpetnedvpnanlenhssnlndsdtlqgglnklncasettessamfiddinsdkpqdepk
enpssgidssfkrkpgrpkkigpqvvkqtkrpigrppkpkaeqtdvavcqnesssagkks
pesllsevkegiykksitvtviygrsrrakrhvsegagdisnvrsgsskvadfpaecggl
rntrehktdpgerrsaasspttegeilgsgfehvrpiknksvipqpsknvarpnqkpfav
trkpgrpakvkisgisvtihrvspqerevsissclppleqenmlekhvaeekrehrcgkv
garhagagvfengpksmvatiplrhsvrdrkpslhflhpfassssliyrnallrksyklr
lqkgksqkekhrqsrmkiaskgapgtrnsrnakmrlednklipisevsldpiissnpllr
wwaastsndslleelnnrfeqitnawvqvsgdeaencvhkkrehvendnfkianpletcl
lelevspvkmlfrkkydlnelciwfmqttetqslslvrkanarnplevintrgiklgtky
snfntspfrkhfkkfalsspsksagklhilhkmvsspllnvksnltlarlkrtefkrlqh
erwkrkgklhnhgtvdwiskrrnlrffcqnqflnkteggtnadtplqgkntvgnqfilpp
eirddslqqkvamsdlkthaslennfkseakengtncsqkdfekgprlgnvcpnnwkskt
lkdcriflrkinylehrntfklntiiyspesvdsgsnhqtrieeakrftlrshsarqnsf
kkqskemenaktnspstdkfpgqldnsklnkcvnydknpdssdvlsklnkrkrppwktte
mstkrhkrqscnsgqmanyysksqlgkffsa

>Canine_LCORL_short_sequence_isoform_1_1512nt
ATGATAGTTATATACTTTTCTCTCTTTTACAACACAGGTTTTGAGAGTATTTTAGAAGGG
CTTTATGGACCACGGCTACGAAGAGACCTCAGTTTATTTGAAGACTGTGAACCAGAAGAG
CTGACTGACTGGTCTATGGATGAAAAATGTTCATTTTGTAACCTACAGAGAGAAGCAGTC
AGTGATTGTATACCATCTCTTGATTCTTCACAGTCAACACCAACGGAGGAACTATCATCT
CAGGGCCAGTCCAACACTGAAAAGATTGAATGCCAAGCAGAAAATTACCTAAATGCACTC
TTTCGAAAGAAAGATCTTCCTCAGAACTGTGATCCTAACATTCCCTTAGTTGCTCAGGAA
TTAATGAAAAAGATGATACGTCAGTTTGCAATTGAGTATATTTCAAAAAGTGGTAAAATT
CAAGAAAATAGAAATGGTTCAATTGGACCAAGTTTAATATGTAAAAGTATCCAAATGAAT
CAAGCAGAAAACTCGCTTCAGGAAGAGCAGGAAGGCCCCTTAGACCTCACTGTGAATCGA
ATGCAAGAACAAAATACTCAGCAAGAAATTATAGGGGATGGAGTGTTAGATCTCTCTACA
AAGAAAACCAGCATAAAATCTGAAGAGTCATCCATATGTGATCCTTCTTCTGAAAATTCA
ATGGCTGGGAGACTACACAGAAACAGAGAGGACTATGTGGAAAGAAGTGCTGAGTTTGCA
GATGGTTTGCTCTCAAAAGCTTTGAAAGACATTCAGTCTGGAGCACTGGACATAAATAAA
GCAGGCATACTTTATGGCATACCTCAAAAAACTTTACTTCTCCACTTAGAAGCCTTACCA
GCAGGGAAGCCTGCGTCTTTTAAAAACAAAACTCGAGATTTCAATGATAGTTACTCATAT
AAAGACAGTAAAGAAACTTGTGCAGTACTGCAAAAAGTAGCCTTGTGGGCAAGAGCTCAA
GCAGAGCGCACAGAAAAAAGTAAACTCAATCTACTTGAAACCTCAGAATTAAAATTCCCA
ACAGCTTCCAGTTACCTCCATCAGTTAACTCTACAGAAAATGGTTACTCAATTTAAAGAA
AAAAATGAAAGCCTACAATATGAAACTTCACATCCTACTGTACAGTTAAAAATTCCTCAG
CTCCGAGTAAGTTCTGTTTCAAAACCACAACCTGATGGTCCTGGTCTGCTGGATGTTATG
TATCAAGTTTCCAAAACCTCTCCAGTCCTAGAAGGATCAGCTCTCCAAAAACTGAAAAAT
ATACTCCCTAAACAGAACAAAATAGAATGTTCTGGGCCTGTAACTCACTCAAGTGTTGAC
TCTTATTTTCTACATGGGGACCTCTCTCCTTTGTGTCTTAATTCTAAAAATGGAACAGTT
GATGGAACCTCTGAAAATACTGAAGATGGATTGGATCGAAAAGATAATAAGCAGCCCAGG
AAAAAACGTGGCCGTTATCGCCAATACGATCATGAAATAATGGAAGAGGCTATTGCAATG
TTCAACTGTTGA

>Canine_LCORL_short_protein_isoform_1_500
miviyfslfyntgfesileglygprlrrdlslfedcepeeltdwsmdekcsfcnlqreav
sdcipsldssqstpteelssqgqsntekiecqaenylnalfrkkdlpqncdpniplvaqe
lmkkmirqfaieyisksgkiqenrngsigpslicksiqmnqaenslqeeqegpldltvnr
mqeqntqqgdgvldlstkktsikseessicdpssensmagrlhrnredyversaefadgl
lskalkdiqsgaldinkagilygipqktlllhlealpagkpasfknktrdfndsysykds
ketcavlqkvalwaraqaerteksklnlletselkfptassylhqltlqkmvtqfkekne
slqyetshptvqlkipqlrvssvskpqpdgpglldvmyqvsktspvlegsalqklknilp
kqnkiecsgpvthssvdsyflhgdlsplclnskngtvdgtsentedgldrkdnkqprkkr
gryrqydheimeeaiamfnc

>Canine_LCORL_second_short_sequence_isoform_2_1587nt
ATGATAGTTATATACTTTTCTCTCTTTTACAACACAGGTTTTGAGAGTATTTTAGAAGGG
CTTTATGGACCACGGCTACGAAGAGACCTCAGTTTATTTGAAGACTGTGAACCAGAAGAG
CTGACTGACTGGTCTATGGATGAAAAATGTTCATTTTGTAACCTACAGAGAGAAGCAGTC
AGTGATTGTATACCATCTCTTGATTCTTCACAGTCAACACCAACGGAGGAACTATCATCT
CAGGGCCAGTCCAACACTGAAAAGATTGAATGCCAAGCAGAAAATTACCTAAATGCACTC
TTTCGAAAGAAAGATCTTCCTCAGAACTGTGATCCTAACATTCCCTTAGTTGCTCAGGAA
TTAATGAAAAAGATGATACGTCAGTTTGCAATTGAGTATATTTCAAAAAGTGGTAAAATT
CAAGAAAATAGAAATGGTTCAATTGGACCAAGTTTAATATGTAAAAGTATCCAAATGAAT
CAAGCAGAAAACTCGCTTCAGGAAGAGCAGGAAGGCCCCTTAGACCTCACTGTGAATCGA
ATGCAAGAACAAAATACTCAGCAAGAAATTATAGGGGATGGAGTGTTAGATCTCTCTACA
AAGAAAACCAGCATAAAATCTGAAGAGTCATCCATATGTGATCCTTCTTCTGAAAATTCA
ATGGCTGGGAGACTACACAGAAACAGAGAGGACTATGTGGAAAGAAGTGCTGAGTTTGCA
GATGGTTTGCTCTCAAAAGCTTTGAAAGACATTCAGTCTGGAGCACTGGACATAAATAAA
GCAGGCATACTTTATGGCATACCTCAAAAAACTTTACTTCTCCACTTAGAAGCCTTACCA
GCAGGGAAGCCTGCGTCTTTTAAAAACAAAACTCGAGATTTCAATGATAGTTACTCATAT
AAAGACAGTAAAGAAACTTGTGCAGTACTGCAAAAAGTAGCCTTGTGGGCAAGAGCTCAA
GCAGAGCGCACAGAAAAAAGTAAACTCAATCTACTTGAAACCTCAGAATTAAAATTCCCA
ACAGCTTCCAGTTACCTCCATCAGTTAACTCTACAGAAAATGGTTACTCAATTTAAAGAA
AAAAATGAAAGCCTACAATATGAAACTTCACATCCTACTGTACAGTTAAAAATTCCTCAG
CTCCGAGTAAGTTCTGTTTCAAAACCACAACCTGATGGTCCTGGTCTGCTGGATGTTATG
TATCAAGTTTCCAAAACCTCTCCAGTCCTAGAAGGATCAGCTCTCCAAAAACTGAAAAAT
ATACTCCCTAAACAGAACAAAATAGAATGTTCTGGGCCTGTAACTCACTCAAGTGTTGAC
TCTTATTTTCTACATGGGGACCTCTCTCCTTTGTGTCTTAATTCTAAAAATGGAACAGTT
GATGGAACCTCTGAAAATACTGAAGATGGATTGGATCGAAAAGATAATAAGCAGCCCAGG
AAAAAACGTGGCCGTTATCGCCAATACGATCATGAAATAATGGAAGAGGCTATTGCAATG
GTAATGAGCGGAAAAATGAGTGTTTCCAAAGCACAAGGAATTTATGGGGTACCTCACAGC
ACTTTAGAATACAAGTTCAACTGTTGA

>Canine_LCORL_second_short_protein_isoform_2_525aa
miviyfslfyntgfesileglygprlrrdlslfedcepeeltdwsmdekcsfcnlqreav
sdcipsldssqstpteelssqgqsntekiecqaenylnalfrkkdlpqncdpniplvaqe
lmkkmirqfaieyisksgkiqenrngsigpslicksiqmnqaenslqeeqegpldltvnr
mqeqntqqgdgvldlstkktsikseessicdpssensmagrlhrnredyversaefadgl
lskalkdiqsgaldinkagilygipqktlllhlealpagkpasfknktrdfndsysykds
ketcavlqkvalwaraqaerteksklnlletselkfptassylhqltlqkmvtqfkekne
slqyetshptvqlkipqlrvssvskpqpdgpglldvmyqvsktspvlegsalqklknilp
kqnkiecsgpvthssvdsyflhgdlsplclnskngtvdgtsentedgldrkdnkqprkkr
gryrqydheimeeaiamvmsgkmsvskaqgiygvphstleykfnc
