# Supplementary material for: Whole genome sequencing of canids reveals genomic regions under selection and variants influencing morphology
Source: Nat Commun. 2019 Apr 2;10:1489. doi: 10.1038/s41467-019-09373-w (PMC6445083; doi:10.1038/s41467-019-09373-w)
Supplement: Supplementary file 6 — Supplementary Data 4 [file 41467_2019_9373_MOESM6_ESM.xlsx]

## Sheet: Body size genes
Supplementary Data 4. Allele distribution of the variants associated with morphological traits identifed with the WGS catalog
Modern breed dogs																				Village dogs
Dog sample	Weight (kg)	Height (cm)	Life span	IGF1R	LCORL	STC2	GHR (1)	GHR (2)	SMAD2	HMGA2	ZNF608	IGF1	R3HDM1	ADAMTS9-AS	HNF4G	ACSL4	IGSF1				IGF1R	LCORL	STC2	GHR (1)	GHR (2)	SMAD2	HMGA2	ZNF608	IGF1	R3HDM1	ADAMTS9-AS	HNF4G	ACSL4	IGSF1
				G/A	T/TA	T/A	G/A	C/T	-/deletion	G/A	C/T	G/A	AC/A	T/C	G/A	G/A	T/G			Village dog sample	G/A	T/TA	T/A	G/A	C/T	-/deletion	G/A	C/T	G/A	AC/A	T/C	G/A	G/A	T/G
Chihuahua 1	1.81437	19.05	NA	12	11	22	22	12	22	22	11	22	11	11	11	11	11			Chinese Indigenous Dog 1	11	11	12	11	11	11	11	11	11	11	11	11	11	12
Chihuahua 2	1.81437	19.05	NA	11	11	22	22	12	22	22	11	22	11	11	11	11	11			Chinese Indigenous Dog 10	11	12	12	11	11	11	11	11	11	11	11	11	11	11
Chihuahua 3	1.81437	19.05	NA	12	11	22	22	11	22	22	11	22	11	11	11	11	11			Chinese Indigenous Dog 11	11	11	11	11	11	11	11	11	11	11	11	11	11	12
Pomeranian	2.26796	20	14	11	11	12	12	11	11	22	11	22	11	11	11	11	11			Chinese Indigenous Dog 12	11	11	11	11	11	11	11	11	22	11	11	11	11	22
Yorkshire Terrier 24	2.49476	16.51	14.5	12	11	22	12	11	22	22	11	22	11	11	11	11	11			Chinese Indigenous Dog 13	11	11	11	11	11	11	12	11	11	11	11	11	11	22
Yorkshire Terrier 30	2.49476	16.51	14.5	22	11	12	22	11	22	22	11	22	11	11	11	11	11			Chinese Indigenous Dog 14	11	11	0	11	11	11	11	11	11	11	11	11	11	22
Yorkshire Terrier 4	2.49476	16.51	14.5	11	11	12	22	11	22	22	11	22	11	11	11	11	11			Chinese Indigenous Dog 15	12	11	11	11	11	11	11	11	12	11	11	11	11	22
Yorkshire Terrier 75	2.49476	16.51	14.5	22	11	22	12	11	22	22	11	22	11	11	11	11	11			Chinese Indigenous Dog 2	11	11	11	11	11	11	11	11	11	11	11	11	11	22
Toy Poodle	2.76691	25.4	16	22	11	12	22	12	12	22	11	22	11	11	11	11	11			Chinese Indigenous Dog 3	11	11	11	11	11	11	11	11	11	11	11	11	11	22
Chinese Crested 1	3.40194	30.48	14	11	11	12	22	11	22	22	11	22	11	11	11	11	11			Chinese Indigenous Dog 4	11	11	11	11	11	11	11	11	11	11	11	11	11	22
Chinese Crested 2	3.40194	30.48	14	11	11	12	11	11	11	22	11	22	11	11	11	11	11			Chinese Indigenous Dog 5	11	11	11	11	11	11	11	11	12	11	11	11	11	11
Italian Greyhound 1	4.3	35.56	13.5	11	11	22	11	11	22	22	11	22	11	11	11	11	11			Chinese Indigenous Dog 6	11	11	11	11	11	11	11	11	11	11	11	11	11	11
Italian Greyhound 2	4.3	35.56	13.5	11	11	12	11	11	22	12	11	22	11	11	11	11	11			Chinese Indigenous Dog 7	11	11	11	11	11	11	12	11	11	11	11	11	11	12
Pekingese	4.30913	19.05	13.5	11	11	12	22	11	22	22	11	22	11	11	11	11	12			Chinese Indigenous Dog 8	11	11	11	12	11	11	11	11	11	11	11	11	11	11
American Hairless Terrier	4.76272	35.56	15	12	11	22	11	11	12	12	11	22	11	11	11	11	22			Chinese Indigenous Dog 9	11	12	11	11	11	11	12	11	22	11	11	11	11	11
Norwich Terrier 1	5.44311	25.4	13	11	11	12	11	11	11	22	11	12	11	11	11	11	11			Dingo	11	11	0	11	11	11	11	11	11	11	11	11	11	22
Norwich Terrier 2	5.44311	25.4	13	11	11	11	12	11	11	22	11	11	11	11	11	11	11			New Guinea Singing Dog 1	11	11	11	11	11	11	11	11	11	11	11	11	11	22
Norwich Terrier 3	5.44311	25.4	13	11	11	11	22	11	12	22	11	12	11	11	11	11	11			New Guinea Singing Dog 2	11	11	11	11	11	11	11	11	11	11	11	11	11	22
Norwich Terrier 4	5.44311	25.4	13	11	11	12	22	11	22	22	11	11	11	11	11	11	11			New Guinea Singing Dog 3	11	11	11	11	11	11	11	11	11	11	11	11	11	22
Shih Tzu	5.6699	24.765	NA	11	11	22	22	11	22	22	11	22	11	11	11	11	22			New Guinea Singing Dog 4	11	11	11	11	11	11	11	11	11	11	11	11	11	22
Border Terrier 1	6.1235	25.4	13.5	11	11	11	22	11	12	22	11	22	11	11	11	11	11			New Guinea Singing Dog 5	11	11	11	11	11	11	11	11	12	11	11	22	11	11
Border Terrier 2	6.1235	25.4	13.5	11	11	11	22	11	22	22	11	22	11	11	11	11	11			New Guinea Singing Dog 6	11	11	11	11	11	11	11	11	22	11	11	11	11	11
Border Terrier 3	6.1235	25.4	13.5	11	11	11	22	11	22	22	11	22	11	11	11	11	11			New Guinea Singing Dog 7	11	12	11	11	11	11	11	11	11	11	11	11	11	11
Border Terrier 4	6.1235	25.4	13.5	11	11	11	22	11	22	22	11	22	11	11	11	11	11			New Guinea Singing Dog 8	11	11	11	11	11	11	11	11	11	11	11	11	11	22
Cairn Terrier	6.1235	24.765	13.5	11	11	11	12	11	12	22	11	12	11	11	11	11	11			Vietnamese Indigenous Dog 1	11	11	11	11	11	11	12	11	11	11	11	11	11	22
Lowchen	6.1235	33.02	13	11	11	11	22	11	12	22	11	22	11	11	11	11	11			Vietnamese Indigenous Dog 2	11	11	11	11	11	11	12	11	12	11	11	11	11	22
Miniature Schnauzer 2	6.35029	33	13.5	11	11	11	22	11	22	12	11	22	11	11	11	11	11			Vietnamese Indigenous Dog 3	11	11	11	11	11	11	11	11	12	11	11	11	11	22
Australian Terrier	6.57709	26.67	13.5	11	11	12	22	11	22	22	11	22	11	11	11	11	11			Vietnamese Indigenous Dog 4	11	11	11	11	11	11	11	11	11	11	11	11	11	22
Jack Russell Terrier 1	6.80389	30.48	14.5	11	11	11	12	11	22	22	11	22	11	11	11	11	22			Vietnamese Indigenous Dog 5	11	11	11	11	11	11	11	11	12	11	11	11	11	22
Jack Russell Terrier 2	6.80389	30.48	14.5	11	11	11	11	11	12	22	11	22	11	11	11	11	11			Village Dog - Aboriginal Camp Dog	11	11	11	11	11	12	11	11	11	11	11	11	11	22
Jack Russell Terrier 3	6.80389	30.48	14.5	11	11	11	11	11	12	22	11	22	11	11	11	11	12			Village Dog - Borneo 1	11	11	11	11	11	11	11	11	11	11	11	11	11	11
Jack Russell Terrier 4	6.80389	30.48	14.5	11	11	12	11	11	12	22	11	22	11	11	11	11	11			Village Dog - Borneo 2	11	11	11	11	11	11	11	11	11	11	11	11	11	22
Cavalier King Charles Spaniel 1	7.03068	31.75	10	11	11	22	22	22	12	11	11	22	11	11	11	11	11			Village Dog - Borneo 3	11	11	0	11	11	11	11	11	11	0	11	0	11	11
Cavalier King Charles Spaniel 2	7.03068	31.75	10	11	11	22	22	22	11	11	11	22	11	11	11	11	11			Village Dog - China 1	11	11	0	11	11	12	11	11	11	11	11	11	11	22
Pug 5	7.25748	26.67	13.5	11	11	22	22	11	12	22	11	22	11	11	11	11	11			Village Dog - China 10	11	11	12	12	11	11	11	11	11	11	11	11	11	22
Norwegian Lundehund 1	7.48427	34.29	13	11	11	11	22	11	11	22	11	22	11	11	11	11	11			Village Dog - China 11	11	12	11	11	11	11	11	11	12	11	11	11	11	11
Norwegian Lundehund 2	7.48427	34.29	13	11	11	11	22	11	11	22	11	22	11	11	11	11	11			Village Dog - China 12	11	11	11	11	11	11	11	11	11	11	11	11	11	22
Norwegian Lundehund 3	7.48427	34.29	13	11	11	11	22	11	11	22	11	22	11	11	11	11	11			Village Dog - China 13	11	11	11	11	11	11	11	11	11	11	11	11	11	22
Miniature Poodle 1	7.71107	31.75	15	11	11	22	22	11	22	22	11	22	11	11	11	11	22			Village Dog - China 14	11	22	11	12	11	11	11	11	11	11	11	11	11	22
Miniature Poodle 2	7.71107	31.75	15	12	11	11	22	11	12	22	11	22	11	11	11	11	11			Village Dog - China 15	11	11	11	11	11	11	11	11	11	11	11	11	11	11
Boston Terrier	7.93787	40.64	14	11	11	22	22	11	12	11	11	22	11	11	11	11	22			Village Dog - China 16	11	22	11	11	11	11	22	11	11	11	11	11	11	22
West Highland White Terrier 10	8	26.67	14	11	11	11	22	11	12	22	11	11	11	11	11	11	11			Village Dog - China 17	11	22	11	11	11	12	11	11	11	11	11	11	11	22
West Highland White Terrier 2	8	26.67	14	11	11	12	22	11	11	22	11	11	11	11	11	11	12			Village Dog - China 18	11	11	12	11	11	12	12	11	12	11	11	11	11	22
West Highland White Terrier 3	8	26.67	14	11	11	12	12	11	22	22	11	12	11	11	11	11	11			Village Dog - China 19	11	11	11	11	11	11	11	11	11	11	11	11	11	22
West Highland White Terrier 6	8	26.67	14	11	11	22	22	11	22	22	11	22	11	11	11	11	12			Village Dog - China 2	11	11	11	11	11	11	11	11	11	11	11	0	11	12
Scottish Terrier 1	9.07185	25.4	13.5	11	11	22	11	11	11	12	11	22	11	11	11	11	22			Village Dog - China 20	11	11	11	11	11	0	11	11	11	0	11	11	11	22
Scottish Terrier 2	9.07185	25.4	13.5	11	11	22	12	11	11	12	11	12	11	11	11	11	22			Village Dog - China 21	11	11	11	11	11	11	11	11	11	0	11	11	11	22
Scottish Terrier 3	9.07185	25.4	13.5	11	11	22	11	11	11	12	11	22	11	11	11	11	12			Village Dog - China 22	11	11	11	11	11	11	11	11	11	0	11	11	11	12
Shiba Inu 1	9.07185	38.1	13.5	11	11	22	11	11	22	22	11	12	11	11	11	11	11			Village Dog - China 23	11	12	11	11	11	11	11	11	11	11	11	11	11	12
Shiba Inu 2	9.07185	38.1	13.5	11	11	11	22	11	12	12	11	22	11	11	11	11	22			Village Dog - China 24	11	11	12	11	11	11	11	11	11	0	11	11	11	12
German Hunting Terrier	9.2	36.5	NA	11	11	12	11	11	12	22	11	22	11	11	11	11	11			Village Dog - China 25	11	11	11	11	11	11	11	11	11	0	11	11	11	12
Shetland Sheepdog 1	10.0244	36.83	12.5	12	11	11	12	11	11	22	11	22	11	11	11	11	11			Village Dog - China 26	11	12	11	11	11	11	11	11	11	11	12	11	11	12
Shetland Sheepdog 2	10.0244	36.83	12.5	12	11	11	11	11	11	12	11	12	11	11	11	11	11			Village Dog - China 27	11	12	12	12	11	11	11	11	12	11	11	11	11	11
Shetland Sheepdog 3	10.0244	36.83	12.5	12	11	11	22	11	11	22	11	12	11	11	11	11	11			Village Dog - China 28	11	11	11	11	11	11	11	11	11	11	11	11	11	11
American Cocker Spaniel 1	10.2058	36.83	14.5	11	11	22	22	11	22	11	11	22	11	11	11	11	11			Village Dog - China 29	11	11	11	11	11	11	11	11	11	0	11	11	11	11
American Cocker Spaniel 2	10.2058	36.83	14.5	12	11	12	12	11	12	11	11	22	11	11	11	11	11			Village Dog - China 3	11	11	11	11	11	11	12	11	11	11	11	11	11	22
American Cocker Spaniel 3	10.2058	36.83	14.5	11	11	11	12	11	11	11	11	22	11	11	11	11	11			Village Dog - China 30	11	11	12	11	11	11	11	11	11	11	11	11	11	12
American Cocker Spaniel 4	10.2058	36.83	14.5	11	11	12	22	11	11	11	11	22	11	11	11	11	11			Village Dog - China 31	11	11	11	11	11	11	11	11	11	11	11	11	11	22
American Cocker Spaniel 5	10.2058	36.83	14.5	11	11	11	12	11	22	11	11	22	11	11	11	11	11			Village Dog - China 32	11	11	11	11	11	11	11	11	11	11	11	11	11	11
American Cocker Spaniel 6	10.2058	36.83	14.5	11	11	12	22	11	22	11	11	22	11	11	11	11	22			Village Dog - China 33	11	11	11	11	11	11	11	11	11	11	11	11	11	22
Basenji 1	10.2058	42	14	11	11	11	11	11	11	12	11	22	11	11	11	11	11			Village Dog - China 34	11	11	11	11	11	11	11	11	11	11	11	11	11	22
Basenji 3	10.2058	42	14	11	11	11	11	11	11	11	11	22	0	11	11	11	11			Village Dog - China 35	11	11	11	11	11	11	11	11	11	11	11	11	11	22
Basenji 4	10.2058	42	14	11	11	11	11	11	11	11	11	22	11	11	11	11	11			Village Dog - China 36	11	11	11	11	11	11	11	11	11	11	11	11	11	22
Beagle 1	10.8862	36.83	12	11	11	11	12	11	11	11	11	22	11	11	11	11	11			Village Dog - China 37	11	11	11	12	11	11	11	11	11	11	11	11	11	22
Beagle 2	10.8862	36.83	12	11	11	11	12	11	12	11	11	22	11	11	11	11	11			Village Dog - China 38	11	11	11	11	11	11	11	11	12	11	11	11	11	22
Beagle 3	10.8862	36.83	12	11	11	11	12	11	22	11	11	22	11	11	11	11	11			Village Dog - China 39	11	11	11	11	11	11	11	11	11	11	11	11	11	22
Beagle 4	10.8862	36.83	12	11	11	11	11	11	11	11	11	22	11	11	11	11	11			Village Dog - China 4	11	11	11	11	11	11	11	11	12	11	11	11	11	11
Beagle 5	10.8862	36.83	12	11	11	11	12	11	22	11	11	22	11	11	11	11	11			Village Dog - China 40	11	22	11	11	11	11	11	11	11	11	11	11	11	11
Tibetan Terrier 1	10.8862	57.15	13.5	11	11	11	11	11	22	22	11	22	11	11	11	11	11			Village Dog - China 41	11	11	11	11	11	11	11	11	11	11	11	11	11	11
Tibetan Terrier 2	10.8862	57.15	13.5	11	11	12	12	11	22	12	11	22	11	11	11	11	11			Village Dog - China 42	11	12	11	12	11	11	11	11	11	0	11	11	11	12
French Bulldog 1	11.3398	30.48	11	11	11	22	11	11	12	12	11	22	11	11	11	11	22			Village Dog - China 5	11	11	11	11	11	12	11	11	11	11	11	11	11	11
French Bulldog 2	11.3398	30.48	11	11	11	11	22	11	11	12	11	22	11	11	11	11	22			Village Dog - China 6	11	22	11	11	11	11	22	11	11	0	11	11	11	22
New Guinea Singing Dog 1	11.5	38.5	NA	11	11	11	11	11	11	11	11	11	11	11	11	11	22			Village Dog - China 7	11	11	11	11	11	11	11	11	11	11	11	11	11	11
New Guinea Singing Dog 3	11.5	38.5	NA	11	11	11	11	11	11	11	11	11	11	11	11	11	22			Village Dog - China 8	11	11	0	11	11	11	11	11	11	11	11	11	11	12
Irish Terrier 1	11.7934	45.72	14	11	11	11	11	11	22	11	11	22	11	11	11	11	22			Village Dog - China 9	11	11	11	11	11	11	11	11	11	11	11	11	11	22
Irish Terrier 2	11.7934	45.72	14	11	11	12	11	11	12	11	11	22	11	11	11	11	11			Village Dog - Egypt 1	11	11	11	11	11	11	12	11	11	11	11	11	11	0
Pembroke Welsh Corgi 1	11.7934	27.94	13	11	11	11	22	11	12	11	11	12	11	11	11	11	0			Village Dog - Egypt 2	11	11	11	12	11	11	11	11	12	11	11	11	11	11
Pembroke Welsh Corgi 2	11.7934	27.94	13	11	11	11	22	11	22	11	11	12	11	11	11	11	11			Village Dog - India 1	11	11	12	11	11	11	11	11	22	11	11	11	11	11
Pembroke Welsh Corgi 3	11.7934	27.94	13	11	11	22	22	11	12	11	11	12	11	11	11	11	11			Village Dog - India 2	11	11	11	12	11	11	11	11	22	11	11	11	11	11
Kromfohrländer	12	42	NA	11	11	11	22	11	12	11	11	22	11	11	11	11	11			Village Dog - India 3	11	11	11	11	11	11	11	11	22	11	11	11	11	11
Whippet	12.9274	48.5	13.5	11	11	12	11	11	12	11	11	12	11	11	11	11	11			Village Dog - India 4	11	11	11	11	11	11	11	11	22	11	11	11	11	22
Lagotto Romagnolo 2	13	44	16	12	11	11	11	11	11	11	11	22	11	11	11	11	11			Village Dog - India 5	11	11	11	11	11	11	11	11	22	11	11	11	11	11
Lagotto Romagnolo 3	13	44	16	11	11	11	12	11	11	11	11	22	11	11	11	11	11			Village Dog - Lebanon 1	11	11	11	11	11	11	11	11	11	11	11	11	11	22
Lagotto Romagnolo 5	13	44	16	12	11	12	11	11	12	11	11	12	11	11	11	11	11			Village Dog - Lebanon 2	11	0	0	12	11	11	11	11	11	11	11	11	11	11
English Cocker Spaniel 1	13.6078	40.64	13	11	11	11	11	11	11	11	11	12	11	11	11	11	22			Village Dog - Lebanon 3	11	11	11	12	11	11	11	11	11	11	11	11	11	11
English Cocker Spaniel 2	13.6078	40.64	13	11	11	11	11	11	11	11	11	22	11	11	11	11	11			Village Dog - Namibia 1	12	11	11	11	11	11	11	11	12	11	11	11	11	22
English Cocker Spaniel 4	13.6078	40.64	13	11	11	11	11	11	11	11	11	22	11	11	11	11	11			Village Dog - Namibia 2	11	11	11	11	11	11	11	11	22	11	11	11	11	22
English Cocker Spaniel 5	13.6078	40.64	13	11	11	11	12	11	11	11	11	12	11	11	11	11	11			Village Dog - Namibia 3	11	12	12	11	11	11	11	11	11	11	11	11	11	22
English Cocker Spaniel 6	13.6078	40.64	13	11	11	11	11	11	11	11	11	22	11	11	11	11	11			Village Dog - Papua New Guinea 1	11	11	11	12	11	11	11	11	12	11	11	11	11	22
Petit Basset Griffon Vendeen	14.515	35.56	13	11	11	11	11	11	12	11	11	12	11	11	11	11	11			Village Dog - Papua New Guinea 2	11	11	11	11	11	11	11	11	11	11	11	11	11	11
Standard Schnauzer 1	14.9685	46.99	14.5	11	11	11	11	11	22	11	11	22	11	11	11	11	11			Village Dog - Papua New Guinea 3	11	12	11	12	11	11	11	11	11	11	11	11	11	22
Standard Schnauzer 2	14.9685	46.99	14.5	11	11	11	11	11	11	11	11	12	11	11	11	11	22			Village Dog - Portugal 1	11	12	11	11	11	12	11	11	11	11	11	11	11	11
Standard Schnauzer 3	14.9685	46.99	14.5	11	11	11	11	11	12	11	11	22	11	11	11	11	12			Village Dog - Portugal 2	11	11	11	11	11	11	12	11	12	11	11	11	11	11
Brittany	15.8757	48.26	14.5	11	11	11	12	11	12	11	11	11	11	11	11	11	11			Village Dog - Portugal 3	11	11	11	12	11	12	22	11	22	11	11	11	11	11
Soft Coated Wheaten Terrier 1	15.8757	45.72	13.5	11	11	11	11	11	11	11	11	12	11	11	11	11	11			Village Dog - Qatar 1	11	11	11	11	11	11	11	11	11	11	11	11	11	11
Soft Coated Wheaten Terrier 2	15.8757	45.72	13.5	11	11	11	12	11	11	11	11	11	11	11	11	11	22			Village Dog - Qatar 2	11	11	0	12	11	11	11	0	22	0	11	11	11	11
Soft Coated Wheaten Terrier 3	15.8757	45.72	13.5	11	11	11	11	11	11	11	11	22	11	11	11	11	12			Village Dog - Sub-Saharan Africa	11	11	11	11	11	11	22	11	22	11	11	11	11	11
Alpine Dachsbracke	16.5	37	12	11	11	12	11	11	12	11	11	11	11	11	11	11	11			Village Dog - Taiwan	11	11	11	11	11	11	11	11	11	11	11	11	11	12
Kerry Blue Terrier	16.5561	46.355	14	11	11	12	11	11	11	11	11	12	11	11	11	11	11			Village Dog - Vietnam 1	11	11	11	11	11	11	11	11	11	11	11	11	11	22
Grossspitz	17.5	46	14	11	11	12	12	11	11	11	11	11	11	11	11	11	12			Village Dog - Vietnam 2	11	11	11	11	11	11	11	11	11	11	11	11	11	22
Keeshond	17.5	44	13	11	11	12	12	11	11	11	11	12	11	11	11	11	11			Village Dog - Vietnam 3	11	11	11	11	11	11	11	11	11	11	11	11	11	11
Border Collie 10	17.9169	50.8	NA	11	11	11	11	11	11	11	11	12	11	11	11	11	11			Village Dog - Vietnam 4	11	11	11	11	11	11	11	11	11	0	11	11	11	22
Border Collie 13	17.9169	50.8	NA	11	11	11	12	11	11	11	11	11	11	11	11	11	11			Village Dog - Vietnam 5	11	11	11	11	11	11	11	11	12	11	11	11	11	22
Border Collie 15	17.9169	50.8	NA	11	11	11	22	11	11	11	11	22	11	11	11	11	11			Village Dog - Vietnam 6	11	11	11	11	11	11	11	11	11	0	11	11	11	22
Border Collie 2	17.9169	50.8	NA	11	11	12	22	11	11	11	11	22	11	11	11	11	11				IGF1R	LCORL	STC2	GHR (1)	GHR (2)	SMAD2	HMGA2	ZNF608	IGF1	R3HDM1	ADAMTS9-AS	HNF4G	ACSL4	IGSF1
Border Collie 3	17.9169	50.8	NA	11	11	12	11	11	22	11	11	11	11	11	11	11	11			Ancestral allele frequency	0.990385	0.898058	0.953608	0.932692	1	0.966019	0.918269	1	0.807692	1	0.995192	0.990196	1	0.412621
Border Collie 4	17.9169	50.8	NA	11	11	12	12	11	11	11	11	12	11	11	11	11	11			Derived allele frequency	0.00961538	0.101942	0.0463918	0.0673077	0	0.0339806	0.0817308	0	0.192308	0	0.00480769	0.00980392	0	0.587379
Border Collie 7	17.9169	50.8	NA	11	11	11	12	11	11	11	11	12	11	11	11	11	11
Border Collie 8	17.9169	50.8	NA	11	11	11	22	11	12	11	11	12	11	11	11	11	11
Spanish Water Dog	17.9169	45.085	12	11	11	12	12	11	12	11	11	22	11	11	11	11	11			Wild canids
Finnish Lapphund	19	49	13	11	11	11	22	11	11	11	11	12	0	11	11	11	22				IGF1R	LCORL	STC2	GHR (1)	GHR (2)	SMAD2	HMGA2	ZNF608	IGF1	R3HDM1	ADAMTS9-AS	HNF4G	ACSL4	IGSF1
Saluki 1	19.5045	64.77	13	11	11	11	11	11	11	11	11	11	11	11	11	11	11			Wild canid sample	G/A	T/TA	T/A	G/A	C/T	-/deletion	G/A	C/T	G/A	AC/A	T/C	G/A	G/A	T/G
Saluki 2	19.5045	64.77	13	11	11	11	11	11	11	11	11	11	0	11	11	11	11			Andean Fox	11	11	11	11	11	11	11	11	11	11	11	11	11	11
Saluki 3	19.5045	64.77	13	11	11	11	11	11	11	11	11	11	11	11	11	11	11			Coyote 1	11	11	11	11	11	11	11	11	11	11	11	11	11	11
Jindo	19.8447	50.8	13.5	11	11	11	11	11	11	11	11	11	11	11	11	11	22			Coyote 2	11	11	11	11	11	11	11	11	11	11	11	11	11	0
Heideterrier	20	50	NA	11	11	11	11	11	22	22	11	12	11	11	11	11	11			Coyote 3	11	11	11	11	11	11	11	11	11	11	11	11	11	11
Nova Scotia Duck Tolling Retriever	20	48	13	11	11	22	12	11	12	11	11	22	11	11	11	11	11			Dhole	11	11	11	11	11	11	11	11	11	11	11	11	11	11
Swedish Lapphund	20	45.5	11.5	11	11	12	22	11	11	11	11	12	0	11	11	11	12			Golden Jackal	11	11	11	11	11	11	11	11	11	11	11	11	11	11
Portuguese Water Dog 1	20.4117	50.8	13.5	11	11	11	11	11	22	11	11	12	11	11	11	11	11			Grey Wolf 1	11	11	11	11	11	11	11	11	11	11	11	11	11	11
Portuguese Water Dog 2	20.4117	50.8	13.5	11	11	12	12	11	22	11	11	11	11	11	11	11	11			Grey Wolf 2	11	11	11	11	11	11	11	11	11	11	11	11	11	11
Portuguese Water Dog 5	20.4117	50.8	13.5	11	11	11	11	11	11	11	11	12	11	11	11	11	11			Grey Wolf 3	11	11	11	11	11	11	11	11	11	11	11	11	11	11
Portuguese Water Dog 9	20.4117	50.8	13.5	11	11	11	12	11	12	11	11	12	11	11	11	11	11			Grey Wolf 4	11	11	11	11	11	11	11	11	11	11	11	11	11	22
Field Spaniel	20.5	46	11	11	12	11	22	11	22	11	11	12	11	11	11	11	11			Grey Wolf 5	11	11	11	11	11	11	12	11	11	11	11	11	11	11
Australian Cattle Dog 1	20.8652	46.99	14	11	11	12	12	11	11	11	11	12	11	11	11	11	22			Grey Wolf 6	11	11	11	11	11	11	11	11	11	0	11	11	11	11
Australian Cattle Dog 2	20.8652	46.99	14	11	11	12	11	11	12	11	11	22	11	11	11	11	11			Grey Wolf 7	11	11	11	11	11	11	11	11	11	0	11	11	11	11
Australian Cattle Dog 4	20.8652	46.99	14	11	11	11	12	11	11	11	11	12	11	11	11	11	22			Grey Wolf 8	11	11	11	11	11	12	11	11	11	11	11	11	11	11
Alaskan Husky 1	21.5	68	12.5	11	11	11	11	11	11	11	11	11	11	11	11	11	11			Grey Wolf 9	11	11	11	11	11	11	11	11	11	11	11	11	11	11
Alaskan Husky 2	21.5	68	12.5	11	11	11	11	11	11	11	11	11	11	11	11	11	22			Grey Wolf 10	11	11	11	11	11	11	11	11	11	11	11	11	11	11
Siberian Husky 1	21.5456	54.9275	13.5	11	11	11	11	11	11	11	11	11	11	11	11	11	22			Grey Wolf 11	11	11	11	11	11	11	11	11	11	11	11	11	11	11
Siberian Husky 2	21.5456	54.9275	13.5	11	11	11	11	11	11	11	11	11	11	11	11	11	22			Grey Wolf 12	11	11	11	11	11	11	11	11	11	11	11	11	11	11
Siberian Husky 4	21.5456	54.9275	13.5	11	11	11	11	11	11	11	11	11	11	11	11	11	11			Grey Wolf 13	11	11	11	11	11	11	11	11	11	11	11	11	11	11
Norwegian Elkhound 1	21.7724	50.8	13.5	11	11	11	12	11	11	11	11	12	11	11	11	11	22			Grey Wolf 14	11	11	11	11	11	11	11	11	11	11	11	11	11	11
Norwegian Elkhound 2	21.7724	50.8	13.5	11	11	11	11	11	12	11	11	12	11	11	11	11	12			Grey Wolf 15	11	11	11	11	11	11	12	11	11	11	11	11	11	11
Bavarian Hound (Bayerischer Gebirgsschweisshund)	22.5	48	11	11	22	11	22	11	11	11	11	22	11	11	11	11	11			Grey Wolf 16	11	11	11	11	11	11	11	11	11	11	11	11	11	11
Airedale Terrier 1	22.6796	58.42	11	11	11	11	11	11	11	11	11	12	11	11	11	11	11			Grey Wolf 17	11	11	11	11	11	11	12	11	11	11	11	11	11	11
Airedale Terrier 2	22.6796	58.42	11	11	11	11	11	11	11	11	11	11	11	11	11	11	11			Grey Wolf 18	11	11	11	11	11	11	12	11	11	11	11	11	11	11
Airedale Terrier 3	22.6796	58.42	11	11	11	12	11	11	11	11	11	12	11	11	11	11	11			Grey Wolf 19	11	11	11	11	11	11	11	11	11	11	11	11	11	11
Airedale Terrier 4	22.6796	58.42	11	11	11	11	11	11	11	11	11	12	11	11	11	11	11			Grey Wolf 20	11	11	11	11	11	11	11	11	11	11	11	11	11	22
Bearded Collie 1	22.6796	53.34	14	11	11	11	22	11	11	11	11	11	11	11	11	11	11			Grey Wolf 21	11	11	11	11	11	11	11	11	11	11	11	11	11	11
Bearded Collie 2	22.6796	53.34	14	11	11	11	12	11	11	11	11	11	11	11	11	11	11			Grey Wolf 22	11	11	11	11	11	11	11	11	11	11	11	11	11	11
Bearded Collie 3	22.6796	53.34	14	11	11	11	12	11	11	11	11	11	11	11	11	11	11			Grey Wolf 23	11	11	11	11	11	11	11	11	11	11	11	11	11	11
Bearded Collie 4	22.6796	53.34	14	11	11	11	11	11	11	11	11	11	11	11	11	11	11			Grey Wolf 24	11	11	11	11	11	11	11	11	11	11	11	11	11	12
Sloughi 1	23.2466	67.31	14	11	11	11	11	11	11	11	11	11	11	11	11	11	11			Grey Wolf 25	11	11	11	11	11	11	11	11	11	11	11	11	11	22
Sloughi 2	23.2466	67.31	14	11	11	11	11	11	11	11	11	11	11	11	11	11	11			Grey Wolf 26	11	11	11	11	11	11	11	11	11	11	11	11	11	22
Sloughi 4	23.2466	67.31	14	11	11	11	11	11	11	11	11	11	11	11	11	11	11			Grey Wolf 27	11	11	11	11	11	11	11	11	11	11	11	11	11	11
Chinese Shar-Pei 1	23.8136	48.26	10	11	11	11	11	11	11	11	11	11	11	11	11	11	22			Iberian Wolf (Canis lupus signatus)	11	11	11	11	11	11	11	11	11	11	11	11	11	11
Chinese Shar-Pei 2	23.8136	48.26	10	11	11	11	11	11	11	11	11	11	11	11	11	11	22			Grey Wolf (Canis Lupus chanco) 1	11	11	11	11	11	11	11	11	11	11	11	11	11	11
Bull Terrier Miniature	24	20	12	11	11	11	11	11	11	11	11	22	11	11	11	11	22			Grey Wolf (Canis Lupus chanco) 2	11	11	11	11	11	11	11	11	11	11	11	11	11	11
Vizsla	24	58.5	9.15	11	11	11	11	11	11	11	11	12	11	11	11	11	11			Grey Wolf (Canis Lupus chanco) 3	11	11	11	11	11	11	11	11	11	11	11	11	11	11
Eurasier 1	24.0404	53.34	12	11	11	11	11	11	11	11	11	11	11	11	11	11	12			Grey Wolf (Canis Lupus chanco) 4	11	11	11	11	11	11	11	11	11	11	11	11	11	22
Eurasier 2	24.0404	53.34	12	11	11	11	11	11	11	11	11	11	11	11	11	11	22			Grey Wolf (Canis Lupus chanco) 5	11	11	11	11	11	11	11	11	11	11	11	11	11	22
Afghan Hound 1	24.9476	66.04	13	11	11	11	11	11	11	11	11	11	11	11	11	11	11			Grey Wolf (Canis Lupus chanco) 6	11	11	11	11	11	11	12	11	11	11	11	11	11	22
Afghan Hound 3	24.9476	66.04	13	11	11	11	11	11	11	11	11	11	11	11	11	11	11			Grey Wolf (Canis Lupus chanco) 7	11	11	11	11	11	11	11	11	11	11	11	11	11	11
Entlebucher Sennenhund 6	25	48	13	11	12	11	22	11	11	11	11	22	11	11	11	11	22			Grey Wolf (Canis Lupus chanco) 8	11	11	11	11	11	11	11	11	11	11	11	11	11	11
Entlebucher Sennenhund 8	25	48	13	11	12	11	12	11	11	11	11	22	11	11	11	11	22			Red Wolf 1	11	11	11	11	11	11	11	11	11	11	11	11	11	11
Irish Water Spaniel 1	25.628	57.15	11	11	11	11	11	11	11	11	11	11	11	11	11	11	22			Red Wolf 2	11	11	11	11	11	11	11	11	11	11	11	11	11	11
Irish Water Spaniel 2	25.628	57.15	11	12	11	11	11	11	11	11	11	11	11	11	11	11	22				IGF1R	LCORL	STC2	GHR (1)	GHR (2)	SMAD2	HMGA2	ZNF608	IGF1	R3HDM1	ADAMTS9-AS	HNF4G	ACSL4	IGSF1
Irish Water Spaniel 3	25.628	57.15	11	11	11	11	11	11	11	11	11	11	11	11	11	11	22			Ancestral allele frequency	1	1	1	1	1	0.988636	0.943182	1	1	1	1	1	1	0.825581
Bulldog	25.8094	35.56	9	11	11	11	11	11	11	11	11	22	11	11	11	11	22			Derived allele frequency	0	0	0	0	0	0.0113636	0.0568182	0	0	0	0	0	0	0.174419
Black and Tan Coonhound	26	61	11	11	11	11	11	11	12	11	11	11	11	11	11	11	11
Chow Chow 2	26.0816	46.99	NA	11	11	11	11	11	11	11	11	11	11	11	11	11	22
Chow Chow 4	26.0816	46.99	NA	11	11	11	11	11	11	11	11	11	11	11	11	11	22
Dalmatian 1	26.0816	59	11.5	11	11	11	11	11	11	11	11	12	11	11	11	11	11
Dalmatian 2	26.0816	59	11.5	11	11	11	11	11	12	11	11	22	11	11	11	11	12
Standard Poodle 1	26.0816	38.1	13.5	11	22	12	11	11	11	11	11	22	11	11	11	11	11
Standard Poodle 2	26.0816	38.1	13.5	11	22	11	11	11	12	11	11	11	11	11	11	11	11
Standard Poodle 3	26.0816	38.1	13.5	11	12	11	11	11	11	11	11	12	11	11	11	11	11
Standard Poodle 4	26.0816	38.1	13.5	11	22	22	11	11	12	11	11	12	11	11	11	11	11
Samoyed 1	26.3084	53.975	13	11	11	11	11	11	11	11	11	11	11	11	11	11	11
Samoyed 2	26.3084	53.975	13	11	11	11	11	11	11	11	11	11	11	11	11	11	22
Belgian Malinois 4	27.2155	60.96	13	11	11	12	11	11	11	11	11	11	11	11	11	11	11
Belgian Malinois 5	27.2155	60.96	13	11	22	11	11	11	11	11	11	11	11	11	11	11	11
Berger Picard 1	27.2155	59.69	12	11	12	11	11	11	11	11	11	11	11	11	11	11	22
Berger Picard 2	27.2155	59.69	12	11	11	11	11	11	11	11	11	11	11	11	11	11	12
Berger Picard 3	27.2155	59.69	12	11	11	11	11	11	11	11	11	11	11	11	11	11	11
Berger Picard 4	27.2155	59.69	12	11	12	11	11	11	11	11	11	11	11	11	11	11	11
English Pointer 1	27.2155	64.77	11	12	11	11	11	11	11	11	11	11	11	11	11	11	11
English Pointer 2	27.2155	64.77	11	11	11	11	11	11	11	11	11	11	11	11	11	11	11
Lapponian Herder	27.2155	48.26	13	11	11	12	12	11	12	11	11	22	0	11	11	11	11
Boxer	28.3495	59.055	11	11	11	11	11	11	12	11	11	11	11	11	11	11	22
English Setter 1	28.3495	62.23	11	11	11	11	11	11	11	11	11	22	11	11	11	11	11
English Setter 2	28.3495	62.23	11	11	11	11	11	11	11	11	11	12	11	11	11	11	11
English Setter 3	28.3495	62.23	11	11	11	11	11	11	11	11	11	11	11	11	11	11	22
Gordon Setter 1	28.3495	63.5	11	11	12	11	11	11	11	11	11	11	11	11	11	11	11
Gordon Setter 2	28.3495	63.5	11	11	12	11	11	11	11	11	11	12	11	11	11	11	11
Flatcoated Retriever 1	29	57	9	11	11	11	11	11	11	11	11	11	11	11	11	11	22
Flatcoated Retriever 2	29	57	9	11	11	11	12	11	11	11	11	11	11	11	11	11	22
Flatcoated Retriever 3	29	57	9	11	11	11	11	11	11	11	11	11	11	11	11	11	22
German Wirehaired Pointer	29.4835	60.96	11	11	12	11	11	11	22	11	11	11	11	11	11	11	11
Golden Retriever 10	29.4835	57.785	NA	11	12	11	12	11	12	11	11	22	11	11	11	11	22
Golden Retriever 17	29.4835	57.785	NA	11	11	11	12	11	11	11	11	22	11	11	11	11	22
Golden Retriever 3	29.4835	57.785	NA	11	11	11	11	11	11	11	11	11	11	11	11	11	22
Golden Retriever 4	29.4835	57.785	NA	11	11	11	11	11	11	11	11	11	11	11	11	11	22
Greyhound 3	29.4835	71.755	11	11	11	11	11	11	11	11	11	11	11	11	11	11	11
Greyhound 6	29.4835	71.755	11	11	11	11	11	11	11	11	11	11	11	11	11	11	11
Greyhound 7	29.4835	71.755	11	11	11	11	11	11	11	11	11	11	11	11	11	11	11
Greyhound 8	29.4835	71.755	11	11	11	11	11	11	11	11	11	11	11	11	11	11	11
Irish Setter	29.4835	66.04	13.5	11	11	11	11	11	12	11	11	11	11	11	11	11	11
Jamthund	29.9371	60.96	11.5	11	11	11	11	11	12	11	11	12	11	11	11	11	22
Belgian Sheepdog 1	30.6175	60.96	12	11	11	11	11	11	11	11	11	11	11	11	11	11	11
Belgian Sheepdog 3	30.6175	60.96	12	11	11	11	11	11	11	11	11	11	11	11	11	11	12
Belgian Sheepdog 5	30.6175	60.96	12	11	11	11	11	11	11	11	11	11	11	11	11	11	11
Belgian Sheepdog 6	30.6175	60.96	12	11	11	11	11	11	11	11	11	11	11	11	11	11	11
Belgian Tervuren 1	30.6175	60.96	13	11	11	11	11	11	11	11	11	11	11	11	11	11	11
Belgian Tervuren 10	30.6175	60.96	13	11	11	11	11	11	11	11	11	11	11	11	11	11	22
Belgian Tervuren 5	30.6175	60.96	13	11	11	11	11	11	11	11	11	11	11	11	11	11	11
Belgian Tervuren 7	30.6175	60.96	13	11	11	11	11	11	11	11	11	11	11	11	11	11	11
Chesapeake Bay Retriever	30.6175	61	11.5	11	12	11	12	11	11	11	11	22	11	11	11	11	11
Labrador Retriever 12	30.6175	58.42	12	11	11	11	11	11	11	11	11	11	11	11	11	11	22
Labrador Retriever 15	30.6175	58.42	12	11	11	11	11	11	11	11	11	12	11	11	11	11	22
Labrador Retriever 17	30.6175	58.42	12	11	11	11	11	11	11	11	11	12	11	11	11	11	22
Labrador Retriever 18	30.6175	58.42	12	11	11	11	11	11	11	11	11	12	11	11	11	11	12
Bouvier des Flandres	31	62	11	11	12	11	12	11	12	11	11	11	11	11	11	12	22
Bouvier des Flandres	31	62	11	11	12	12	11	11	12	12	11	11	11	11	11	22	22
Bouvier des Flandres	31	62	11	11	12	11	12	11	11	11	11	11	11	11	11	22	22
Greenland Dog	31	60	NA	11	11	11	11	11	11	11	11	11	11	11	11	11	11
Clumber Spaniel	31.7515	46.99	11	11	11	11	12	11	11	11	11	12	11	11	11	11	22
Curly Coated Retreiver	32	66.5	12	11	11	11	11	11	11	11	11	11	11	11	11	11	22
Fonni Dog	32.5	56	NA	11	11	11	11	11	11	12	11	11	11	11	11	11	12
Weimaraner	32.5	63.5	12.5	11	12	11	11	11	11	11	11	11	11	11	11	11	11
Chinook	33	58.5	NA	11	22	11	12	11	11	11	11	11	11	11	11	11	11
Doberman Pinscher 1	34.9266	66.04	11.5	11	22	11	11	11	11	11	11	11	11	11	11	11	11
Doberman Pinscher 2	34.9266	66.04	11.5	11	22	11	11	11	11	11	11	11	11	11	11	11	11
Doberman Pinscher 3	34.9266	66.04	11.5	11	22	11	11	11	11	11	11	11	11	11	11	11	11
Berger Blanc Suisse	35	63	12	11	22	11	11	11	11	11	11	11	11	11	11	11	11
Rhodesian Ridgeback 1	35.1534	64.77	11	11	12	11	11	11	11	11	11	11	11	11	11	11	11
Rhodesian Ridgeback 4	35.1534	64.77	11	11	22	11	12	11	11	11	11	11	11	11	11	11	22
Rhodesian Ridgeback 5	35.1534	64.77	11	11	22	11	11	11	11	11	11	11	11	11	11	11	22
Alaskan Malamute 1	36.2874	60.96	11	11	11	12	11	11	11	11	11	11	11	11	11	22	11
Alaskan Malamute 2	36.2874	60.96	11	11	12	11	11	11	11	11	11	11	11	11	11	12	11
Alaskan Malamute 3	36.2874	60.96	11	11	11	11	11	11	11	11	11	11	11	11	11	12	22
Spinone Italiano	36.5	65	NA	11	12	11	11	11	11	11	11	11	11	11	11	11	11
Borzoi	37.4214	68.58	8.5	11	11	11	11	11	11	11	11	11	11	11	11	11	11
German Shepherd Dog 1	38.5554	60.96	11	11	22	12	11	11	11	11	11	11	11	11	11	11	12
German Shepherd Dog 11	38.5554	60.96	11	11	22	11	12	11	11	11	11	11	11	11	11	11	22
German Shepherd Dog 13	38.5554	60.96	11	11	22	11	11	11	11	11	11	11	11	11	11	11	11
German Shepherd Dog 15	38.5554	60.96	11	11	22	11	11	11	11	11	11	11	11	11	11	11	11
German Shepherd Dog 2	38.5554	60.96	11	11	22	12	11	11	11	11	11	11	11	11	12	11	11
German Shepherd Dog 3	38.5554	60.96	11	11	22	11	11	11	11	11	11	11	11	11	11	11	22
German Shepherd Dog 7	38.5554	60.96	11	11	22	11	11	11	11	11	11	11	11	11	11	11	22
German Shepherd Dog 8	38.5554	60.96	11	11	12	12	0	11	11	11	11	11	11	11	11	11	12
Hovawart	40	65.5	NA	11	22	11	11	11	11	11	11	11	11	11	11	12	11
Bernese Mountain Dog 1	41	64.4525	7	11	22	12	11	11	11	12	11	12	11	11	12	22	22
Bernese Mountain Dog 11	41	64.4525	7	11	22	12	22	11	11	12	11	11	11	11	22	22	22
Bernese Mountain Dog 18	41	64.4525	7	11	22	12	11	11	11	11	11	11	11	11	12	12	22
Bernese Mountain Dog 2	41	64.4525	7	11	12	11	11	11	11	12	11	11	11	11	22	22	22
Scottish Deerhound	41.3903	74.93	9.5	11	22	11	11	11	11	11	11	11	11	11	11	11	11
Great Pyrenees	41.9573	71.755	11	11	11	12	11	11	11	11	11	11	11	11	11	11	22
Leonberger	41.9573	72.39	8.5	11	12	11	11	11	11	11	11	11	22	11	11	12	22
Bloodhound	43.0913	63.5	11	11	12	11	12	11	11	11	11	11	11	11	11	11	22
Cane Corso	44.9056	64.77	11	11	11	11	11	11	11	11	11	11	11	11	11	11	22
Rottweiler 2	45.3592	62.23	9	11	11	11	11	11	11	11	11	22	11	11	11	22	22
Rottweiler 3	45.3592	62.23	9	11	11	11	11	11	11	11	11	22	11	11	11	22	22
Rottweiler 6	45.3592	62.23	9	11	12	11	11	11	11	11	11	22	11	11	11	22	22
Rottweiler 9	45.3592	62.23	9	11	11	11	11	11	11	11	11	22	11	11	11	22	22
Caucasian Ovcharka	47.4004	71.12	11	11	12	11	11	11	11	11	11	11	11	11	12	11	22
Komondor	50	75	11	11	22	11	11	11	11	11	11	11	11	11	11	11	22
Bullmastiff	52.1631	64.77	9	11	11	11	11	11	11	11	11	12	11	11	11	22	22
Black Russian Terrier	52.3899	71.12	10.5	11	22	11	11	11	11	11	11	11	11	11	11	22	22
Landseer	56.699	68.58	11	11	22	11	11	11	11	11	12	11	12	11	11	11	22
Greater Swiss Mountain Dog 1	60.101	66.3575	10	11	22	11	11	11	11	11	11	11	12	11	11	22	22
Greater Swiss Mountain Dog 2	60.101	66.3575	10	11	22	12	11	11	11	11	11	11	12	11	11	22	22
Great Dane 1	61.6886	78.74	7	11	22	11	11	11	12	11	11	11	11	12	11	11	22
Great Dane 2	61.6886	78.74	7	11	22	11	11	11	12	11	12	11	11	22	11	11	22
Great Dane 3	61.6886	78.74	7	11	22	11	11	11	11	11	12	11	11	12	11	11	22
Great Dane 4	61.6886	78.74	7	11	22	11	11	11	12	11	12	11	11	22	11	11	22
Irish Wolfhound	66.6327	78.74	8	11	22	11	11	11	11	11	11	11	12	11	11	11	22
Saint Bernard 1	70.3068	67.31	9	11	22	12	11	11	11	11	12	11	22	12	12	12	22
Saint Bernard 2	70.3068	67.31	9	11	22	11	11	11	11	11	12	11	22	22	11	22	22
English Mastiff 1	82.7806	73.025	11	11	12	11	11	11	11	11	22	11	11	12	12	22	22
English Mastiff 2	82.7806	73.025	11	11	12	11	11	11	11	11	12	11	11	22	22	22	22
Allele 1 is the ancestral allele mainly found in wild canids			General population	IGF1R	LCORL	STC2	GHR (1)	GHR (2)	SMAD2	HMGA2	ZNF608	IGF1	R3HDM1	ADAMTS9-AS	HNF4G	ACSL4	IGSF1
Allele 2 corresponds to the derived allele			Ancestral allele frequency	0.964945	0.819188	0.824723	0.725926	0.987085	0.765683	0.802583	0.983395	0.566421	0.981203	0.97786	0.97786	0.924354	0.625926
11: Homozygous for the ancestral allele			Derived allele frequency	0.0350554	0.180812	0.175277	0.274074	0.0129151	0.234317	0.197417	0.0166052	0.433579	0.018797	0.0221402	0.0221402	0.0756458	0.374074
12: Heterozygous
22: Homozygous for the derived allele
			Small breeds (<10 kg)	IGF1R	LCORL	STC2	GHR	GHR2	SMAD2	HMGA2	ZNF608	IGF1	R3HDM1	ADAMTSL9-AS	HNF4G	ACSL4	IGSF1
			Ancestral allele frequency	0.87037	1	0.527778	0.324074	0.935185	0.425926	0.12963	1	0.148148	1	1	1	1	0.805556
			Derived allele frequency	0.12963	0	0.472222	0.675926	0.0648148	0.574074	0.87037	0	0.851852	0	0	0	0	0.194444
			Medium breeds (10 kg<SBW<41kg)	IGF1R	LCORL	STC2	GHR (1)	GHR (2)	SMAD2	HMGA2	ZNF608	IGF1	R3HDM1	ADAMTS9-AS	HNF4G	ACSL4	IGSF1
			Ancestral allele frequency	0.986702	0.843085	0.898936	0.807487	1	0.835106	0.973404	1	0.646277	1	1	0.99734	0.973404	0.665775
			Derived allele frequency	0.0132979	0.156915	0.101064	0.192513	0	0.164894	0.0265957	0	0.353723	0	0	0.00265957	0.0265957	0.334225
			Big breeds (>41 kg)	IGF1R	LCORL	STC2	GHR	GHR2	SMAD2	HMGA2	ZNF608	IGF1	R3HDM1	ADAMTSL9-AS	HNF4G	ACSL4	IGSF1
			Ancestral allele frequency	1	0.327586	0.896552	0.948276	1	0.948276	0.948276	0.844828	0.827586	0.827586	0.793103	0.810345	0.465517	0.0344828
			Derived allele frequency	0	0.672414	0.103448	0.0517241	0	0.0517241	0.0517241	0.155172	0.172414	0.172414	0.206897	0.189655	0.534483	0.965517

## Sheet: Other Morphological traits
Supplementary Data 4. Allele distribution of the variants associated with morphological traits identifed with the WGS catalog
Modern breed dogs					Furnishing	Long legs	Drop ears	Large ears				Village Dog sample	Furnishing	Long legs	Drop ears	Large ears
Dog sample	Furnish	Long legs	Drop ears	Large ears	RSPO2	ESR1	LncRNA	CFA12					RSPO2	ESR1	LncRNA	CFA12
					-/Insertion	C/T	C/T	C/T					-/Insertion	C/T	C/T	C/T			Phenotype "Furnishing"		RSPO2
Afghan Hound 1	1	2	NA	1	11	22	12	11				Chinese Indigenous Dog 1	11	11	12	11			"Furnishing" breed	Ancestral allele frequency	0.0517241
Afghan Hound 3	1	2	NA	1	11	22	12	11				Chinese Indigenous Dog 10	11	11	11	12				Derived allele frequency	0.948276
Airedale Terrier 1	2	NA	NA	1	22	11	11	11				Chinese Indigenous Dog 11	11	11	12	11			Normal breeds	Ancestral allele frequency	0.941315
Airedale Terrier 2	2	NA	NA	1	22	11	11	11				Chinese Indigenous Dog 12	11	11	11	11				Derived allele frequency	0.0586854
Airedale Terrier 3	2	NA	NA	1	22	11	11	11				Chinese Indigenous Dog 13	11	11	11	11			Village dogs	Ancestral allele frequency	0.980583
Airedale Terrier 4	2	NA	NA	1	22	11	11	11				Chinese Indigenous Dog 14	11	11	11	11				Derived allele frequency	0.0194175
Alaskan Husky 1	1	NA	1	1	11	11	11	11				Chinese Indigenous Dog 15	11	11	12	11			Wild canids	Ancestral allele frequency	1
Alaskan Husky 2	1	NA	1	1	11	11	11	11				Chinese Indigenous Dog 2	11	12	22	11				Derived allele frequency	0
Alaskan Malamute 1	1	NA	1	1	11	11	11	12				Chinese Indigenous Dog 3	11	11	22	11
Alaskan Malamute 2	1	NA	1	1	11	11	11	11				Chinese Indigenous Dog 4	11	11	22	11			Phenotype "long legs"		ESR1
Alaskan Malamute 3	1	NA	1	1	11	11	11	12				Chinese Indigenous Dog 5	11	11	11	11			Long legs breed	Ancestral allele frequency	0.295455
Alpine Dachsbracke	1	NA	2	NA	11	11	22	12				Chinese Indigenous Dog 6	11	11	12	11				Derived allele frequency	0.704545
American Hairless Terrier	1	1	2	1	11	11	11	11				Chinese Indigenous Dog 7	11	11	12	11			Normal leg breeds	Ancestral allele frequency	0.940476
Australian Cattle Dog 1	1	1	1	1	11	11	11	11				Chinese Indigenous Dog 8	11	12	11	11				Derived allele frequency	0.0595238
Australian Cattle Dog 2	1	1	1	1	11	11	11	11				Chinese Indigenous Dog 9	11	11	11	11			Village dogs	Ancestral allele frequency	0.92
Australian Cattle Dog 4	1	1	1	1	11	11	11	11				Dingo	11	11	11	11				Derived allele frequency	0.08
Australian Terrier	2	NA	1	1	22	11	11	11				New Guinea Singing Dog 1	11	11	11	11			Wild canids	Ancestral allele frequency	0.920455
Basenji 1	1	NA	1	1	11	11	11	11				New Guinea Singing Dog 2	11	11	11	11				Derived allele frequency	0.0795455
Basenji 3	1	NA	1	1	11	11	11	11				New Guinea Singing Dog 3	11	11	11	11
Basenji 4	1	NA	1	1	11	11	11	11				New Guinea Singing Dog 4	11	11	11	NA			Phenotype "drop ears"		LncRNA
Bavarian Hound (Bayerischer Gebirgsschweisshund)	1	1	2	NA	11	11	22	11				New Guinea Singing Dog 5	11	11	12	11			Drop ears breeds	Ancestral allele frequency	0.241803
Beagle 1	1	1	2	2	11	11	22	22				New Guinea Singing Dog 6	12	11	11	11				Derived allele frequency	0.758197
Beagle 2	1	1	2	2	11	11	22	22				New Guinea Singing Dog 7	11	11	12	11			Prick ears breeds	Ancestral allele frequency	0.959459
Beagle 3	1	1	2	2	11	11	22	22				New Guinea Singing Dog 8	11	11	12	11				Derived allele frequency	0.0405405
Beagle 4	1	1	2	2	11	11	22	22				Vietnamese Indigenous Dog 1	11	11	12	11			Village dogs	Ancestral allele frequency	0.677885
Beagle 5	1	1	2	2	11	11	22	22				Vietnamese Indigenous Dog 2	11	11	12	11				Derived allele frequency	0.322115
Bearded Collie 1	2	NA	NA	NA	22	11	12	11				Vietnamese Indigenous Dog 3	11	11	11	11			Wild canids	Ancestral allele frequency	0.95
Bearded Collie 2	2	NA	NA	NA	22	12	22	11				Vietnamese Indigenous Dog 4	11	11	11	11				Derived allele frequency	0.05
Bearded Collie 3	2	NA	NA	NA	22	11	12	11				Vietnamese Indigenous Dog 5	11	11	11	11
Bearded Collie 4	2	NA	NA	NA	22	11	11	11				Village Dog - Aboriginal Camp Dog	11	12	11	11			Phenotype "large and round ears"		CFA12
Belgian Malinois 4	1	NA	1	1	11	11	11	11				Village Dog - Borneo 1	11	11	11	11			Large ears breeds	Ancestral allele frequency	0.2
Belgian Malinois 5	1	NA	1	1	11	11	11	11				Village Dog - Borneo 2	11	11	11	11				Derived allele frequency	0.8
Belgian Sheepdog 1	1	NA	1	1	11	11	11	11				Village Dog - Borneo 3	11	11	11	11			Normal ears breeds	Ancestral allele frequency	0.974227
Belgian Sheepdog 3	1	NA	1	1	11	12	11	11				Village Dog - China 1	11	11	11	11				Derived allele frequency	0.0257732
Belgian Sheepdog 5	1	NA	1	1	11	22	11	11				Village Dog - China 10	11	11	11	11			Village dogs	Ancestral allele frequency	0.985437
Belgian Sheepdog 6	1	NA	1	1	11	22	11	11				Village Dog - China 11	11	11	11	11				Derived allele frequency	0.0145631
Belgian Tervuren 1	1	NA	1	1	11	12	11	11				Village Dog - China 12	11	11	12	11			Wild canids	Ancestral allele frequency	1
Belgian Tervuren 10	1	NA	1	1	11	11	11	11				Village Dog - China 13	11	12	11	11				Derived allele frequency	0
Belgian Tervuren 5	1	NA	1	1	11	22	11	11				Village Dog - China 14	11	11	11	11
Belgian Tervuren 7	1	NA	1	1	11	11	11	11				Village Dog - China 15	11	11	22	11
Berger Blanc Suisse	1	NA	1	1	11	12	11	11				Village Dog - China 16	11	11	11	11
Berger Picard 1	2	NA	1	1	22	11	11	11				Village Dog - China 17	11	11	12	11
Berger Picard 2	2	NA	1	1	22	11	11	11				Village Dog - China 18	11	11	11	11
Berger Picard 3	2	NA	1	1	22	11	11	11				Village Dog - China 19	11	11	11	11
Berger Picard 4	2	NA	1	1	NA	11	11	11				Village Dog - China 2	11	NA	12	11
Bernese Mountain Dog 1	1	NA	2	NA	11	11	22	11				Village Dog - China 20	11	11	22	11
Bernese Mountain Dog 11	1	NA	2	NA	11	11	22	11				Village Dog - China 21	11	11	11	11
Bernese Mountain Dog 18	1	NA	2	NA	11	11	11	11				Village Dog - China 22	11	11	12	11
Bernese Mountain Dog 2	1	NA	2	NA	11	11	22	11				Village Dog - China 23	11	11	12	11
Black and Tan Coonhound	1	NA	2	NA	11	11	22	11				Village Dog - China 24	11	11	12	11
Black Russian Terrier	2	NA	1	1	22	22	12	11				Village Dog - China 25	11	12	11	11
Bloodhound	1	NA	2	NA	11	11	22	11				Village Dog - China 26	11	12	12	11
Border Collie 10	1	NA	1	1	11	11	11	11				Village Dog - China 27	11	11	11	11
Border Collie 13	1	1	1	1	11	11	11	11				Village Dog - China 28	11	11	12	11
Border Collie 15	1	NA	1	1	11	12	11	11				Village Dog - China 29	11	11	22	11
Border Collie 2	1	NA	1	1	11	11	11	11				Village Dog - China 3	11	12	12	11
Border Collie 3	1	NA	1	1	11	11	11	11				Village Dog - China 30	11	11	12	11
Border Collie 4	1	NA	1	1	11	11	11	11				Village Dog - China 31	11	11	22	11
Border Collie 7	1	NA	1	1	11	11	11	11				Village Dog - China 32	11	11	12	12
Border Collie 8	1	NA	1	1	11	11	11	11				Village Dog - China 33	11	11	12	11
Border Terrier 1	2	1	2	1	22	11	11	11				Village Dog - China 34	11	11	22	11
Border Terrier 2	2	1	2	1	22	11	11	11				Village Dog - China 35	11	11	22	11
Border Terrier 3	2	1	2	1	NA	11	11	12				Village Dog - China 36	11	11	22	11
Border Terrier 4	2	1	2	1	NA	11	11	11				Village Dog - China 37	11	11	22	11
Borzoi	1	NA	NA	1	11	22	11	11				Village Dog - China 38	11	11	22	11
Boston Terrier	1	1	1	NA	11	11	11	11				Village Dog - China 39	11	11	12	12
Bouvier des Flandres	2	NA	NA	NA	22	11	11	11				Village Dog - China 4	11	11	12	11
Bouvier des Flandres	2	NA	NA	NA	22	11	11	11				Village Dog - China 40	11	11	11	11
Bouvier des Flandres	2	NA	NA	NA	22	11	11	11				Village Dog - China 41	11	11	11	11
Boxer	1	NA	2	1	11	11	11	11				Village Dog - China 42	11	11	11	11
Brittany	1	1	2	2	11	11	22	11				Village Dog - China 5	11	22	22	11
Bull Terrier 1	1	NA	1	1	11	11	11	11				Village Dog - China 6	11	22	11	11
Bull Terrier 2	1	NA	1	1	11	11	11	11				Village Dog - China 7	11	NA	11	11
Bull Terrier 4	1	NA	1	1	11	11	11	11				Village Dog - China 8	11	11	22	11
Bull Terrier 5	1	NA	1	1	11	11	11	11				Village Dog - China 9	11	11	11	11
Bull Terrier 6	1	NA	1	1	11	11	11	11				Village Dog - Egypt 1	11	11	22	11
Bulldog	1	1	NA	1	11	11	11	11				Village Dog - Egypt 2	11	11	12	11
Bullmastiff	1	NA	2	1	11	11	11	11				Village Dog - India 1	11	11	11	11
Cairn Terrier	2	NA	1	1	22	11	11	11				Village Dog - India 2	11	11	11	11
Cane Corso	1	NA	NA	NA	11	11	22	11				Village Dog - India 3	11	22	12	11
Caucasian Ovcharka	1	NA	NA	NA	11	11	22	11				Village Dog - India 4	11	11	11	11
Cavalier King Charles Spaniel 1	1	1	2	2	11	11	22	22				Village Dog - India 5	11	11	11	11
Cavalier King Charles Spaniel 2	1	1	2	2	11	11	22	22				Village Dog - Lebanon 1	11	11	11	11
Chesapeake Bay Retriever	1	NA	2	1	11	11	22	11				Village Dog - Lebanon 2	11	11	11	11
Chihuahua 1	1	NA	1	1	11	12	12	11				Village Dog - Lebanon 3	11	11	12	11
Chihuahua 2	1	NA	1	1	11	11	11	11				Village Dog - Namibia 1	11	11	12	11
Chihuahua 3	1	NA	1	1	11	12	11	11				Village Dog - Namibia 2	11	11	11	11
Chinese Crested 1	1	1	1	1	22	11	11	11				Village Dog - Namibia 3	11	NA	11	11
Chinese Crested 2	1	1	1	1	22	11	11	11				Village Dog - Papua New Guinea 1	11	11	11	11
Chinese Shar-Pei 1	1	NA	NA	1	11	11	11	11				Village Dog - Papua New Guinea 2	11	11	11	11
Chinese Shar-Pei 2	1	NA	NA	1	11	11	11	11				Village Dog - Papua New Guinea 3	11	12	11	11
Chinook	1	NA	NA	NA	11	11	11	11				Village Dog - Portugal 1	11	11	22	11
Chow Chow 2	1	NA	1	1	11	11	11	11				Village Dog - Portugal 2	22	11	11	11
Chow Chow 4	1	NA	1	1	11	11	11	11				Village Dog - Portugal 3	12	11	12	11
Clumber Spaniel	1	1	2	2	11	11	22	22				Village Dog - Qatar 1	11	22	22	11
American Cocker Spaniel 1	1	1	2	2	11	11	22	22				Village Dog - Qatar 2	NA	NA	11	11
American Cocker Spaniel 2	1	1	2	2	11	11	22	22				Village Dog - Sub-Saharan Africa	11	11	11	11
American Cocker Spaniel 3	1	1	2	2	11	11	22	22				Village Dog - Taiwan	11	11	11	11
American Cocker Spaniel 4	1	1	2	2	11	11	22	22				Village Dog - Vietnam 1	11	11	22	11
American Cocker Spaniel 5	1	1	2	2	11	11	22	22				Village Dog - Vietnam 2	11	11	11	11
American Cocker Spaniel 6	1	1	2	2	11	11	22	22				Village Dog - Vietnam 3	11	11	11	11
Curly Coated Retreiver	1	NA	2	NA	11	11	22	11				Village Dog - Vietnam 4	11	11	22	11
Dachshund 1	NA	NA	2	NA	11	11	22	22				Village Dog - Vietnam 5	11	11	11	11
Dachshund 2	NA	NA	2	NA	11	11	22	12				Village Dog - Vietnam 6	11	11	11	11
Dachshund 3	NA	NA	2	NA	11	11	11	22				Village dogs	RSPO2	ESR1	LncRNA	CFA12
Dachshund 4	NA	NA	2	NA	12	11	22	22				Ancestral allele frequency	0.980583	0.92	0.677885	0.985437
Dachshund 5	NA	NA	2	NA	22	11	22	22				Derived allele frequency	0.0194175	0.08	0.322115	0.0145631
Dalmatian 1	1	NA	2	1	11	11	22	11
Dalmatian 2	1	NA	2	1	11	11	22	11
Doberman Pinscher 1	1	NA	NA	NA	11	11	12	11				Wild canid sample	furnishing	long legs	drop ears	large ears
Doberman Pinscher 2	1	NA	NA	NA	11	11	11	11					RSPO2	ESR1	LncRNA	CFA12
Doberman Pinscher 3	1	NA	NA	NA	11	11	11	11				Andean Fox	11	11	11	NA
English Cocker Spaniel 1	1	1	2	2	11	11	22	22				Coyote 1	11	12	11	11
English Cocker Spaniel 2	1	1	2	2	11	11	22	22				Coyote 2	11	11	11	11
English Cocker Spaniel 4	1	1	2	2	11	11	22	22				Coyote 3	11	11	11	11
English Cocker Spaniel 5	1	1	2	2	11	11	22	22				Dhole	11	11	11	11
English Cocker Spaniel 6	1	1	2	2	11	11	22	22				Golden Jackal	11	11	22	11
English Setter 1	1	NA	2	NA	11	22	22	11				Grey Wolf 1	11	11	11	11
English Setter 2	1	NA	2	NA	11	11	22	11				Grey Wolf 2	11	11	11	11
English Setter 3	1	NA	2	NA	11	11	22	11				Grey Wolf 3	11	11	11	11
English Springer Spaniel 1	1	NA	2	2	11	11	22	12				Grey Wolf 4	11	11	11	11
English Springer Spaniel 2	1	NA	2	2	11	11	22	12				Grey Wolf 5	11	11	11	11
Entlebucher Sennenhund 6	1	1	2	1	11	11	12	12				Grey Wolf 6	11	11	11	11
Entlebucher Sennenhund 8	1	1	2	1	11	11	22	22				Grey Wolf 7	11	11	11	11
Eurasier 1	1	NA	1	1	11	11	11	11				Grey Wolf 8	11	11	12	11
Eurasier 2	1	NA	1	1	11	11	11	11				Grey Wolf 9	11	22	11	11
Field Spaniel	NA	1	2	2	11	12	22	22				Grey Wolf 10	11	12	11	11
Finnish Lapphund	1	1	1	1	11	11	11	11				Grey Wolf 11	11	11	11	11
Flatcoated Retriever 1	1	NA	2	1	11	11	22	11				Grey Wolf 12	11	11	11	11
Flatcoated Retriever 2	1	NA	2	1	11	11	22	11				Grey Wolf 13	11	11	11	11
Flatcoated Retriever 3	1	NA	2	1	11	11	22	11				Grey Wolf 14	11	11	11	11
Fonni Dog	2	NA	2	NA	22	11	12	11				Grey Wolf 15	11	11	11	11
French Bulldog 1	1	1	1	2	11	11	12	22				Grey Wolf 16	11	11	11	11
French Bulldog 2	1	1	1	2	11	11	12	22				Grey Wolf 17	11	11	11	11
German Hunting Terrier	2	NA	2	1	12	11	11	11				Grey Wolf 18	11	11	11	11
German Shepherd Dog 1	1	NA	1	1	11	11	11	11				Grey Wolf 19	11	11	11	11
German Shepherd Dog 11	1	NA	1	1	11	11	11	11				Grey Wolf 20	11	11	12	11
German Shepherd Dog 13	1	NA	1	1	11	11	11	11				Grey Wolf 21	11	11	11	11
German Shepherd Dog 15	1	NA	1	1	11	11	11	11				Grey Wolf 22	11	11	11	11
German Shepherd Dog 2	1	NA	1	1	11	11	11	11				Grey Wolf 23	11	11	11	11
German Shepherd Dog 3	1	NA	1	1	11	11	11	11				Grey Wolf 24	11	11	11	11
German Shepherd Dog 7	1	NA	1	1	11	11	11	11				Grey Wolf 25	11	11	11	11
German Shepherd Dog 8	1	NA	1	1	11	11	11	11				Grey Wolf 26	11	11	11	11
German Wirehaired Pointer	NA	NA	2	1	12	11	22	11				Grey Wolf 27	11	11	11	11
Golden Retriever 10	1	NA	2	1	11	11	12	11				Iberian Wolf (Canis lupus signatus)	11	11	11	11
Golden Retriever 17	1	NA	2	1	11	11	22	11				Grey Wolf (Canis Lupus chanco) 1	11	22	11	11
Golden Retriever 3	1	NA	2	1	11	11	12	11				Grey Wolf (Canis Lupus chanco) 2	11	11	11	11
Golden Retriever 4	1	NA	2	1	11	11	22	11				Grey Wolf (Canis Lupus chanco) 3	11	12	11	11
Gordon Setter 1	1	NA	2	NA	11	11	22	11				Grey Wolf (Canis Lupus chanco) 4	11	11	11	11
Gordon Setter 2	1	NA	2	NA	11	11	22	11				Grey Wolf (Canis Lupus chanco) 5	11	11	11	11
Great Dane 1	1	2	2	1	11	22	22	11				Grey Wolf (Canis Lupus chanco) 6	11	11	11	11
Great Dane 2	1	2	2	1	11	22	22	11				Grey Wolf (Canis Lupus chanco) 7	11	11	11	11
Great Dane 3	1	2	2	1	11	22	22	11				Grey Wolf (Canis Lupus chanco) 8	11	11	11	11
Great Dane 4	1	2	2	1	11	22	22	11				Red Wolf 1	11	11	11	11
Great Pyrenees	1	2	2	1	11	11	22	11				Red Wolf 2	11	11	11	11
Greater Swiss Mountain Dog 1	1	NA	2	1	11	11	12	11				Wild canids	RSPO2	ESR1	LncRNA	CFA12
Greater Swiss Mountain Dog 2	1	NA	2	1	11	11	22	11				Ancestral allele frequency	1	0.920455	0.95	1
Greenland Dog	1	NA	1	1	11	11	11	11				Derived allele frequency	0	0.0795455	0.0454545	0
Greyhound 3	1	2	NA	1	11	12	11	11
Greyhound 6	1	2	NA	1	11	22	11	11
Greyhound 7	1	2	NA	1	11	22	11	11
Greyhound 8	1	2	NA	1	11	12	11	11
Grossspitz	1	1	1	1	11	11	11	11
Heideterrier	1	1	2	1	12	12	11	11
Hovawart	1	NA	2	1	11	12	22	11
Irish Setter	1	NA	2	NA	11	11	22	11
Irish Terrier 1	2	1	NA	1	22	11	11	11
Irish Terrier 2	2	1	NA	1	22	11	11	11
Irish Water Spaniel 1	1	NA	2	1	11	11	22	11
Irish Water Spaniel 2	1	NA	2	1	11	11	22	11
Irish Water Spaniel 3	1	NA	2	1	11	11	22	11
Irish Wolfhound	2	2	NA	1	22	12	11	11
Italian Greyhound 1	1	NA	NA	1	11	11	11	11
Italian Greyhound 2	1	NA	NA	1	11	12	11	11
Jack Russell Terrier 1	1	1	NA	1	11	11	11	11
Jack Russell Terrier 2	1	1	NA	1	11	11	11	12
Jack Russell Terrier 3	1	1	NA	1	12	12	11	11
Jack Russell Terrier 4	1	1	NA	1	12	11	11	11
Jamthund	1	NA	1	1	11	11	11	11
Jindo	1	1	1	1	11	22	11	11
Keeshond	1	1	1	1	11	11	11	11
Kerry Blue Terrier	2	1	2	NA	22	22	11	11
Komondor	2	NA	2	NA	22	11	22	11
Kromfohrländer	2	NA	NA	1	22	11	12	11
Labrador Retriever 12	1	NA	2	1	11	11	22	11
Labrador Retriever 15	1	NA	2	1	11	11	22	11
Labrador Retriever 17	1	NA	2	1	11	11	12	11
Labrador Retriever 18	1	NA	2	1	11	11	12	11
Lagotto Romagnolo 2	2	NA	2	1	22	11	22	11
Lagotto Romagnolo 3	2	NA	2	1	22	11	22	11
Lagotto Romagnolo 5	NA	1	2	1	11	11	22	11
Landseer	1	NA	2	NA	11	12	22	11
Lapponian Herder	1	NA	1	1	11	11	11	11
Leonberger	1	NA	2	1	11	12	22	11
Lowchen	NA	1	NA	NA	NA	11	11	11
English Mastiff 1	1	2	2	1	11	12	12	11
English Mastiff 2	1	2	2	1	11	12	22	11
Bull Terrier Miniature	1	1	1	1	11	11	11	11
Miniature Poodle 1	2	1	2	2	22	11	11	12
Miniature Poodle 2	2	1	2	2	22	11	11	22
Miniature Schnauzer 2	2	1	NA	1	22	11	11	12
New Guinea Singing Dog 1	1	NA	1	1	11	11	11	11
New Guinea Singing Dog 3	1	NA	1	1	11	11	11	11
Norwegian Elkhound 1	1	1	1	1	11	11	11	11
Norwegian Elkhound 2	1	1	1	1	11	11	11	11
Norwegian Lundehund 1	1	1	1	1	11	11	11	11
Norwegian Lundehund 2	1	1	1	1	11	11	11	11
Norwegian Lundehund 3	1	1	1	1	11	11	11	11
Norwich Terrier 1	2	NA	1	1	22	11	11	11
Norwich Terrier 2	2	NA	1	1	22	11	11	11
Norwich Terrier 3	2	NA	1	1	11	11	11	11
Norwich Terrier 4	2	NA	1	1	22	11	11	11
Nova Scotia Duck Tolling Retriever	1	1	2	NA	11	11	12	11
Pekingese	1	NA	NA	NA	11	11	12	22
Pembroke Welsh Corgi 1	1	NA	1	2	11	11	11	22
Pembroke Welsh Corgi 2	1	NA	1	2	11	11	11	22
Pembroke Welsh Corgi 3	1	NA	1	2	11	11	11	22
Peruvian Inca Orchid	1	NA	1	1	11	11	11	11
Petit Basset Griffon Vendeen	2	NA	2	NA	22	11	22	11
English Pointer 1	1	NA	2	1	11	11	22	11
English Pointer 2	1	NA	2	1	11	11	22	11
Pomeranian	1	1	1	1	11	11	11	11
Portuguese Podengo	NA	NA	1	1	22	11	11	11
Portuguese Water Dog 1	1	1	2	1	22	11	22	11
Portuguese Water Dog 2	1	1	2	1	22	11	22	11
Portuguese Water Dog 5	1	1	2	1	22	11	22	11
Portuguese Water Dog 9	1	1	2	1	22	11	22	11
Pug 5	1	1	NA	1	NA	11	11	11
Rhodesian Ridgeback 1	1	NA	2	1	11	12	22	11
Rhodesian Ridgeback 4	1	NA	2	1	11	11	12	11
Rhodesian Ridgeback 5	1	NA	2	1	11	22	11	11
Rottweiler 2	1	NA	2	1	11	11	11	11
Rottweiler 3	1	NA	2	1	11	11	11	11
Rottweiler 6	1	NA	2	1	11	11	12	11
Rottweiler 9	1	NA	2	1	11	11	11	11
Saint Bernard 1	1	NA	2	1	11	11	12	11
Saint Bernard 2	1	NA	2	1	11	11	22	11
Saluki 1	1	2	NA	NA	11	22	22	11
Saluki 2	1	2	NA	NA	11	11	22	11
Saluki 3	1	2	NA	NA	11	22	22	11
Samoyed 1	1	NA	1	1	11	11	11	11
Samoyed 2	1	NA	1	1	11	11	11	11
Scottish Deerhound	NA	2	NA	NA	22	11	11	11
Scottish Terrier 1	2	NA	1	NA	22	11	11	11
Scottish Terrier 2	2	NA	1	NA	22	11	11	11
Scottish Terrier 3	2	NA	1	NA	22	11	11	11
Shetland Sheepdog 1	1	1	1	1	11	11	12	11
Shetland Sheepdog 2	1	1	1	1	11	11	12	11
Shetland Sheepdog 3	1	1	1	1	11	11	22	11
Shiba Inu 1	1	1	1	1	11	12	11	11
Shiba Inu 2	1	1	1	1	11	12	11	11
Shih Tzu	2	NA	2	NA	12	11	11	12
Siberian Husky 1	1	NA	1	1	11	11	11	11
Siberian Husky 2	1	NA	1	1	11	11	11	11
Siberian Husky 4	1	NA	1	1	11	11	11	11
Sloughi 1	1	2	NA	NA	11	22	22	11
Sloughi 2	1	2	NA	NA	11	22	22	11
Sloughi 4	1	2	NA	NA	11	22	12	11
Soft Coated Wheaten Terrier 1	2	1	2	1	22	11	11	11
Soft Coated Wheaten Terrier 2	2	1	2	1	22	11	11	11
Soft Coated Wheaten Terrier 3	2	1	2	1	22	11	11	11
Spanish Water Dog	2	1	2	NA	22	12	22	12
Spinone Italiano	1	NA	2	NA	22	11	22	11
Standard Poodle 1	1	NA	2	2	22	11	12	11
Standard Poodle 2	1	NA	2	2	22	11	22	11
Standard Poodle 3	1	NA	2	2	22	11	22	11
Standard Poodle 4	1	NA	2	2	22	11	22	11
Standard Schnauzer 1	2	NA	NA	1	22	11	12	11
Standard Schnauzer 2	2	NA	NA	1	22	11	11	11
Standard Schnauzer 3	2	NA	NA	1	22	11	12	11
Swedish Lapphund	1	1	1	1	11	11	11	11
Tibetan Terrier 1	2	NA	NA	NA	22	11	11	11
Tibetan Terrier 2	2	NA	NA	NA	22	11	12	12
Toy Poodle	NA	1	2	2	12	11	11	12
Vizsla	1	NA	2	1	11	11	22	11
Weimaraner	1	NA	2	1	11	11	22	11
West Highland White Terrier 10	2	NA	1	1	22	11	11	11
West Highland White Terrier 2	2	NA	1	1	22	11	11	11
West Highland White Terrier 3	2	NA	1	1	22	11	11	11
West Highland White Terrier 6	2	NA	1	1	22	11	11	11
Whippet	1	2	NA	NA	11	11	11	11
Xoloitzcuintli 1	1	NA	1	1	11	12	12	11
Xoloitzcuintli 2	1	NA	1	1	11	11	11	11
Yorkshire Terrier 24	2	1	1	1	11	11	11	12
Yorkshire Terrier 30	2	1	1	1	22	11	11	12
Yorkshire Terrier 4	2	1	1	1	22	11	11	11
Yorkshire Terrier 75	2	1	1	1	22	11	11	11
Allele 1 is the ancestral allele mainly found in wild canids				General population	RSPO2	ESR1	LncRNA	CFA12
Allele 2 corresponds to the derived allele				Ancestral allele frequency	0.744681	0.881533	0.614983	0.858885
11: Homozygous for the ancestral allele				Derived allele frequency	0.255319	0.118467	0.385017	0.141115
12: Heterozygous
22: Homozygous for the derived allele
