# Supplementary material for: Whole genome sequencing of canids reveals genomic regions under selection and variants influencing morphology
Source: Nat Commun. 2019 Apr 2;10:1489. doi: 10.1038/s41467-019-09373-w (PMC6445083; doi:10.1038/s41467-019-09373-w)
Supplement: Supplementary file 7 — Supplementary Data 5 [file 41467_2019_9373_MOESM7_ESM.xlsx]

## Sheet: Sheet1
Supplementary Data 5. Validation of mutations by Sanger sequencing on a panel of 468 samples representing 100 modern dog breeds and 13 wild canids
Dog sample	Weight (kg)	Sex	IGF1R	LCORL	STC2	GHR	GHR2	SMAD2	HMGA2	ZNF608	IGF1	ADAMTSL9-AS	HNF4G	ACSL4	IGSF1			Wild canids	IGF1R	LCORL	STC2	GHR	GHR2	SMAD2	HMGA2	ZNF608	IGF1	ADAMTSL9-AS	HNF4G	ACSL4	IGSF1
Chihuahua 1	1.81437	1	11	11	22	22	22	22	22	11	22	11	11	11	11			Coyote 1	11	11	11	11	11	11	11	11	11	11	11	11	11
Chihuahua 2	1.81437	1	12	11	22	22	22	22	22	11	22	11	11	11	11			Coyote 2	11	11	11	11	11	11	11	11	11	11	11	11	11
Chihuahua 3	1.81437	2	12	11	22	22	22	22	22	11	22	11	11	11	11			Red Wolf	11	11	11	11	11	11	11	11	11	11	11	11	11
Chihuahua 4	1.81437	2	12	11	22	22	12	22	22	11	22	11	11	11	11			Wolf 1	11	11	11	11	11	11	11	11	11	11	11	11	11
Chihuahua 5	1.81437	1	12	11	12	22	12	22	22	11	22	11	11	11	11			Wolf 2	11	11	11	11	11	11	11	11	11	11	11	11	11
Chihuahua 6	1.81437	2	12	11	22	22	22	12	22	11	22	11	11	11	11			Wolf 3	11	11	11	11	11	11	11	11	11	11	11	11	11
Chihuahua 7	1.81437	2	22	11	22	22	22	22	22	11	22	11	11	11	11			Wolf 4	11	11	11	11	11	11	11	11	11	11	11	11	11
Pomeranian 1	2.26796	1	11	11	12	22	12	22	22	11	22	11	11	11	11			Wolf 5	11	11	11	11	11	11	11	11	11	11	11	11	11
Pomeranian 2	2.26796	1	22	11	22	22	11	12	22	11	22	11	11	11	11			Wolf 6	11	11	11	11	11	11	11	11	11	11	11	11	11
Pomeranian 3	2.26796	2	12	11	12	22	12	22	22	11	22	11	11	11	11			Wolf 7	11	11	11	11	11	11	11	11	11	11	11	11	11
Pomeranian 4	2.26796	2	11	11	22	22	22	22	22	11	22	11	11	11	11			Wolf 8	11	11	11	11	11	11	11	11	11	11	11	11	11
Yorkshire Terrier 1	2.49476	1	22	11	22	12	12	22	22	11	22	11	11	11	11			Wolf 9	11	11	11	11	11	11	11	11	11	11	11	11	11
Yorkshire Terrier 2	2.49476	2	12	11	22	12	11	22	22	11	22	11	11	11	11			Wolf 10	11	11	11	11	11	11	11	11	11	11	11	11	11
Yorkshire Terrier 3	2.49476	1	22	11	22	22	12	22	22	11	22	11	11	11	11
Yorkshire Terrier 4	2.49476	2	22	11	22	22	11	22	22	11	22	11	11	11	12
Papillon 1	2.76691	2	12	11	12	12	11	12	12	11	12	11	11	11	11
Papillon 2	2.76691	1	11	11	22	12	11	22	11	11	22	11	11	11	11
Papillon 3	2.76691	2	22	11	12	22	11	22	11	11	22	11	11	11	11
Papillon 4	2.76691	1	11	11	22	12	11	22	11	11	22	11	11	11	11
Toy Poodle 1	2.76691	2	12	11	12	12	11	22	12	11	12	11	11	11	11
Toy Poodle 2	2.76691	2	22	11	11	12	11	12	22	11	22	11	11	11	11
Toy Poodle 3	2.76691	2	22	11	12	22	12	22	12	11	22	11	11	11	11
Toy Poodle 4	2.76691	1	22	11	11	22	11	22	22	11	22	11	11	11	11
Toy Poodle 5	2.76691	1	12	11	11	22	11	22	22	11	22	11	11	11	11
Toy Poodle 6	2.76691	1	22	11	11	22	11	12	22	11	22	11	11	11	11
Japanese Chin 1	3.40194	1	11	11	22	22	12	22	22	11	12	11	11	11	22
Japanese Chin 2	3.40194	2	11	11	22	22	12	22	22	11	22	11	11	11	22
Japanese Chin 3	3.40194	1	12	11	12	22	22	22	22	11	22	11	11	11	22
Japanese Chin 4	3.40194	2	11	11	22	22	22	22	22	11	22	11	11	11	NA
Chinese Crested dog 1	3.85554	1	12	11	12	11	11	22	22	11	22	11	11	11	11
Chinese Crested dog 2	3.85554	2	11	11	12	12	11	22	22	11	22	11	11	11	NA
Chinese Crested dog 3	3.85554	2	11	11	12	11	11	12	22	11	22	11	11	11	11
Chinese Crested dog 4	3.85554	1	11	NA	11	11	11	12	22	11	22	11	11	11	11
Bichon 1	4	2	11	11	22	22	11	22	22	11	12	11	11	11	11
Bichon 2	4	2	11	11	12	22	11	22	12	11	22	11	11	11	11
Bichon 3	4	1	11	11	22	22	11	22	22	1	12	11	11	11	11
Bichon 4	4	1	12	11	12	22	11	12	22	11	12	11	11	11	11
Bichon 5	4	2	11	11	22	12	11	22	22	11	12	11	1	11	11
Brussels Griffon 1	4.08233	1	11	11	22	22	22	22	22	11	22	11	11	11	11
Brussels Griffon 2	4.08233	2	11	11	22	22	22	22	22	11	22	11	11	11	11
Brussels Griffon 3	4.08233	1	11	11	22	22	22	22	12	11	22	11	11	11	11
Brussels Griffon 4	4.08233	2	11	11	22	22	22	22	22	11	22	11	11	11	11
Miniature Pinscher 1	4.08233	2	12	11	12	11	11	22	22	11	22	11	11	11	11
Miniature Pinscher 2	4.08233	2	11	11	22	12	11	22	22	11	22	11	11	11	11
Miniature Pinscher 3	4.08233	1	12	11	22	22	12	22	22	11	22	11	11	11	11
Miniature Pinscher 4	4.08233	1	22	11	22	12	11	11	22	11	22	11	11	11	11
Miniature Pinscher 5	4.08233	2	22	11	12	22	11	22	22	11	22	11	11	11	11
Pekingese 1	4.30913	1	11	11	22	12	11	22	22	11	22	11	11	11	11
Pekingese 2	4.30913	1	11	11	11	12	11	22	22	11	22	11	11	11	11
Pekingese 3	4.30913	2	11	11	22	22	12	22	22	11	22	11	11	11	22
Pekingese 4	4.30913	2	11	11	22	22	11	22	22	11	22	11	11	11	12
Silky Terrier 1	4.53592	1	12	11	11	12	11	22	22	11	22	11	11	11	11
Silky Terrier 2	4.53592	1	11	11	12	22	12	22	22	11	22	11	11	11	11
Silky Terrier 3	4.53592	1	12	11	22	22	11	22	22	11	22	11	11	11	11
Silky Terrier 4	4.53592	2	12	11	22	22	11	22	22	11	22	11	11	11	11
Silky Terrier 5	4.53592	2	11	11	12	22	11	22	22	11	22	11	11	11	11
Silky Terrier 6	4.53592	2	11	11	12	22	11	12	22	11	22	11	11	11	11
Italian Greyhound 1	4.3	1	12	11	22	11	11	22	22	11	22	11	11	11	11
Italian Greyhound 2	4.3	1	12	11	12	11	11	22	12	11	22	11	11	11	11
Italian Greyhound 3	4.3	2	11	11	22	11	11	22	12	11	22	11	11	11	11
Italian Greyhound 4	4.3	2	11	11	22	11	11	22	22	11	22	11	11	11	11
Italian Greyhound 5	4.3	2	12	11	11	11	11	22	22	11	22	11	11	11	11
Norwich Terrier 1	5.44311	1	11	NA	22	22	11	22	22	11	12	11	11	11	11
Norwich Terrier 2	5.44311	1	12	11	11	22	11	22	22	11	22	11	11	11	11
Norwich Terrier 3	5.44311	2	11	11	12	12	11	12	22	11	22	11	11	11	11
Norwich Terrier 4	5.44311	2	11	11	11	12	11	12	22	11	22	11	11	11	11
Shih Tzu 1	5.6699	2	11	11	22	22	11	22	22	11	22	11	11	11	11
Shih Tzu 2	5.6699	1	11	11	22	22	11	22	22	11	22	11	11	11	11
Shih Tzu 3	5.6699	1	11	11	22	22	12	22	22	11	22	11	11	11	22
Shih Tzu 4	5.6699	2	11	11	22	22	11	22	22	11	22	11	11	11	11
Cairn Terrier 1	6.1235	2	11	11	11	22	11	11	22	11	12	11	11	11	11
Cairn Terrier 2	6.1235	2	11	11	11	22	11	12	22	11	22	11	11	11	11
Cairn Terrier 3	6.1235	1	11	11	12	22	11	22	22	11	22	11	11	11	11
Cairn Terrier 4	6.1235	1	11	11	12	22	11	22	22	11	22	11	11	11	11
Miniature Schnauzer 1	6.35029	1	11	11	11	12	11	22	11	11	22	11	11	11	11
Miniature Schnauzer 2	6.35029	2	11	11	11	22	11	22	11	11	22	11	11	11	11
Miniature Schnauzer 3	6.35029	1	11	11	11	12	11	22	11	11	22	11	11	11	11
Miniature Schnauzer 4	6.35029	2	11	11	12	22	11	22	11	11	22	11	11	11	11
Cavalier King Charles Spaniel 1	7.03068	2	11	11	22	22	22	12	11	11	22	11	11	11	11
Cavalier King Charles Spaniel 2	7.03068	2	11	11	22	22	22	22	11	11	22	11	11	11	11
Cavalier King Charles Spaniel 3	7.03068	1	11	11	22	22	22	12	11	11	22	11	11	11	11
Cavalier King Charles Spaniel 4	7.03068	1	11	11	22	22	22	12	11	11	22	11	11	11	11
Pug 1	7.25748	1	11	11	22	12	11	22	22	11	22	11	11	11	11
Pug 2	7.25748	2	11	11	22	22	11	22	22	11	22	11	11	11	11
Pug 3	7.25748	2	22	11	22	22	11	22	22	11	22	11	11	11	11
Pug 4	7.25748	1	11	11	22	22	11	22	22	11	22	11	11	11	11
Miniature Poodle 1	7.71107	2	22	11	11	22	11	12	12	11	22	11	11	11	11
Miniature Poodle 2	7.71107	1	12	11	11	11	11	12	22	11	22	11	11	11	11
Miniature Poodle 3	7.71107	2	12	11	11	12	11	22	22	11	22	11	11	11	11
Miniature Poodle 4	7.71107	1	11	11	11	22	11	11	22	11	22	11	11	11	11
Boston Terrier 1	7.93787	2	11	11	22	22	11	12	11	11	22	11	11	11	12
Boston Terrier 2	7.93787	2	11	11	11	12	11	11	11	11	22	11	11	11	12
Boston Terrier 3	7.93787	2	11	11	22	22	11	22	11	11	12	11	11	11	12
Boston Terrier 4	7.93787	1	11	11	22	22	11	12	11	11	22	11	11	11	22
Boston Terrier 5	7.93787	1	11	11	12	22	11	11	11	11	22	11	11	11	22
West Highland White Terrier 1	8	2	11	11	11	22	11	12	22	11	12	11	11	11	11
West Highland White Terrier 2	8	2	11	11	12	22	11	11	22	11	22	11	11	11	11
West Highland White Terrier 3	8	1	11	11	11	22	11	11	22	11	22	11	11	11	11
West Highland White Terrier 4	8	1	11	11	11	22	11	12	22	11	11	11	11	11	11
Scottish Terrier 1	9.07185	1	11	NA	22	12	11	11	11	11	22	11	11	11	NA
Scottish Terrier 2	9.07185	2	11	11	22	22	11	11	11	11	22	11	11	11	22
Scottish Terrier 3	9.07185	2	11	11	22	11	11	11	12	11	22	11	11	11	11
Scottish Terrier 4	9.07185	2	11	11	22	11	11	11	11	11	22	11	11	11	22
Scottish Terrier 5	9.07185	1	11	11	22	11	11	11	11	11	22	11	11	11	NA
Shetland Sheepdog 1	10.0244	2	11	11	11	11	11	11	11	11	12	11	11	11	11
Shetland Sheepdog 2	10.0244	1	12	11	11	22	11	11	11	11	12	11	11	11	11
Shetland Sheepdog 3	10.0244	2	11	11	11	22	11	11	12	11	12	11	11	11	11
Shetland Sheepdog 4	10.0244	2	11	11	11	12	11	11	11	11	11	11	11	11	11
Shetland Sheepdog 5	10.0244	1	11	11	11	22	11	11	22	11	11	11	11	11	11
Basenji 1	10.2058	2	11	11	11	11	11	11	11	11	22	11	11	11	11
Basenji 2	10.2058	1	11	11	11	11	11	11	11	11	22	11	11	11	11
Basenji 3	10.2058	2	11	11	11	12	11	11	11	11	22	11	11	11	11
Basenji 4	10.2058	1	11	11	11	11	11	11	11	11	22	11	11	11	11
Basenji 5	10.2058	2	11	11	11	11	11	11	11	11	22	11	11	11	11
Beagle 1	10.8862	2	11	11	11	12	11	11	11	11	22	11	11	11	11
Beagle 2	10.8862	2	11	11	11	12	11	11	11	11	22	11	11	11	11
Beagle 3	10.8862	1	11	11	11	12	11	11	12	11	22	11	11	11	11
Beagle 4	10.8862	1	11	11	11	12	11	11	11	11	22	11	11	11	11
Beagle 5	10.8862	1	11	11	11	11	11	11	11	11	22	11	11	11	11
French Bulldog 1	11.3398	2	11	11	11	11	11	12	11	11	22	11	11	11	22
French Bulldog 2	11.3398	1	11	11	12	11	11	11	11	11	22	11	11	11	22
French Bulldog 3	11.3398	2	11	11	12	12	11	11	11	11	22	11	11	11	22
French Bulldog 4	11.3398	1	11	11	12	11	11	11	11	11	22	11	11	11	22
French Bulldog 5	11.3398	2	11	11	11	22	11	11	11	11	22	11	11	11	22
Pembroke Welsh Corgi 1	11.7934	2	11	11	22	22	11	22	11	11	11	11	11	11	11
Pembroke Welsh Corgi 2	11.7934	2	11	11	11	22	11	12	11	11	12	11	11	11	11
Pembroke Welsh Corgi 3	11.7934	1	11	11	12	22	11	12	11	11	12	11	11	11	11
Pembroke Welsh Corgi 4	11.7934	2	11	11	11	22	11	12	11	11	12	11	11	11	11
Pembroke Welsh Corgi 5	11.7934	1	11	11	12	22	11	22	11	11	11	11	11	11	11
Pembroke Welsh Corgi 6	11.7934	1	11	11	12	22	11	22	11	11	11	11	11	11	11
Miniature Bull Terrier 1	12.9274	2	11	11	11	11	11	11	11	11	12	11	11	11	22
Miniature Bull Terrier 2	12.9274	2	11	11	11	11	11	11	11	11	22	11	11	11	NA
Miniature Bull Terrier 3	12.9274	1	11	11	11	11	11	11	12	11	22	11	11	11	22
Miniature Bull Terrier 4	12.9274	1	11	11	11	11	11	11	11	11	22	11	11	11	22
Whippet 1	12.9274	2	11	11	22	11	11	22	11	11	11	11	11	11	11
Whippet 2	12.9274	2	11	11	11	11	11	12	11	11	12	11	11	11	11
Whippet 3	12.9274	1	11	11	11	11	11	12	11	11	11	11	11	11	11
Whippet 4	12.9274	1	11	11	22	11	11	22	11	11	11	11	11	11	11
English Cocker Spaniel 1	13.6078	1	11	11	11	22	11	11	11	11	22	11	11	11	11
English Cocker Spaniel 2	13.6078	2	11	11	11	12	11	11	11	11	12	11	11	11	11
English Cocker Spaniel 3	13.6078	1	11	11	11	12	11	12	11	11	22	11	11	11	11
English Cocker Spaniel 4	13.6078	2	11	11	11	12	11	11	11	11	22	11	11	11	11
English Cocker Spaniel 5	13.6078	1	11	11	11	22	11	11	11	11	22	11	11	11	11
Staffordshire Bull Terrier 1	14.0614	1	11	11	11	12	11	11	11	11	22	11	11	11	22
Staffordshire Bull Terrier 2	14.0614	1	11	11	11	11	11	11	11	11	22	11	11	11	22
Staffordshire Bull Terrier 3	14.0614	1	11	11	11	11	11	11	11	11	22	11	11	11	22
Staffordshire Bull Terrier 4	14.0614	2	11	11	11	11	11	11	11	11	22	11	11	11	22
Staffordshire Bull Terrier 5	14.0614	2	11	11	11	11	11	11	12	NA	22	NA	NA	11	22
Cardigan Welsh Corgi 1	14.4242	2	11	11	22	11	11	12	11	11	11	11	11	11	12
Cardigan Welsh Corgi 2	14.4242	2	11	11	22	11	11	12	11	11	11	11	11	11	11
Cardigan Welsh Corgi 3	14.4242	1	11	11	11	12	11	22	11	11	11	11	11	11	11
Cardigan Welsh Corgi 4	14.4242	1	11	11	12	22	11	12	11	11	11	11	11	11	11
Cardigan Welsh Corgi 5	14.4242	1	11	11	11	11	11	12	11	11	11	11	11	11	11
Standard Schnauzer 1	14.9685	2	11	11	11	11	11	22	11	11	22	11	11	11	12
Standard Schnauzer 2	14.9685	2	11	11	11	11	11	11	11	11	22	11	11	11	12
Standard Schnauzer 3	14.9685	1	11	11	11	12	11	22	11	11	12	11	11	11	22
Standard Schnauzer 4	14.9685	2	11	11	11	11	11	12	11	11	22	11	11	11	22
Standard Schnauzer 5	14.9685	1	11	11	11	11	11	22	11	11	22	11	11	11	11
Standard Schnauzer 6	14.9685	1	11	12	11	11	11	22	11	11	22	11	11	11	11
Brittany 1	15.8757	2	11	11	12	11	11	12	11	11	22	11	11	11	11
Brittany 2	15.8757	2	11	11	11	11	11	12	11	11	11	11	11	11	11
Brittany 3	15.8757	2	11	11	11	12	11	12	11	11	12	11	11	11	11
Brittany 4	15.8757	1	11	11	11	12	11	11	11	11	22	11	11	11	11
Brittany 5	15.8757	1	11	NA	11	11	11	12	11	11	12	11	11	11	NA
Glen of Imaal Terrier 1	15.8757	1	11	11	11	11	11	11	11	11	12	11	11	11	22
Glen of Imaal Terrier 2	15.8757	1	11	11	11	12	11	12	11	11	12	11	11	11	22
Glen of Imaal Terrier 3	15.8757	2	12	11	11	11	11	11	11	11	11	11	11	11	22
Glen of Imaal Terrier 4	15.8757	2	11	11	11	11	11	11	11	11	22	11	11	11	11
Glen of Imaal Terrier 5	15.8757	2	11	11	11	11	11	11	11	11	12	11	11	11	11
Border Collie 1	17.9169	2	11	11	12	12	11	12	11	11	22	11	11	11	11
Border Collie 2	17.9169	1	11	11	11	12	11	11	11	11	12	11	11	11	11
Border Collie 3	17.9169	2	11	11	12	22	11	12	11	11	12	11	11	11	11
Border Collie 4	17.9169	1	11	11	12	11	11	11	11	11	11	11	11	11	11
Border Collie 5	17.9169	1	11	11	12	12	11	11	11	11	12	11	11	11	11
Sussex Spaniel 1	18.1437	1	22	12	11	11	11	11	11	11	22	11	11	11	11
Sussex Spaniel 2	18.1437	2	12	NA	11	11	11	11	11	11	22	11	11	11	NA
Sussex Spaniel 3	18.1437	2	11	12	11	11	11	11	11	11	22	11	11	11	11
Sussex Spaniel 4	18.1437	1	11	12	11	11	11	11	11	11	22	11	11	11	11
Saluki 1	19.5045	2	11	11	11	11	11	11	11	11	11	11	11	11	11
Saluki 2	19.5045	1	11	11	11	11	11	11	11	11	11	11	11	11	11
Saluki 3	19.5045	2	11	NA	11	11	11	11	11	11	11	11	11	11	11
Saluki 4	19.5045	1	11	11	11	11	11	11	11	11	11	11	11	11	11
English Springer Spaniel 1	20.4117	1	11	11	11	11	11	11	11	11	12	11	11	11	11
English Springer Spaniel 2	20.4117	2	11	11	11	11	11	11	11	11	22	11	11	11	11
English Springer Spaniel 3	20.4117	1	11	11	11	11	11	11	11	11	12	11	11	11	11
English Springer Spaniel 4	20.4117	2	11	11	11	11	11	11	11	11	22	11	11	11	11
Siberian Husky 1	21.5456	1	11	11	11	11	11	11	11	11	11	11	11	11	22
Siberian Husky 2	21.5456	2	11	11	11	11	11	11	11	11	11	11	11	11	22
Siberian Husky 3	21.5456	2	11	11	11	11	11	11	11	11	11	11	11	NA	12
Siberian Husky 4	21.5456	2	11	11	11	11	11	11	11	11	11	11	11	11	12
Siberian Husky 5	21.5456	1	11	11	11	11	11	11	11	11	11	NA	11	11	22
Ibizan Hound 1	21.5456	2	11	11	11	11	11	11	11	11	11	11	11	11	12
Ibizan Hound 2	21.5456	2	11	11	11	11	11	11	11	11	12	11	11	11	11
Ibizan Hound 3	21.5456	1	11	11	11	11	11	11	11	11	11	11	11	11	22
Ibizan Hound 4	21.5456	2	11	11	11	11	11	11	11	11	11	11	11	11	11
Ibizan Hound 5	21.5456	1	11	11	11	22	11	12	11	11	11	11	11	11	11
Basset Hound 1	22.6796	2	11	22	11	11	11	12	11	11	12	11	11	11	11
Basset Hound 2	22.6796	2	11	22	11	11	11	11	11	11	11	11	11	11	11
Basset Hound 3	22.6796	2	11	22	11	11	11	12	11	11	12	11	11	11	11
Basset Hound 4	22.6796	1	11	22	11	11	11	11	11	11	12	11	11	11	11
Basset Hound 5	22.6796	1	11	22	11	12	11	12	11	11	11	11	11	11	11
Chinese Shar-Pei 1	23.8136	2	11	11	11	11	11	11	11	11	11	11	11	11	22
Chinese Shar-Pei 2	23.8136	2	11	NA	11	11	11	11	11	11	11	11	11	11	22
Chinese Shar-Pei 3	23.8136	1	11	NA	11	11	11	11	11	11	12	11	11	11	22
Chinese Shar-Pei 4	23.8136	1	11	11	11	11	11	12	11	11	22	11	11	11	22
Chinese Shar-Pei 5	23.8136	2	11	11	11	11	11	11	11	11	11	11	11	11	22
Afghan Hound 1	24.9476	1	11	11	11	11	11	11	11	11	11	11	11	11	11
Afghan Hound 2	24.9476	2	11	11	11	11	11	11	11	11	11	11	11	11	11
Afghan Hound 3	24.9476	2	11	11	11	11	11	11	11	11	11	11	11	11	11
Afghan Hound 4	24.9476	1	11	11	11	11	11	11	11	11	11	11	11	11	11
Irish Water Spaniel 1	25.628	1	11	11	11	11	11	11	11	11	11	11	11	11	11
Irish Water Spaniel 2	25.628	1	11	11	11	11	11	11	11	11	11	11	11	11	22
Irish Water Spaniel 3	25.628	2	12	11	11	12	11	11	11	11	11	11	11	11	12
Irish Water Spaniel 4	25.628	2	12	11	11	11	11	11	11	11	11	11	11	11	22
Irish Water Spaniel 5	25.628	2	11	11	11	11	11	11	11	11	11	11	11	11	22
Irish Water Spaniel 6	25.628	1	12	11	11	11	11	11	11	11	11	11	11	11	22
Bulldog 1	25.8094	1	11	11	11	11	11	11	11	11	22	11	11	11	22
Bulldog 2	25.8094	2	11	11	11	11	11	12	11	11	22	11	11	11	22
Bulldog 3	25.8094	1	11	11	11	11	11	11	11	11	22	11	11	11	22
Bulldog 4	25.8094	2	11	11	11	11	11	12	11	11	11	11	11	11	NA
Bulldog 5	25.8094	1	11	11	11	11	11	11	11	11	22	11	11	11	22
Bulldog 6	25.8094	2	11	11	11	11	11	12	11	11	12	11	11	11	NA
Chow Chow 1	26.0816	1	11	11	11	11	11	11	11	11	12	11	11	11	22
Chow Chow 2	26.0816	2	11	11	11	11	11	11	11	11	11	11	11	11	22
Chow Chow 3	26.0816	1	11	11	11	11	11	11	11	11	11	11	11	11	22
Chow Chow 4	26.0816	1	11	11	11	11	11	11	11	11	11	11	11	11	22
Chow Chow 5	26.0816	2	11	11	11	11	11	11	11	11	11	11	11	11	NA
Dalmatian 1	26.0816	2	11	NA	11	12	11	12	11	11	12	11	11	11	NA
Dalmatian 2	26.0816	1	11	11	12	11	11	11	11	11	22	11	11	11	11
Dalmatian 3	26.0816	1	11	11	11	12	11	11	11	11	12	11	11	11	11
Dalmatian 4	26.0816	2	11	NA	11	11	11	11	11	11	12	11	11	11	NA
German Shorthaired Pointer 1	26.0816	1	11	12	11	12	11	11	11	11	12	11	11	11	11
German Shorthaired Pointer 2	26.0816	2	11	12	11	11	11	11	11	11	11	11	11	11	11
German Shorthaired Pointer 3	26.0816	2	11	NA	12	11	11	11	11	11	11	11	11	11	11
German Shorthaired Pointer 4	26.0816	1	11	NA	12	12	11	11	11	11	11	11	11	11	11
Standard Poodle 1	26.0816	1	11	11	11	11	11	12	11	11	11	11	11	11	11
Standard Poodle 2	26.0816	2	11	12	12	11	11	11	11	11	12	11	11	11	11
Standard Poodle 3	26.0816	2	11	12	11	11	11	12	11	11	22	11	11	11	11
Standard Poodle 4	26.0816	2	11	22	11	11	11	22	11	11	12	11	11	11	11
Standard Poodle 5	26.0816	1	11	12	11	11	11	11	11	11	12	11	11	11	11
Samoyed 1	26.3084	2	11	11	11	11	11	11	11	11	11	11	11	11	12
Samoyed 2	26.3084	1	11	12	11	11	11	11	11	11	11	11	11	11	11
Samoyed 3	26.3084	1	11	11	11	11	11	11	11	11	11	11	11	11	11
Samoyed 4	26.3084	2	11	NA	11	11	11	11	11	11	11	11	11	11	11
Samoyed 5	26.3084	2	11	12	11	12	11	11	11	11	11	11	11	11	11
Boxer 1	28.3495	2	11	11	12	11	11	11	11	11	11	11	11	11	22
Boxer 2	28.3495	2	11	11	22	12	11	12	11	11	11	11	11	11	22
Boxer 3	28.3495	2	11	11	22	11	11	11	11	11	11	11	11	11	22
Boxer 4	28.3495	1	11	11	22	11	11	11	11	11	11	11	11	11	22
Boxer 5	28.3495	2	11	11	22	11	11	11	11	11	11	11	11	11	22
Boxer 6	28.3495	1	11	11	22	11	11	11	11	11	11	11	11	11	22
Boxer 7	28.3495	2	11	11	22	11	11	11	11	11	11	11	11	11	22
Collie 1	28.3495	2	11	11	11	11	11	11	11	11	11	11	11	11	11
Collie 2	28.3495	1	11	11	11	11	11	11	11	11	11	11	11	11	11
Collie 3	28.3495	1	11	11	11	11	11	11	11	11	11	11	11	11	11
Collie 4	28.3495	2	11	11	11	11	11	11	11	11	11	11	11	11	11
American Staffordshire Terrier 1	29.166	1	11	11	11	11	11	11	11	11	22	11	11	11	22
American Staffordshire Terrier 2	29.166	2	11	11	11	11	11	11	11	11	12	11	11	11	22
American Staffordshire Terrier 3	29.166	1	11	11	12	11	11	11	11	11	22	11	11	11	22
American Staffordshire Terrier 4	29.166	2	11	11	11	11	11	11	11	11	22	11	11	11	22
Golden Retriever 1	29.4835	2	11	11	11	22	11	11	11	11	12	11	11	11	22
Golden Retriever 2	29.4835	2	11	NA	12	11	11	11	11	NA	11	11	11	11	NA
Golden Retriever 3	29.4835	1	11	11	11	11	11	11	11	11	11	11	11	11	22
Golden Retriever 4	29.4835	1	11	NA	11	11	11	11	11	NA	11	11	11	11	NA
Greyhound 1	29.4835	1	11	11	12	11	11	11	11	11	11	11	11	11	11
Greyhound 2	29.4835	2	11	NA	12	11	11	11	11	11	11	11	11	11	11
Greyhound 3	29.4835	1	11	11	11	11	11	11	11	11	11	11	11	11	11
Greyhound 4	29.4835	2	11	11	11	11	11	11	11	11	11	11	11	11	11
Greyhound 5	29.4835	2	11	11	11	11	11	11	11	11	11	11	11	11	11
Old English Sheepdog 1	29.9371	1	11	22	11	11	11	11	11	11	11	11	11	11	22
Old English Sheepdog 2	29.9371	2	11	22	11	11	11	11	11	11	11	11	11	11	11
Old English Sheepdog 3	29.9371	2	11	22	11	11	11	11	11	11	12	11	11	NA	11
Old English Sheepdog 4	29.9371	2	11	NA	12	11	11	11	11	11	11	11	11	11	11
Old English Sheepdog 5	29.9371	1	11	22	11	11	11	12	11	11	12	11	11	11	22
Chesapeake Bay Retriever 1	30.6175	1	11	11	11	11	11	11	11	11	12	11	11	11	22
Chesapeake Bay Retriever 2	30.6175	2	11	11	11	11	11	11	11	11	22	11	11	11	22
Chesapeake Bay Retriever 3	30.6175	2	11	12	11	11	11	11	11	11	11	11	11	11	22
Chesapeake Bay Retriever 4	30.6175	1	11	11	11	11	11	11	11	11	22	11	11	11	22
Labrador Retriever 1	30.6175	1	11	NA	11	12	11	11	11	NA	11	11	11	11	NA
Labrador Retriever 2	30.6175	1	11	NA	11	11	11	11	11	NA	12	11	11	11	NA
Labrador Retriever 3	30.6175	2	11	NA	11	12	11	11	11	NA	12	11	11	11	NA
Labrador Retriever 4	30.6175	2	11	NA	11	11	11	11	11	NA	11	11	11	11	NA
Flat-Coated Retriever 1	31.7515	2	11	11	11	22	11	12	11	11	11	11	11	11	NA
Flat-Coated Retriever 2	31.7515	2	11	11	11	11	11	12	11	11	11	11	11	11	NA
Flat-Coated Retriever 3	31.7515	1	11	11	11	11	11	12	11	11	11	11	11	11	22
Flat-Coated Retriever 4	31.7515	2	11	11	11	11	11	11	11	11	12	11	11	11	12
Flat-Coated Retriever 5	31.7515	1	11	11	11	11	11	11	11	11	11	11	11	11	11
Giant Schnauzer 1	33.339	1	11	22	11	11	11	11	11	11	11	11	11	11	22
Giant Schnauzer 2	33.339	1	11	22	11	11	11	11	11	11	11	11	11	11	11
Giant Schnauzer 3	33.339	1	11	22	11	11	11	11	11	11	11	11	11	11	22
Giant Schnauzer 4	33.339	2	11	22	11	11	11	11	11	11	11	11	11	11	22
Giant Schnauzer 5	33.339	2	11	NA	11	11	11	11	11	11	11	11	NA	11	22
Briard 1	34.0194	1	11	11	11	12	11	11	11	11	11	11	11	11	11
Briard 2	34.0194	1	11	12	11	12	11	11	11	11	11	11	11	11	11
Briard 3	34.0194	2	11	11	11	11	11	12	11	11	11	11	11	11	11
Briard 4	34.0194	2	11	12	11	12	11	11	11	11	11	11	11	11	11
Briard 5	34.0194	1	11	12	11	12	11	11	11	11	11	11	11	11	22
Briard 6	34.0194	2	11	11	11	11	11	11	11	11	11	11	11	11	11
Briard 7	34.0194	2	11	11	11	11	11	11	11	11	11	11	11	11	12
Beauceron 1	34.2462	1	11	11	11	12	11	12	11	11	11	11	11	11	22
Beauceron 2	34.2462	2	11	12	11	11	11	11	11	11	11	11	11	11	12
Beauceron 3	34.2462	2	11	12	11	11	11	11	11	11	11	11	11	11	12
Beauceron 4	34.2462	2	11	12	11	11	11	11	11	11	11	11	11	11	12
Beauceron 5	34.2462	1	11	12	11	11	11	11	11	11	11	11	11	11	22
Beauceron 6	34.2462	1	11	11	11	11	11	11	11	11	11	11	11	11	11
Beauceron 7	34.2462	1	11	22	11	11	11	11	11	11	11	1	11	11	11
Doberman Pinscher 1	34.9266	2	11	NA	11	11	11	11	11	11	11	11	11	11	11
Doberman Pinscher 2	34.9266	1	11	22	11	11	11	11	11	11	11	11	11	11	11
Doberman Pinscher 3	34.9266	2	11	22	11	11	11	11	11	11	11	11	11	11	12
Doberman Pinscher 4	34.9266	1	11	NA	11	11	11	11	11	11	11	11	11	11	NA
Doberman Pinscher 5	34.9266	2	11	12	11	11	11	11	11	11	11	11	11	11	11
Borzoi 1	37.4214	2	11	11	11	11	11	11	11	11	11	11	11	11	11
Borzoi 2	37.4214	1	11	11	12	11	11	11	11	11	11	11	11	11	11
Borzoi 3	37.4214	1	11	11	11	11	11	11	11	11	11	11	11	11	11
Borzoi 4	37.4214	2	11	11	11	11	11	11	11	11	11	11	11	11	11
Borzoi 5	37.4214	1	11	11	11	11	11	11	11	11	11	11	11	11	11
Borzoi 6	37.4214	1	11	11	11	11	11	11	11	11	11	11	11	11	11
Borzoi 7	37.4214	1	11	11	11	11	11	11	11	11	11	11	11	11	11
Borzoi 8	37.4214	2	11	11	11	11	11	11	11	11	11	11	11	11	11
German Shepherd Dog 1	38.5554	2	11	22	11	12	11	11	11	11	11	11	11	11	11
German Shepherd Dog 2	38.5554	2	11	22	12	11	11	11	11	11	11	11	11	11	11
German Shepherd Dog 3	38.5554	2	11	22	11	11	11	11	11	11	11	NA	NA	11	11
German Shepherd Dog 4	38.5554	1	11	22	11	11	11	11	11	11	11	11	12	11	11
German Shepherd Dog 5	38.5554	1	11	NA	11	12	11	11	11	11	11	11	11	11	NA
German Shepherd Dog 6	38.5554	2	11	22	11	22	11	11	11	11	11	11	11	11	11
Bernese Mountain Dog 1	41	2	11	12	11	11	11	11	11	11	11	11	11	22	22
Bernese Mountain Dog 2	41	1	11	11	11	12	11	11	11	11	11	11	12	11	22
Bernese Mountain Dog 3	41	1	11	22	12	12	11	11	11	11	12	11	12	11	22
Bernese Mountain Dog 4	41	2	11	12	12	11	11	11	11	11	11	11	11	22	22
Bernese Mountain Dog 5	41	1	11	12	11	12	11	11	11	11	11	11	11	11	22
Bernese Mountain Dog 6	41	2	11	NA	12	12	11	11	11	11	11	11	11	22	22
Akita 1	41.9573	2	11	22	11	11	11	11	11	11	11	11	11	11	22
Akita 2	41.9573	2	11	22	11	11	11	11	11	11	11	11	11	11	22
Akita 3	41.9573	1	11	22	11	11	11	11	11	11	11	11	11	11	22
Akita 4	41.9573	1	11	22	11	11	11	11	11	11	11	11	11	11	22
Akita 5	41.9573	2	11	12	11	11	11	12	11	11	11	11	11	11	22
Akita 6	41.9573	1	11	22	11	11	11	11	11	11	11	11	11	11	22
Akita 7	41.9573	1	11	22	11	11	11	11	11	11	11	11	11	11	22
Akita 8	41.9573	2	11	22	11	11	11	11	11	11	11	11	11	11	22
Akita 9	41.9573	1	11	22	11	11	11	11	11	11	11	11	11	11	22
Akita 10	41.9573	1	11	22	12	11	11	11	11	11	11	11	11	11	22
Akita 11	41.9573	2	11	NA	11	11	11	11	11	11	11	11	11	11	22
Akita 12	41.9573	2	11	12	11	11	11	11	11	11	11	11	11	11	22
Great Pyrenees 1	41.9573	1	11	11	11	11	11	11	11	11	11	11	11	11	22
Great Pyrenees 2	41.9573	1	11	11	12	11	11	11	11	11	11	11	11	11	22
Great Pyrenees 3	41.9573	1	11	11	11	11	11	11	11	11	11	11	11	11	22
Great Pyrenees 4	41.9573	2	11	11	12	11	11	11	11	11	11	11	11	11	22
Great Pyrenees 5	41.9573	2	11	11	11	11	11	11	11	11	11	11	11	11	22
Great Pyrenees 6	41.9573	2	11	11	11	11	11	11	11	11	11	11	11	11	22
Great Pyrenees 7	41.9573	1	11	11	11	11	11	11	11	11	11	11	11	11	22
Great Pyrenees 8	41.9573	2	11	11	11	12	11	11	11	11	11	11	11	11	22
Leonberger 1	41.9573	2	11	22	11	11	11	11	11	NA	11	11	11	22	22
Leonberger 2	41.9573	2	11	22	12	11	11	11	11	11	11	11	11	12	22
Leonberger 3	41.9573	1	11	12	11	11	11	11	11	11	11	11	11	11	22
Leonberger 4	41.9573	1	11	12	11	11	11	11	11	11	11	11	11	22	22
Leonberger 5	41.9573	2	11	22	11	11	11	11	11	11	11	11	11	11	22
Leonberger 6	41.9573	1	11	22	11	11	11	11	11	11	11	11	11	11	22
Leonberger 7	41.9573	1	11	NA	11	11	11	11	11	11	11	11	11	22	22
Kuvasz 1	42.547	1	11	22	11	11	11	11	11	11	11	11	11	11	12
Kuvasz 2	42.547	1	11	12	11	11	11	22	11	11	11	11	11	22	22
Kuvasz 3	42.547	1	11	11	11	11	11	11	11	11	11	11	11	22	22
Kuvasz 4	42.547	1	11	11	12	11	11	11	11	11	11	11	11	11	22
Kuvasz 5	42.547	2	12	11	11	11	11	11	11	11	11	11	11	11	12
Kuvasz 6	42.547	1	11	NA	11	11	11	11	11	11	11	11	11	11	22
Kuvasz 7	42.547	2	11	22	11	11	11	11	11	11	11	11	11	12	22
Kuvasz 8	42.547	2	11	11	11	11	11	11	11	11	12	11	11	12	22
Bloodhound 1	43.0913	1	11	22	11	12	11	11	11	11	11	1	11	11	22
Bloodhound 2	43.0913	1	11	22	11	11	11	11	11	11	11	11	11	11	22
Bloodhound 3	43.0913	2	11	12	11	11	11	11	11	11	11	11	11	11	22
Bloodhound 4	43.0913	1	11	12	11	11	11	11	11	11	11	11	11	11	22
Bloodhound 5	43.0913	2	11	12	11	11	11	12	11	11	11	11	11	11	22
Bloodhound 6	43.0913	2	11	22	11	11	11	11	11	11	11	11	11	11	11
Cane Corso 1	44.9056	1	11	11	11	11	11	11	11	11	11	11	11	11	11
Cane Corso 2	44.9056	2	11	11	11	11	11	11	11	11	11	11	11	11	22
Cane Corso 3	44.9056	1	11	11	11	11	11	11	11	11	11	11	11	11	22
Cane Corso 4	44.9056	2	11	22	11	11	11	11	11	11	11	11	11	11	22
Rottweiler 1	45.3592	1	11	11	11	11	11	11	11	11	12	11	11	22	22
Rottweiler 2	45.3592	1	11	11	11	11	11	11	11	11	22	11	11	22	22
Rottweiler 3	45.3592	1	11	12	11	11	11	11	11	11	22	11	11	22	22
Rottweiler 4	45.3592	2	11	11	11	11	11	11	11	11	22	11	11	NA	22
Rottweiler 5	45.3592	1	11	11	11	11	11	11	11	11	22	11	11	22	22
Rottweiler 6	45.3592	1	11	NA	11	11	11	11	11	11	22	11	11	22	22
Rottweiler 7	45.3592	2	11	12	11	11	11	11	11	11	22	11	11	22	22
Rottweiler 8	45.3592	2	11	NA	11	11	11	11	11	11	22	11	11	22	22
Rottweiler 9	45.3592	2	11	11	11	11	11	11	11	11	22	11	11	22	22
Rottweiler 10	45.3592	2	11	11	11	11	11	11	11	11	22	11	11	22	22
Dogue de Bordeaux 1	47.4004	1	11	11	11	11	11	11	11	11	22	11	12	22	22
Dogue de Bordeaux 2	47.4004	2	11	12	11	11	11	11	11	11	22	11	11	22	22
Dogue de Bordeaux 3	47.4004	1	11	12	11	11	11	11	11	11	12	11	11	22	22
Dogue de Bordeaux 4	47.4004	2	11	12	11	11	11	11	11	11	12	11	11	22	22
Dogue de Bordeaux 5	47.4004	1	11	NA	11	11	11	11	11	NA	12	NA	NA	22	22
Dogue de Bordeaux 6	47.4004	1	11	NA	11	11	11	11	11	NA	11	NA	NA	22	22
Anatolian Shepherd Dog 1	52.1631	2	11	11	11	11	11	11	11	11	12	11	11	11	22
Anatolian Shepherd Dog 2	52.1631	2	11	11	11	11	11	11	11	11	11	11	11	11	22
Anatolian Shepherd Dog 3	52.1631	1	11	11	11	11	11	11	11	11	11	11	11	11	22
Anatolian Shepherd Dog 4	52.1631	1	11	11	11	11	11	11	11	11	11	11	11	11	22
Anatolian Shepherd Dog 5	52.1631	1	11	11	11	11	11	11	11	11	11	11	11	11	22
Anatolian Shepherd Dog 6	52.1631	2	11	11	11	11	11	11	11	11	11	11	11	11	22
Bullmastiff 1	52.1631	1	11	11	11	11	11	11	11	11	12	11	11	22	22
Bullmastiff 2	52.1631	2	11	11	11	11	11	11	11	11	12	11	11	22	22
Bullmastiff 3	52.1631	1	11	11	11	11	11	11	11	22	12	11	11	22	22
Bullmastiff 4	52.1631	2	11	11	11	11	11	11	11	NA	11	11	11	NA	22
Bullmastiff 5	52.1631	1	11	11	11	11	11	11	11	11	12	11	11	22	22
Bullmastiff 6	52.1631	2	11	11	11	11	11	11	11	NA	11	11	11	22	22
Bullmastiff 7	52.1631	2	11	11	11	11	11	11	11	12	12	11	11	22	22
Black Russian Terrier 1	52.3899	1	11	22	11	11	11	11	11	11	11	11	11	11	22
Black Russian Terrier 2	52.3899	1	11	12	11	11	11	11	11	11	11	11	11	11	22
Black Russian Terrier 3	52.3899	2	11	22	11	11	11	11	11	11	12	11	11	11	22
Black Russian Terrier 4	52.3899	2	11	NA	11	11	11	12	11	11	11	11	11	11	NA
Black Russian Terrier 5	52.3899	1	11	NA	11	11	11	11	11	11	12	11	11	11	22
Newfoundland 1	56.699	2	11	12	11	11	11	11	11	11	11	11	11	22	22
Newfoundland 2	56.699	1	11	11	11	11	11	11	11	11	11	11	11	22	22
Newfoundland 3	56.699	2	11	11	11	11	11	11	11	11	11	11	12	22	22
Newfoundland 4	56.699	1	11	22	11	11	11	11	11	11	11	11	12	22	22
Newfoundland 5	56.699	2	11	12	11	11	11	11	11	11	11	11	11	22	22
Newfoundland 6	56.699	2	11	11	11	11	11	11	11	11	11	11	11	22	22
Newfoundland 7	56.699	1	11	11	11	11	11	11	11	11	11	11	11	22	22
Newfoundland 8	56.699	1	11	11	11	11	11	11	11	11	11	11	12	22	22
Neapolitan Mastiff 1	58.967	2	11	22	11	11	11	11	11	11	11	11	11	11	22
Neapolitan Mastiff 2	58.967	1	11	22	11	11	11	12	11	11	11	11	11	11	22
Neapolitan Mastiff 3	58.967	1	11	22	11	11	11	12	11	11	11	11	11	11	22
Neapolitan Mastiff 4	58.967	2	11	22	11	11	11	11	11	11	11	11	11	11	22
Neapolitan Mastiff 5	58.967	2	11	22	11	11	11	11	11	11	11	11	11	11	22
Neapolitan Mastiff 6	58.967	1	11	22	11	11	11	11	11	11	11	11	11	11	22
Neapolitan Mastiff 7	58.967	2	11	22	11	11	11	11	11	11	11	11	11	11	22
Great Dane 1	61.6886	1	11	22	11	11	11	11	11	11	11	12	11	11	22
Great Dane 2	61.6886	2	11	22	11	11	11	11	11	11	11	12	11	11	22
Great Dane 3	61.6886	2	11	22	11	11	11	11	11	11	11	22	11	11	22
Great Dane 4	61.6886	2	11	22	11	11	11	11	11	11	11	12	11	11	22
Great Dane 5	61.6886	1	11	22	11	11	11	11	11	11	11	11	NA	11	22
Great Dane 6	61.6886	1	11	22	11	11	11	12	11	12	11	12	11	11	22
Great Dane 7	61.6886	2	11	22	11	11	11	11	11	11	11	22	11	11	22
Irish Wolfhound 1	66.6327	1	11	22	11	11	11	11	11	11	11	11	11	11	22
Irish Wolfhound 2	66.6327	1	11	22	11	11	11	11	11	11	11	11	11	11	22
Irish Wolfhound 3	66.6327	1	11	22	11	11	11	11	11	11	11	11	11	NA	22
Irish Wolfhound 4	66.6327	1	11	22	11	11	11	11	11	11	11	11	11	11	22
Irish Wolfhound 5	66.6327	2	11	22	11	11	11	11	11	11	11	11	11	11	22
Irish Wolfhound 6	66.6327	2	11	22	11	11	11	11	11	11	11	11	11	11	22
Irish Wolfhound 7	66.6327	2	11	NA	11	11	11	11	11	11	11	11	11	11	22
Irish Wolfhound 8	66.6327	2	11	NA	11	11	11	11	11	11	11	11	11	11	22
Irish Wolfhound 9	66.6327	2	11	22	11	11	11	11	11	11	11	11	11	11	22
Saint Bernard 1	70.3068	2	11	22	12	11	11	11	11	12	11	12	12	12	22
Saint Bernard 2	70.3068	2	11	22	11	11	11	11	11	12	11	11	11	22	22
Saint Bernard 3	70.3068	1	11	22	12	11	11	11	11	12	11	12	11	22	22
Saint Bernard 4	70.3068	1	11	22	11	11	11	11	11	11	11	12	11	22	22
Saint Bernard 5	70.3068	1	11	22	11	11	11	11	11	11	11	11	11	22	22
Saint Bernard 6	70.3068	2	11	22	12	11	11	11	11	12	11	22	11	22	22
Saint Bernard 7	70.3068	2	11	22	11	11	11	11	11	12	11	11	11	22	22
Saint Bernard 8	70.3068	2	11	22	11	11	11	11	11	12	11	11	11	22	22
Saint Bernard 9	70.3068	1	11	22	11	11	11	11	11	11	11	11	11	22	22
Tibetan Mastiff 1	72.5748	2	11	11	11	11	11	11	11	11	11	11	11	11	22
Tibetan Mastiff 2	72.5748	1	11	11	11	11	11	11	11	11	11	11	11	11	22
Tibetan Mastiff 3	72.5748	2	11	11	11	11	11	11	11	11	11	11	11	11	12
Tibetan Mastiff 4	72.5748	2	11	11	11	11	11	11	11	11	12	11	11	11	22
Tibetan Mastiff 5	72.5748	1	11	11	11	11	11	11	11	11	11	11	11	11	NA
Tibetan Mastiff 6	72.5748	2	11	11	11	11	11	11	11	11	11	11	11	11	22
English Mastiff 1	82.7806	2	11	11	11	11	11	11	11	11	11	12	12	22	NA
English Mastiff 2	82.7806	1	11	11	11	11	11	11	11	11	11	11	11	22	22
English Mastiff 3	82.7806	1	11	12	11	11	11	11	11	12	11	12	12	22	22
English Mastiff 4	82.7806	2	11	11	11	11	11	11	11	11	12	11	11	22	22
English Mastiff 5	82.7806	2	11	22	11	11	11	11	11	11	11	11	11	22	22
English Mastiff 6	82.7806	1	11	12	11	11	11	11	11	12	11	12	11	22	NA
English Mastiff 7	82.7806	1	11	11	11	11	11	11	11	12	11	11	11	22	22
English Mastiff 8	82.7806	2	11	12	11	11	11	11	11	11	11	12	12	22	22
English Mastiff 9	82.7806	2	11	11	11	11	11	11	11	11	12	12	11	12	22
English Mastiff 10	82.7806	1	11	12	11	11	11	11	11	11	11	11	11	22	22
English Mastiff 11	82.7806	2	11	NA	11	11	11	11	11	11	12	NA	NA	22	22
English Mastiff 12	82.7806	2	11	22	11	11	11	11	11	11	11	11	11	22	22
Allele 1 is the ancestral allele mainly found in wild canids		General population	IGF1R	LCORL	STC2	GHR	GHR2	SMAD2	HMGA2	ZNF608	IGF1	ADAMTSL9-AS	HNF4G	ACSL4	IGSF1
Allele 2 corresponds to the derived allele		Ancestral allele frequency	0.934829	0.77093	0.792735	0.745726	0.951923	0.754274	0.823718	0.985714	0.588675	0.980435	0.988043	0.87365	0.502262
11: Homozygous for the ancestral allele		Derived allele frequency	0.0651709	0.22907	0.207265	0.254274	0.0480769	0.245726	0.176282	0.0142857	0.411325	0.0195652	0.0119565	0.12635	0.497738
12: Heterozygous
22: Homozygous for the derived allele		Small breeds (<10 kg)	IGF1R	LCORL	STC2	GHR	GHR2	SMAD2	HMGA2	ZNF608	IGF1	ADAMTSL9-AS	HNF4G	ACSL4	IGSF1
		Ancestral allele frequency	0.756881	1	0.37156	0.233945	0.793578	0.252294	0.256881	1	0.0917431	1	1	1	0.890476
		Derived allele frequency	0.243119	0	0.62844	0.766055	0.206422	0.747706	0.743119	0	0.908257	0	0	0	0.109524
		Medium breeds (10 kg<SBW<41kg)	IGF1R	LCORL	STC2	GHR (1)	GHR (2)	SMAD2	HMGA2	ZNF608	IGF1	ADAMTS9-AS	HNF4G	ACSL4	IGSF1
		Ancestral allele frequency	0.983796	0.835052	0.893519	0.849537	1	0.863426	0.993056	1	0.659722	1	0.997653	1	0.631313
		Derived allele frequency	0.0162037	0.164948	0.106481	0.150463	0	0.136574	0.00694444	0	0.340278	0	0.00234742	0	0.368687
		Big breeds (>41 kg)	IGF1R	LCORL	STC2	GHR	GHR2	SMAD2	HMGA2	ZNF608	IGF1	ADAMTSL9-AS	HNF4G	ACSL4	IGSF1
		Ancestral allele frequency	0.996503	0.488462	0.961538	0.979021	1	0.972028	1	0.952899	0.86014	0.935252	0.964029	0.582143	0.0251799
		Derived allele frequency	0.0034965	0.511538	0.0384615	0.020979	0	0.027972	0	0.0471014	0.13986	0.0647482	0.0359712	0.417857	0.97482
