# Supplementary material for: Whole genome sequencing of canids reveals genomic regions under selection and variants influencing morphology
Source: Nat Commun. 2019 Apr 2;10:1489. doi: 10.1038/s41467-019-09373-w (PMC6445083; doi:10.1038/s41467-019-09373-w)
Supplement: Supplementary file 8 — Supplementary Data 6 [file 41467_2019_9373_MOESM8_ESM.xlsx]

## Sheet: All genes
Supplementary Data 6. RNA expressions (TPM) using previously published RNA-SEQ data available on SRA
We used RSEM software package to determine TPM (Transcripts Per Kilobase Million) (Li and Dewey, 2011)
	SRA accesion number	↓Tissue / Transcript→	ACSL4	ADAMTS9	ADAMTS9-AS	ESR1	GHR	HMGA2	HNF4G	IGF1	IGF1R	IGSF1	IRS4	KCNQ5	LCORL	lncRNA drop ear	LEMD3	MSRB3	R3HDM1	RIMS1	SMAD2	STC2	WIF1	ZNF608
Adrenal Gland	SRR2157166	Adrenal cortex_BEAG	116.72	18.27	1.91	21.48	12.29	0.02	0	4.58	11.13	94.96	0.01	2.06	13.76	0	16.36	16.41	11.99	2.46	31.87	0.19	18.5	24.3
Adrenal Gland	SRR2157167	Adrenal cortex_BEAG	79.02	19.98	1.74	24.24	10.73	0.06	0.02	4.17	12.18	69.18	0.03	1.09	15.57	0.15	17.43	17.01	13.12	1.16	22.1	0.04	7.73	27.56
Adrenal Gland	SRR2157171	Adrenal cortex_CFD	75.83	10.07	0.85	22.61	11.02	0.02	0.03	3.75	8.76	102.54	0.03	0.73	15.35	0	16.36	16.25	11	0.74	23.84	0.07	10.53	20.59
Adrenal Gland	SRR2157170	Adrenal cortex_CFD	80.71	19.17	1.28	25.78	14.25	0	0	5.86	9.71	152.11	0.01	1.28	17.77	0	16.95	13.6	14.42	1.74	28.82	0.06	9.54	25.32
Adrenal Gland	SRR3727705	Adrenal Gland_BMD	478.65	19.4	2	31.5	9.69	0.17	0	1.75	18.02	122.55	0	0.31	15.88	0.11	11.86	20.47	14.55	0.62	70.39	0.44	5.12	24.4
Brain	SRR3727706	Cerebellum_BELS	30.09	2.93	0.98	0.11	17.26	0.2	0.24	1.05	22.06	4.88	0.04	0.58	4.78	0	18.54	7.94	40.53	182.62	10.57	1.64	5.95	44.28
Brain	ERR1210829	Cerebellum_BORD	46.01	2.32	0.63	0.46	3.76	0.04	0	3.83	13.45	1.09	0.16	35.42	3.2	0	26.87	17.93	116.43	137.4	17.51	2.07	6.98	6.31
Brain	SRR3727718	Cerebellum_GSMD	31.26	11.21	2.57	0.4	10.2	0.04	0.04	0.5	28.38	0.39	0.06	0.13	4.04	0.44	22.57	10.83	40.3	156.21	9.07	2.95	2.99	37.86
Brain	SRR5889308	Cerebellum_LAB	33.81	0.66	0.6	0.03	10.03	0.02	0.06	0.4	16.66	0.89	0.01	0.17	3.69	0.09	20.54	7.4	18.21	135.91	9.48	1.53	12.13	15.48
Brain	SRR768347	Cerebellum_PARS	30.5	0.29	0.35	0.04	7.87	0.04	0.02	1.1	16.02	0.94	0	0.22	3.8	0	19.54	5.58	21.53	156.28	9	1.4	3.04	22.38
Brain	ERR351173	cerebral cortex_BEAG	69.72	2.3	0.48	0.47	8.5	0.05	0	4.45	14.17	0.72	0.11	42.04	5.01	0.11	26.58	9.42	124.09	101.93	21.31	1.39	4.63	7.57
Brain	SRR3727719	Cortex_BELS	47.56	3.42	0.36	0.57	6.57	0.33	0.22	2.08	15.4	1.48	0.22	29.08	3.93	0.1	19.81	12.72	129.41	72.96	17.25	0.84	9.44	11.82
Brain	SRR5889305	Frontal_LAB	10.56	0.86	0.03	0.17	1.25	0	0	0.66	4.87	1.43	0.01	8.27	0.97	0.13	5.19	5.04	54.34	21.16	2.89	0.5	19.86	5.32
Brain	ERR348232	Hypothalamus_BEAG	17.07	0.84	0.16	0.25	2.62	0.07	0.06	1.13	8.19	8.69	0.45	1.77	2.5	0.09	7.09	4.19	37.49	26.91	7.14	2.33	0.56	11.19
Brain	SRR5889306	Occipital Cortex_LAB	31.22	0.81	0.09	0.18	2.9	0	0.03	1.65	7.84	0.31	0	20.07	2.49	0	14.41	11.13	73.59	58.2	11.15	0.91	6.81	2.15
Brain	SRR3727709	Olfbulb_GSMD	23.98	1.31	0.13	0.61	1.88	0.04	0.01	4.41	9.09	3.48	0.3	9.55	2.96	0	12.1	4.14	54.18	8.57	9.95	1.3	32.8	16.01
Brain	SRR2157164	pituitary_BEAG	35.9	9.95	2.16	22.98	16.15	0.09	0.1	2.67	22.49	138.28	70.64	1.53	9.53	0	18.46	14.83	36.64	17.74	23.87	23.08	13.6	22.65
Brain	SRR2157165	pituitary_BEAG	37.54	11.28	0.98	17.14	14.96	0.23	0.26	2.87	18.13	90.83	53.7	2.22	10.94	0.11	17.93	17.4	28.43	18.4	27.34	9.32	16.94	23.95
Brain	SRR2157168	pituitary_CFD	39.27	6.98	0.77	12.57	10.23	0.03	0.07	3.17	16.11	83.7	40.35	8.49	8.76	0	18.23	9.95	47.88	36.31	23.86	8.83	8.52	13.19
Brain	SRR2157169	pituitary_CFD	36.5	6.16	0.4	17.83	15.66	0.12	0.06	1.95	17.78	76.19	49.4	1.07	12.71	0	16.89	16.24	28.9	14.07	27.24	7.59	17.05	25.26
Brain	SRR5889341	pituitary_LAB	39	5.91	2.93	21.24	12.81	0.09	0.06	3.41	20.65	131.71	80.87	4.33	6.49	0	13.07	14.62	33.33	16.88	20.57	1.72	2.96	16.17
Intestines	SRR3727720	GutColon_BMD	28.25	2.08	0.34	1.47	13.62	9.63	35	0.92	12.71	0	0.01	0.66	7.93	0.16	10.04	64.21	11.52	0.74	16.74	1.78	7.34	9.45
Intestines	SRR3727723	Jejunum_LAB	2.45	0.98	0.06	0.14	10.15	4.85	264.25	0.85	5.77	0.02	0	0.17	6.41	0.05	5.48	29.74	9.5	0.75	15.06	0.37	2.22	2.21
Liver	SRR5889337	Liver_LAB	158.89	0.37	0.43	0.15	28.87	0.01	3.94	38.5	0.73	0.01	0.64	0.03	0.74	0	1.72	3.79	1.6	0.2	5	0.26	0.11	0.58
Mammary Gland	SRR3727725	MammaryGland_GSMD	26.53	5.1	0.51	28.09	64.91	0.43	0.09	27.1	31.84	0	0	0.17	4.42	0	12.07	105.11	16.6	11.49	17.61	65.31	117.57	9.61
Pancreas	SRR3727710	Pancreas_BELS	0.96	0.72	0.12	0.07	1.01	0	1.47	0.13	4.36	0.01	0	0.02	0.52	0	0.97	0.68	1.95	0.14	1.06	0.04	2.68	0.58
Retina	SRR3727711	Retina_BORD	27.07	6.84	2.12	1.8	19.83	0.24	0	4.07	14.2	0.95	0.34	2.13	3.73	0.11	7.47	50.86	17.84	5.09	14.19	0.61	2.46	10.58
Skin	SRR3727722	HairFollicle_LAB	18.66	9.55	0.82	5.64	14.02	0.47	0	1.12	20.27	0.01	0.01	0.13	2.48	0.19	9.56	85.86	9	2.33	23.65	1.62	7.74	4.21
Skin	SRR3727724	Keratinocyte_BEAG	30.31	0.05	0.01	0.11	8.21	8.06	0.15	0.11	31.78	0	0	0.17	4.1	0.18	11.15	88.37	21.07	0.27	24.44	3.96	0.08	1.84
Skin	SRR3727707	Nose_LAB	3.46	1.67	0.19	1.2	4.98	0.61	0	0.25	10.25	0.01	0	0.32	2.88	0	7.99	16.21	6.3	0.31	23.15	0.45	66.46	5.61
Skin	SRR3727708	Nose_LAB	3.09	1.29	0.18	0.92	13.24	0.94	0.01	0.75	12.73	0	0	0.53	3.52	0	8.09	17.99	10.16	0.31	25.71	0.67	56.15	6.51
Skin	SRR3727726	Nose_LAB	3.23	3.14	0.24	0.9	16.47	1.03	0	0.54	12.69	0	0	0.27	5.48	0.06	11.14	20.72	9.06	0.17	29.08	0.67	64.31	6.99
Skin	SRR5190658	Skin_AUSS	10.35	2.49	0.11	6.75	51.86	0.19	0	2.36	5.38	0.71	0	0.58	2.86	0	8.81	90.41	8.53	0.77	21.08	0.96	45.46	2.74
Skin	SRR3727713	Skin_BEAG	14.78	5.55	0.25	9.07	42.3	0.38	0	3.73	12.57	0.01	0	0.34	2.8	0	8.56	88.1	11.11	1.04	19.42	1.1	83.49	5.86
Skin	SRR4011157	Skin_COLL	46.25	2.69	0.47	5.63	17.98	0.46	0.02	23.01	11.64	0.01	0.01	0.38	9.47	0	13.26	48.16	20.06	0.84	54.36	6.01	51.94	6.87
Skin	SRR3727714	Skin_GSMD	16.44	4.15	0.44	2.92	35.2	0.57	0.01	2.38	21.63	0.01	0	0.09	6.75	0.12	14.61	83.14	7.39	1.12	29.66	1.01	19.22	3.42
Skin	ERR1599989	Skin_LAB	11.83	12	0.73	35.99	197.44	0.16	0.02	18.7	12.8	10.34	0	0.11	6.41	0	9.02	127.83	10.49	0.94	20.05	8.06	25.74	4.03
Skin	SRR5889345	Skin_LAB	3.46	1.67	0.19	1.2	4.98	0.61	0	0.25	10.25	0.01	0	0.32	2.88	0	7.99	16.21	6.3	0.31	23.15	0.45	66.46	5.61
Skin	SRR4011156	Skin_SSHP	34.6	2.53	0.19	4.22	8.24	0.58	0	3.16	11.66	0	0.01	0.23	2.76	0	10.42	59.61	9.01	1.34	25.26	0.87	41.4	2.5
Spinal Cord	SRR3727715	SpinalCord_GSMD	14.51	3.68	0.81	0.52	9.63	0.61	0.01	0.74	15.13	2.03	0.25	2.79	4.24	0	9.26	15.99	17.98	7.6	9.69	1.97	15.6	18.58
Spleen	SRR3727716	Spleen_BELS	31.76	1.41	0.3	1.08	45.9	0.67	0	14.56	10.19	0.08	0	1.83	4.33	0	10.63	55.1	12.87	2.23	18.26	30.65	33.18	8.79
Testes	ERR1948875	Testes_BULD	47.15	8.28	3.36	2.07	5.55	12.29	0.58	13.45	23.41	3.67	8.14	1.53	6	0.67	11.86	6.16	53.41	5.38	29.45	1.19	4.63	4.89
Testes	ERR1948876	Testes_CKCS	10.52	8.72	1.71	2.62	1.92	2.21	0.07	1.29	5.48	0.09	2.06	0.14	7.88	0.08	12.12	2.07	49.91	3.39	7.97	1.46	0.39	10.16
Testes	ERR1948877	Testes_CKCS	45.33	9.97	2.8	1.83	8.57	8.72	0.32	8.91	24.24	0.82	10.27	1.06	2.63	0.27	8.24	8.71	38.62	4.94	21.16	1.59	10.94	6.95
Testes	ERR1948878	Testes_FBUL	19.35	8.41	2.07	1.91	3.1	4.96	0.14	2.41	8.43	0.23	3.32	0.27	13.23	0	15.62	2.92	54.75	4.21	11.63	0.47	0.36	8.71
Testes	ERR1948879	Testes_ITGY	20.26	11.45	2.7	3.22	3.38	5.01	0.08	3.02	9.11	0.28	3.63	0.43	13.62	0.13	16.29	3.64	54.44	4.9	13.07	1.61	1.58	11.89
Testes	ERR1948880	Testes_PAPI	11.11	10.53	14.56	4.29	5.48	2.77	0.74	5.72	12.56	0.12	1.87	0.41	5.23	0.08	8.2	19.7	36.08	1.75	9.53	0.79	3.55	10.01
Testes	ERR1948881	Testes_PUG	21.1	3.66	1.92	2.73	6.62	10.52	0.31	5.23	11.07	1.83	3.89	0.69	17.96	0.29	23.22	3.28	61.81	3.63	16.27	1.57	1.86	7.85
Testes	ERR1948882	Testes_WHIP	15.6	7.34	1.94	2.53	4.15	3.83	0.24	3.14	8.29	0.23	2.82	0.39	10.34	0.29	15.12	2.56	54.35	3.69	12.65	1.05	1.12	12.24
Testes	ERR1948883	Testes_YORK	32.56	5.94	2.85	1.59	4.21	14.32	0.26	6.21	14.6	0.69	5.2	0.71	12.13	0.17	18.13	3.39	60.75	2.6	21.27	2.23	4.41	6.16
Thymus	SRR3727717	Thymus_SALU	12.88	11.7	1.32	0.17	10.48	36.49	0.27	3.38	13.75	0.08	1.17	2.07	5.71	4.44	24.18	6.34	53.62	0.13	41.77	0.97	1.65	9.18
BEAG: Beagle, CFD: Chinese Field Dog, BMD: Bernese Mountain Dog, BELS: Belgium Sheepdog, BORD, Border Collie, GSMD: Greater Swiss Mountain Dog, LAB: Labrador, PARS: Parson Russell Terrier, BEAG: Beagle, AUSS: Australian Shepherd dog, COLL: COLLIE,
SSHP: Shetland Sheepdog, BULD: Bulldog, CKCS: Cavalier King Charles Spaniel, FBUL: French Bulldog, ITGY: Italian Greyhound, PAPI: Papillon, WHIP: Whippet, YORK: Yorkshire Terrier, SALU: Saluki

## Sheet: ADAMST9-ncRNA
		ADAMTS9																ADAMTS9-AS
	↓Tissue / Transcript→	Total Gene expression	ADAMTS9_1	ADAMTS9_2	ADAMTS9_3	ADAMTS9_4	ADAMTS9_5	ADAMTS9_6	ADAMTS9_7	ADAMTS9_8	ADAMTS9_9	ADAMTS9_10	ADAMTS9_11	TCONS_00075598	TCONS_00075605	TCONS_00075607	TCONS_00075612	Total RNA expression	CFRNASEQ_AS_00072376_1	CFRNASEQ_AS_00072377_1	CFRNASEQ_AS_00072378_1	CFRNASEQ_AS_00072379_1	CFRNASEQ_AS_00072380_1	CFRNASEQ_AS_00072381_1	CFRNASEQ_AS_00072382_1	CFRNASEQ_AS_00072383_1	CFRNASEQ_AS_00072384_1	CFRNASEQ_AS_00072385_1	CFRNASEQ_AS_00072386_1	CFRNASEQ_AS_00072387_1	CFRNASEQ_AS_00072388_1	CFRNASEQ_AS_00072389_1	TCONS_00080240	TCONS_00080241	TCONS_00080244
Adrenal Gland	Adrenal cortex_BEAG	19.97	1.97	0.22	0.32	8.38	1.24	4.77	0.11	0.27	0	0	0	0.5	2.19	0	0	1.75	0	0.55	0.12	0.03	0	0.21	0	0.3	0.04	0.2	0.19	0	0	0	0.05	0.02	0.04
Adrenal Gland	Adrenal cortex_BEAG	18.27	0.61	0.46	0.45	9.31	0.71	3.39	1.14	0	0.95	0	0	0	1.25	0	0	1.91	0	0.34	0.24	0	0	0.45	0	0	0	0.45	0.18	0.03	0.11	0.11	0	0	0
Adrenal Gland	Adrenal cortex_CFD	10.08	0.72	0.16	0	4.6	0.61	1.77	0.32	0	0	0	0	0	0	1.9	0	0.86	0	0.23	0	0	0	0.01	0.02	0.27	0	0.07	0	0.05	0.03	0.08	0.05	0	0.05
Adrenal Gland	Adrenal cortex_CFD	19.17	0.07	0.25	1.55	10.98	1.04	3.12	0.06	0.57	0	0	0	0.23	1.3	0	0	1.27	0.02	0.37	0.12	0	0	0.32	0	0	0	0.03	0.2	0	0.13	0.08	0	0	0
Adrenal Gland	Adrenal Gland_BMD	19.38	0	0.06	0	2.19	0.52	0	0.19	0	0.09	5.83	0	0	0	3.28	7.22	2	0	0	1.2	0	0	0	0	0	0.18	0	0	0.29	0.06	0.27	0	0	0
Brain	Cerebellum_BELS	2.93	0.79	0	0	0	0	0.24	0.01	0.22	0	0.94	0	0	0.21	0.31	0.21	0.99	0	0.25	0	0.13	0	0	0.15	0	0.2	0	0	0.11	0.03	0.12	0	0	0
Brain	Cerebellum_BORD	2.32	0	0	0	2.04	0	0	0	0	0	0	0	0	0	0.28	0	0.62	0	0	0.1	0.04	0	0	0	0.23	0	0	0	0	0.1	0.15	0	0	0
Brain	Cerebellum_GSMD	11.21	0	0.12	0.11	1.89	0	0	0	0	0	0.92	0.87	0	0.15	1.22	5.93	2.58	0	1	0.11	0.01	0.1	0.05	0	0.39	0	0	0.06	0.7	0	0.16	0	0	0
Brain	Cerebellum_LAB	0.66	0	0	0.23	0.12	0	0	0.06	0	0	0	0	0	0	0.01	0.24	0.59	0	0	0	0.06	0	0	0.1	0	0	0.35	0.01	0.07	0	0	0	0	0
Brain	Cerebellum_PARS	0.29	0	0	0.12	0	0	0	0	0.1	0	0	0.07	0	0	0	0	0.35	0	0	0	0.06	0.06	0	0	0.14	0.06	0	0	0	0.01	0.02	0	0	0
Brain	Cerebral cortex_BEAG	2.31	0.26	0.06	0	0.86	0	0.87	0	0	0	0	0	0	0	0.26	0	0.48	0	0	0.04	0.18	0	0	0	0.05	0	0	0	0	0.09	0.08	0.04	0	0
Brain	Cortex_BELS	3.42	0.35	0	0	0.57	0	0	0	0	0	0.45	0	0	0.65	0.55	0.85	0.36	0	0.08	0	0.12	0	0	0.06	0	0	0	0	0.03	0	0.07	0	0	0
Brain	Frontal cortex_LAB	0.86	0	0	0	0	0	0	0.03	0	0	0	0.11	0	0	0	0.72	0.03	0	0	0	0	0	0	0	0	0	0	0	0.03	0	0	0	0	0
Brain	Hypothalamus_BEAG	0.85	0.29	0.02	0	0	0	0	0	0	0	0.11	0	0	0.13	0.02	0.28	0.16	0	0	0.02	0.07	0	0	0	0.01	0	0	0	0	0.03	0.03	0	0	0
Brain	Occipital Cortex_LAB	0.81	0.29	0	0	0.1	0	0	0.02	0	0	0	0.31	0	0	0	0.09	0.09	0	0	0	0	0	0	0	0.09	0	0	0	0	0	0	0	0	0
Brain	Olfbulb_GSMD	1.31	0.26	0	0.16	0	0	0	0.11	0	0	0.16	0	0	0	0.39	0.23	0.13	0	0.05	0	0	0.05	0	0	0	0.02	0	0.01	0	0	0	0	0	0
Brain	pituitary_BEAG	11.27	3.57	0.12	1.55	0.05	1.28	3.15	0.3	0	0	0	0	0	1.25	0	0	0.98	0	0.25	0	0.14	0	0	0	0.27	0	0	0	0.09	0.1	0.13	0	0	0
Brain	pituitary_BEAG	9.96	1.56	0.13	0.58	3.62	0	3.13	0.21	0.29	0	0	0	0	0.44	0	0	2.16	0	0	0	0.75	0	0	0	0.26	0	0	0	0	0.81	0.15	0	0	0.19
Brain	pituitary_CFD	6.97	1.22	0.07	0	2.79	0	1.27	0	0	0	0	0	0.21	0.51	0.9	0	0.76	0	0.17	0	0.11	0	0	0	0.16	0	0	0.05	0.03	0	0.01	0	0	0.23
Brain	pituitary_CFD	6.16	1.24	0.08	0	1.77	0.72	0.51	0	0	0	0	0	0	1.59	0.25	0	0.4	0	0	0.17	0	0	0.02	0	0	0	0.05	0.08	0	0.08	0	0	0	0
Brain	pituitary_LAB	5.9	0.9	0.08	0	1.6	0	0.3	0	0	0	1.31	0	0	0.57	0.95	0.19	2.93	0	0.1	0.05	0.92	0	0	0.04	0.44	0	0	0.1	0	0.31	0.84	0	0.03	0.1
Intestines	GutColon_BMD	2.08	0.14	0.05	0	0.25	0	0	0	0	0	0.37	0	0	0.03	0.61	0.63	0.34	0	0	0.08	0	0.05	0	0	0	0.06	0	0	0.1	0.01	0.04	0	0	0
Intestines	Jejunum_LAB	0.99	0	0	0	0.14	0	0	0.02	0.25	0	0.02	0	0	0	0.02	0.54	0.06	0	0	0	0.03	0	0	0	0.03	0	0	0	0	0	0	0	0	0
Liver	Liver_LAB	0.36	0	0	0	0.13	0	0	0	0.02	0.13	0.05	0	0	0	0.03	0	0.43	0	0	0	0.14	0	0	0	0	0	0	0.09	0	0	0.13	0	0.07	0
Mammary Gland	MammaryGland_GSMD	5.1	0.18	0	0.13	1	0	0	0.14	0.23	0	0.01	0	0	0.14	0.91	2.36	0.51	0	0	0.09	0	0	0.05	0	0	0.19	0	0.04	0.11	0	0.03	0	0	0
Pancreas	Pancreas_BELS	0.72	0	0	0	0.34	0	0	0	0.12	0	0.11	0	0	0	0	0.15	0.12	0	0.04	0	0.01	0	0	0.03	0	0	0	0	0.01	0.02	0.01	0	0	0
Retina	Retina_BORD	6.83	0	0.11	0	0.7	0.52	0	0.1	0.21	0	0.42	0	0	0.12	1.18	3.47	2.13	0.05	0.25	0.24	0.13	0.1	0	0.07	0.55	0.26	0	0.09	0.24	0.03	0.12	0	0	0
Skin	HairFollicle_LAB	9.55	0	0.07	0	1.97	0.35	0	0.22	0	0	1.02	0	0	0.37	2.22	3.33	0.82	0	0	0.5	0	0	0	0	0	0	0	0	0.08	0.06	0.18	0	0	0
Skin	Keratinocyte_BEAG	0.05	0	0	0	0	0.04	0	0	0	0.01	0	0	0	0	0	0	0.01	0	0	0	0	0	0	0	0	0	0	0	0.01	0	0	0	0	0
Skin	Nose_LAB	1.67	0.52	0.09	0	0	0.27	0.28	0.26	0.25	0	0	0	0	0	0	0	0.2	0	0	0.01	0	0.03	0	0	0.01	0	0	0.02	0.13	0	0	0	0	0
Skin	Nose_LAB	1.29	0.56	0.03	0	0.42	0	0	0	0	0	0	0	0	0.23	0.05	0	0.17	0	0.01	0	0	0	0	0	0.07	0.01	0	0	0.08	0	0	0	0	0
Skin	Nose_LAB	3.14	0.36	0.04	0.19	1.44	0	0.12	0	0.11	0.37	0	0	0.51	0	0	0	0.23	0	0	0.01	0	0	0	0	0.03	0.03	0	0.04	0.12	0	0	0	0	0
Skin	Skin_AUSS	2.49	0.14	0	0.11	0.49	0.47	0	0	0	0	0.14	0	0	0.03	0.29	0.82	0.11	0	0	0	0	0	0	0	0.04	0	0	0	0.07	0	0	0	0	0
Skin	Skin_BEAG	5.55	0	0.03	0	1.23	0	0.15	0.1	0	0	0.91	0.09	0	0	0.96	2.08	0.26	0	0	0.13	0	0.02	0	0	0	0.01	0	0	0.08	0.01	0.01	0	0	0
Skin	Skin_COLL	2.69	0.27	0	0	2.01	0	0	0.04	0	0	0	0	0	0	0.37	0	0.48	0.01	0	0.07	0	0.02	0	0	0.26	0.05	0	0.03	0	0	0.04	0	0	0
Skin	Skin_GSMD	4.16	0	0.08	0	2.08	0	0	0.23	1.08	0.12	0	0	0	0	0	0.57	0.44	0	0	0.03	0	0	0	0	0	0	0	0.01	0.4	0	0	0	0	0
Skin	Skin_LAB	1.67	0.52	0.09	0	0	0.27	0.28	0.26	0.25	0	0	0	0	0	0	0	0.2	0	0	0.01	0	0.03	0	0	0.01	0	0	0.02	0.13	0	0	0	0	0
Skin	Skin_LAB	11.98	2.76	0.1	4.52	1.73	1.15	0.66	0	1.06	0	0	0	0	0	0	0	0.75	0	0	0.13	0	0	0.08	0	0.22	0.16	0	0.13	0.03	0	0	0	0	0
Skin	Skin_SSHP	2.53	0	0	0.24	1.71	0	0.03	0	0	0	0	0	0	0	0.35	0.2	0.19	0	0	0.03	0	0	0	0	0	0	0	0	0.15	0	0.01	0	0	0
Spinal Cord	SpinalCord_GSMD	3.69	0.57	0	0	0.63	0	0.13	0.03	0.29	0	0	0	0.07	0	0.85	1.12	0.82	0.02	0.14	0.12	0	0	0	0	0.13	0.2	0	0.04	0.08	0.03	0.05	0.01	0	0
Spleen	Spleen_BELS	1.4	0.23	0	0	0.58	0	0	0.1	0.04	0	0	0	0	0	0.14	0.31	0.3	0	0	0	0.11	0	0	0	0	0	0	0	0	0.04	0.08	0.07	0	0
Testes	Testes_BULD	8.28	0	0.07	0	1.09	0	0	0	0	0	0.34	1.72	0	0.05	1.29	3.72	3.36	0.01	1.26	0.09	0.23	0.25	0	0	0.25	0.26	0	0.06	0.58	0.06	0.23	0.08	0	0
Testes	Testes_CKCS	8.72	0	0	0	0.25	0	0	0	0	0	0.68	6.89	0	0.01	0.89	0	1.69	0.1	0.29	0.01	0.16	0	0.06	0.12	0.53	0.09	0	0.07	0.08	0	0.18	0	0	0
Testes	Testes_CKCS	9.99	0.22	0.06	0.21	0.02	0.16	0	0.13	0.06	0.08	2.06	1.19	0	0.03	1.84	3.93	2.79	0.01	1.08	0.11	0.07	0	0.08	0	0.36	0.43	0	0	0.36	0.04	0.25	0	0	0
Testes	Testes_FBUL	8.4	0.11	0.14	0.42	0	0	0	0	0	0	0.53	6.46	0	0	0.74	0	2.07	0.01	0.57	0.14	0.08	0.1	0	0.17	0.52	0.09	0	0.09	0.08	0	0.22	0	0	0
Testes	Testes_ITGY	11.46	0.24	0	0	0.65	0	0	0	0	0	0.66	8.91	0	0.02	0.94	0.04	2.71	0.1	0.68	0.03	0.55	0.03	0	0.12	0.56	0	0	0.16	0.15	0	0.33	0	0	0
Testes	Testes_PAPI	10.52	0	0	0	0.19	0	0	0	0.04	0	0.91	8.22	0	0.03	0.8	0.33	14.57	0.2	5.75	0.56	2.49	0	0	0.2	0.82	0.01	0	0.45	1.02	0.13	2.92	0	0.02	0
Testes	Testes_PUG	3.66	0	0	0	0.54	0	0	0.03	0	0	0	2.06	0	0	0.87	0.16	1.92	0.01	0.48	0.08	0.03	0	0	0	0.46	0.36	0	0.08	0.2	0.04	0.18	0	0	0
Testes	Testes_WHIP	7.34	0.14	0	0	0.48	0	0	0.03	0	0	0.54	5.26	0	0	0.83	0.06	1.94	0.05	0.52	0.02	0.34	0.12	0	0	0.49	0.1	0	0	0.15	0.07	0.08	0	0	0
Testes	Testes_YORK	5.93	0	0.05	0	0.63	0	0	0	0	0	0.3	1.4	0	0.05	0.99	2.51	2.83	0	0.82	0.3	0	0	0	0.04	0.34	0.73	0.01	0.03	0.16	0	0.34	0	0.01	0.05
Thymus	Thymus_SALU	11.69	1.17	0	0.32	3.92	0.42	0.33	0	0	0	0.56	0	0	1.24	2.24	1.49	1.31	0	0	0.1	0	0.05	0	0	0	0.02	0	0.01	1.13	0	0	0	0	0

## Sheet: LCORL
		Total LCORL Expression	Small isoforms							long isoforms
	↓Tissue / Transcript→		LCORL_1	LCORL_2	LCORL_4	LCORL_7	LCORL_8	LCORL_9	TCONS_00123471	LCORL_3	LCORL_5	LCORL_6	TCONS_00123470	TCONS_00123473	TCONS_00123474	TCONS_00123475	TCONS_00123476	TCONS_00123477	TCONS_00123480
Adrenal Gland	Adrenal cortex_BEAG	15.58	2.08	3.23	6.13	0	0	0	2.23	1.14	0	0	0.56	0	0.21	0	0	0	0
Adrenal Gland	Adrenal cortex_BEAG	13.77	0	5.9	5.47	0	0	0	0	1.29	0	0	1.11	0	0	0	0	0	0
Adrenal Gland	Adrenal cortex_CFD	15.35	0	6.18	6.93	0	0	0	0	1.5	0	0.48	0.26	0	0	0	0	0	0
Adrenal Gland	Adrenal cortex_CFD	17.77	0.02	5.89	7.01	0	0	0	1.94	2.19	0	0	0.72	0	0	0	0	0	0
Adrenal Gland	Adrenal Gland_BMD	15.88	0.4	13.39	0	0.12	0	0	0	0	0	0	0	0	0.86	0	1.11	0	0
Brain	Cerebellum_BELS	4.78	2.65	0.13	0.75	0	0	0	0	1.08	0	0	0.17	0	0	0	0	0	0
Brain	Cerebellum_BORD	3.19	1.04	0	0.93	0	0	0	0.65	0.31	0	0	0	0	0	0.26	0	0	0
Brain	Cerebellum_GSMD	4.03	2.74	0.13	0	0	0	0	0	0	0.11	0	0.16	0	0.42	0	0.47	0	0
Brain	Cerebellum_LAB	3.69	2.03	0.07	0.93	0	0	0	0	0	0	0	0	0	0.66	0	0	0	0
Brain	Cerebellum_PARS	3.8	1.19	0.04	1.47	0.05	0	0	0.48	0.25	0	0	0	0	0.15	0	0.17	0	0
Brain	Cerebral cortex_BEAG	5.02	0	1.41	1.42	0	0.06	0	1.12	0.23	0.48	0	0	0	0.3	0	0	0	0
Brain	Cortex_BELS	3.93	2.79	0.05	0	0	0	0	0.18	0	0	0	0.26	0	0.65	0	0	0	0
Brain	Frontal cortex_LAB	0.97	0.41	0.02	0	0	0	0	0.46	0	0	0	0.05	0	0.03	0	0	0	0
Brain	Hypothalamus_BEAG	2.49	0	1.17	0.18	0	0.04	0	0.73	0.34	0	0	0.03	0	0	0	0	0	0
Brain	Occipital Cortex_LAB	2.5	0.85	0.04	0	0	0	0	1.38	0	0	0	0.18	0	0	0	0.05	0	0
Brain	Olfbulb_GSMD	2.95	1.18	0.04	0	0	0	0	1.39	0.12	0	0	0.09	0	0.12	0	0.01	0	0
Brain	pituitary_BEAG	10.93	0.01	3.97	3.6	0	0	0	1.47	0	0.24	0.68	0	0	0.96	0	0	0	0
Brain	pituitary_BEAG	9.52	3.27	0	4.29	0	0	0	0	0.68	0	0	0.29	0	0.99	0	0	0	0
Brain	pituitary_CFD	8.76	0	2.79	3.12	0	0	0	1.6	0.92	0	0	0.12	0	0.21	0	0	0	0
Brain	pituitary_CFD	12.71	0	3.92	5.56	0	0	0	0.66	0.36	0	0.86	0.55	0	0.8	0	0	0	0
Brain	pituitary_LAB	6.48	5.11	0	0.54	0	0	0	0	0	0	0	0.17	0	0.66	0	0	0	0
Intestines	GutColon_BMD	7.93	5.89	0.17	0	0	0	0.19	0	0	0.49	0	0.48	0	0.71	0	0	0	0
Intestines	Jejunum_LAB	6.4	4.71	0.23	0	0	0.15	0	0	0	0	0.06	0.43	0	0.44	0	0.38	0	0
Liver	Liver_LAB	0.74	0.29	0.01	0.16	0	0	0	0.15	0	0	0	0.12	0	0.01	0	0	0	0
Mammary Gland	MammaryGland_GSMD	4.42	0	2.14	0	0	0	0	1.59	0.12	0	0	0.27	0	0.3	0	0	0	0
Pancreas	Pancreas_BELS	0.52	0.33	0.04	0.09	0	0	0	0	0	0	0.05	0	0	0	0	0.01	0	0
Retina	Retina_BORD	3.72	0	1.6	0	0	0.16	0	1.22	0.38	0	0	0.09	0	0	0	0.27	0	0
Skin	HairFollicle_LAB	2.48	0.63	0.04	0.01	0	0	0	1.09	0	0	0	0.48	0	0.23	0	0	0	0
Skin	Keratinocyte_BEAG	4.09	0	1.42	0.38	0	0	0	0.83	0.94	0	0	0	0	0.52	0	0	0	0
Skin	Nose_LAB	2.87	0	0.44	0.57	0	0	0	1.26	0.13	0.17	0.02	0	0	0.28	0	0	0	0
Skin	Nose_LAB	3.53	0	0.51	0.78	0	0	0.13	1.29	0.23	0	0.09	0.04	0	0.46	0	0	0	0
Skin	Nose_LAB	5.48	0.66	0.03	0.9	0	0.09	0	2.58	0.38	0	0	0.06	0	0.78	0	0	0	0
Skin	Skin_AUSS	2.86	0	0.98	0.63	0	0	0	0.45	0.41	0	0	0	0	0.39	0	0	0	0
Skin	Skin_BEAG	2.8	1.75	0.06	0	0	0	0	0.29	0	0.29	0	0.18	0	0	0	0.23	0	0
Skin	Skin_COLL	9.45	0.46	2.23	1.7	0.04	0	0	3.62	0.17	0	0	0.35	0	0.88	0	0	0	0
Skin	Skin_GSMD	6.74	1.63	0.08	0.19	0	0	0	4.26	0	0	0	0.08	0	0.31	0	0.19	0	0
Skin	Skin_LAB	2.87	0	0.44	0.57	0	0	0	1.26	0.13	0.17	0.02	0	0	0.28	0	0	0	0
Skin	Skin_LAB	6.41	0	1.75	0.92	0	0	0	3.02	0	0	0	0.17	0	0.55	0	0	0	0
Skin	Skin_SSHP	2.76	0	0.97	0.28	0.05	0	0.13	0	0.67	0	0	0.07	0	0.59	0	0	0	0
Spinal Cord	SpinalCord_GSMD	4.24	0	2.04	0	0	0	0	1.8	0	0	0	0	0	0.4	0	0	0	0
Spleen	Spleen_BELS	4.33	1.39	0.04	1.1	0	0.29	0.09	0	0.27	0	0	0.18	0	0.83	0.14	0	0	0
Testes	Testes_BULD	6	0.9	3.49	0	0.03	0	0	0	0	0	0	0.46	0	0.13	0	0.99	0	0
Testes	Testes_CKCS	7.87	0.52	5.7	0	0	0	0.07	0	0	0	0	0.4	0	0.05	0	1.09	0	0.04
Testes	Testes_CKCS	2.64	0	1.67	0	0	0	0	0	0	0	0	0.09	0	0.13	0	0.75	0	0
Testes	Testes_FBUL	13.24	3.65	6.63	0.25	0	0	0	0	0.54	0	0.75	0.54	0	0.26	0	0.62	0	0
Testes	Testes_ITGY	13.63	10.33	0	0.77	0.13	0	0.47	0	0.56	0	0.21	0.65	0	0.19	0	0.32	0	0
Testes	Testes_PAPI	5.22	1.15	3.2	0	0.05	0	0	0	0	0	0.03	0.08	0	0.21	0	0.5	0	0
Testes	Testes_PUG	17.95	0.02	13.61	0	0	0.15	0	0	0.6	0	0.31	0.77	0	0.4	0	2.09	0	0
Testes	Testes_WHIP	10.34	2.83	5.83	0	0	0	0	0	0.29	0	0	0.3	0	0.08	0	1.01	0	0
Testes	Testes_YORK	12.13	0.01	8.96	0	0	0.68	0	0	0.06	0.09	0	0.37	0	0.25	0	1.71	0	0
Thymus	Thymus_SALU	5.71	0	2.95	1.14	0	0	0	0	0.45	0	0	0.06	0	1.11	0	0	0	0

## Sheet: CFA 10
		ncRNA				WIF1					LEMD3											ncRNA	MSRB3										ncRNA			ncRNA	HMGA2
	↓Tissue / Transcript→	Total RNA expression	TCONS_00016756	CFRNASEQ_AS_00014488_1	CFRNASEQ_IGNC_Spliced_00014489_1	Total gene expression	WIF1_1	WIF1_2	TCONS_00016751	TCONS_00016752	Total gene expression	LEMD3_1	LEMD3_2	LEMD3_3	LEMD3_4	LEMD3_5	LEMD3_6	LEMD3_7	LEMD3_8	TCONS_00013318	TCONS_00013320	Total RNA expression	Total gene expression	MSRB3_1	MSRB3_2	MSRB3_3	MSRB3_4	MSRB3_5	MSRB3_6	TCONS_00013322	TCONS_00013324	TCONS_00013325	Total RNA expression	TCONS_00016758	TCONS_00016759	Total RNA expression	Total gene expression	HMGA2(human)_1	HMGA2(human)_2	TCONS_00013333	TCONS_00013334	TCONS_00013335	TCONS_00013340
Adrenal Gland	Adrenal cortex_BEAG	0.11	0.01	0.1	0	7.73	0	1.59	6.14	0	16.44	6.35	0	0.22	0	4.28	0.3	0	0.01	4.82	0.46	0.98	17.01	0	0	0	0	10.45	0.28	6.28	0	0	0.15	0	0.15	0	0.06	0	0.06	0	0	0	0
Adrenal Gland	Adrenal cortex_BEAG	0.16	0	0.06	0.1	18.5	0	6.56	11.94	0	15.49	5.43	0	0	0	5.57	0.72	0	0.13	3.52	0.12	0.86	16.41	0	0	0	0	16.09	0.32	0	0	0	0	0	0	0	0.02	0	0.02	0	0	0	0
Adrenal Gland	Adrenal cortex_CFD	0.31	0	0.28	0.03	10.53	0.86	2.41	7.26	0	15.39	5.63	0	0.18	0	5.77	0	0	0.09	3.27	0.45	0.97	16.25	0	0	0	0	12.98	0	3.27	0	0	0	0	0	0.08	0.02	0	0.02	0	0	0	0
Adrenal Gland	Adrenal cortex_CFD	0.09	0	0.09	0	9.54	0	1.83	7.71	0	16.29	5.77	0.07	0	0	6.35	0.14	0	0.18	3.46	0.32	0.66	13.6	0	0	0	0	13.6	0	0	0	0	0	0	0	0	0	0	0	0	0	0	0
Adrenal Gland	Adrenal Gland_BMD	0.19	0	0.13	0.06	5.12	1.01	0.68	3.43	0	10.92	0.16	0	0.07	0	5.96	0.3	0	0.01	4.35	0.07	0.94	20.47	0	0	0	0	20.07	0.4	0	0	0	0.11	0.11	0	0.21	0.17	0	0.08	0	0	0	0.09
Brain	Cerebellum_BELS	0.06	0.02	0.04	0	5.94	0	0.98	4.96	0	18.1	1.64	0.06	0	0	12.14	0.29	0	0.07	1.93	1.97	0.43	7.94	0	0	0	0	7.94	0	0	0	0	0	0	0	0.7	0.19	0.08	0.11	0	0	0	0
Brain	Cerebellum_BORD	0.03	0	0	0.03	6.97	1.12	2.31	3.54	0	26.87	17.79	0	0	0.79	8.03	0	0	0.14	0	0.12	0	17.93	0	0	0	0	17.93	0	0	0	0	0	0	0	0.31	0.04	0	0.04	0	0	0	0
Brain	Cerebellum_GSMD	0.02	0	0.02	0	2.99	1.1	0.5	1.39	0	21.68	0	0.25	0	0	15.66	0.24	0	0	3.7	1.83	0.88	10.83	0	0	0	0	10.83	0	0	0	0	0.44	0.27	0.17	1.18	0.04	0	0	0	0	0.04	0
Brain	Cerebellum_LAB	0	0	0	0	12.13	3.67	1.71	6.75	0	20.54	4.75	0	0.05	0	13.87	0.17	0	0	1.67	0.03	0	7.4	0	0	0	0	4.82	0	2.58	0	0	0.09	0.09	0	0.08	0.02	0	0.02	0	0	0	0
Brain	Cerebellum_PARS	0.02	0	0	0.02	3.04	1.83	0.26	0.95	0	19.55	7.95	0	0	0	10.55	0.18	0	0.07	0.65	0.15	0	5.57	0	0	0	0	3.04	0	0	2.53	0	0	0	0	0.14	0.04	0	0.04	0	0	0	0
Brain	cerebral cortex_BEAG	0.08	0	0.03	0.05	4.63	1.53	0.6	2.5	0	26.23	8.85	0.07	0.14	0	13.3	0.21	0	0	2.76	0.9	0.35	9.42	0	0	0	0	9.07	0.35	0	0	0	0.11	0	0.11	0.32	0.05	0	0	0	0	0	0.05
Brain	Cortex_BELS	0.05	0	0.04	0.01	9.44	3.31	0.74	5.39	0	19.58	3	0.06	0	0	12.09	0	0	0.13	3.52	0.78	0.23	12.72	0	0	0	0	9.11	0.39	3.22	0	0	0.1	0.1	0	0.18	0.33	0.09	0.09	0	0	0	0.15
Brain	Frontal_LAB	0	0	0	0	19.86	13.19	0.68	5.99	0	5.16	0	0	0	0	2.56	0.03	0	0	2.57	0	0.03	5.04	0	0	0	0	5.04	0	0	0	0	0.13	0.13	0	0.47	0	0	0	0	0	0	0
Brain	Hypothalamus_BEAG	0.01	0.01	0	0	0.56	0.09	0	0.47	0	6.89	0	0	0.04	0	4.91	0.1	0	0.03	1.69	0.12	0.21	4.19	0	0	0	0	4.07	0.12	0	0	0	0.09	0.04	0.05	0.07	0.06	0.03	0	0	0	0	0.03
Brain	Occipital Cortex_LAB	0.01	0	0	0.01	6.81	3.17	0.89	2.75	0	14.4	0	0	0.01	0	12.09	0.25	0	0	2.02	0.03	0	11.14	0	0	0	0	8.83	0	2.31	0	0	0	0	0	0.22	0	0	0	0	0	0	0
Brain	Olfbulb_GSMD	0.01	0	0	0.01	32.79	9.62	5.92	17.25	0	12.02	1.43	0	0	0	7.18	0.05	0	0.03	2.93	0.4	0.07	4.14	0	0	0	0	4.14	0	0	0	0	0	0	0	0	0.04	0	0	0.04	0	0	0
Brain	pituitary_BEAG	0.03	0	0	0.03	16.94	0	3.44	13.5	0	17.5	6.83	0.09	0.18	0	6.53	0.21	0	0	3.01	0.65	0.43	17.4	0	0	0	0	13.47	0	3.93	0	0	0.11	0.11	0	0	0.23	0	0.23	0	0	0	0
Brain	pituitary_BEAG	0.02	0	0	0.02	13.6	0.19	4.84	8.57	0	17.98	8.36	0	0.2	0	6.65	0.28	0	0.09	1.39	1.01	0.47	14.83	0	0	0	0	14.45	0.38	0	0	0	0	0	0	0	0.09	0	0	0	0	0	0.09
Brain	pituitary_CFD	0	0	0	0	8.52	0	2.92	5.6	0	18	8.1	0	0.19	0	7.35	0.17	0	0	1.41	0.78	0.22	9.95	0	0	0	0	9.95	0	0	0	0	0	0	0	0.11	0.03	0	0.03	0	0	0	0
Brain	pituitary_CFD	0.04	0	0.02	0.02	17.05	0	5.66	11.39	0	16.09	7.18	0.09	0	0	6.29	0	0	0.2	1.77	0.56	0.79	16.24	0	0	0	0	7.92	0	8.32	0	0	0	0	0	0	0.12	0	0	0	0	0	0.12
Brain	pituitary_LAB	0	0	0	0	2.96	1.93	0.58	0.45	0	12.94	0.14	0	0	0	11.09	0.53	0	0.11	0.81	0.26	0.14	14.62	0	0	0	0	9.61	0	5.01	0	0	0	0	0	0.08	0.09	0	0	0.04	0	0	0.05
Intestines	GutColon_BMD	0	0	0	0	7.34	1.89	0.99	4.46	0	9	0.09	0	0	0	5.31	0.38	0	0	2.9	0.32	1.03	64.2	0	0	0	0	54.88	0	9.32	0	0	0.16	0.16	0	0.1	9.64	0.4	4.73	4.42	0.09	0	0
Intestines	Jejunum_LAB	0.01	0	0.01	0	2.22	1.24	0.28	0.7	0	5.33	0	0.06	0	0	3.79	0.04	0	0	1.35	0.09	0.16	29.74	0	0	0	0	28.01	0	1.73	0	0	0.05	0.05	0	0	4.84	0.21	1.01	3.56	0	0.06	0
Liver	Liver_LAB	0	0	0	0	0.11	0.11	0	0	0	1.72	0.16	0	0	0	0.83	0.22	0	0.04	0.47	0	0	3.79	0	0	0	0	1.39	0	0	2.4	0	0	0	0	0	0.01	0	0.01	0	0	0	0
Mammary Gland	MammaryGland_GSMD	0.03	0.03	0	0	117.57	38.45	18.64	60.48	0	11.57	0.56	0.05	0	0	5.22	0.41	0	0.07	4.28	0.98	0.5	105.11	0	0	0	0	89.7	0	15.41	0	0	0	0	0	0.14	0.43	0	0.07	0	0	0	0.36
Pancreas	Pancreas_BELS	0	0	0	0	2.68	0.71	0.42	1.55	0	0.94	0.13	0	0	0	0.65	0	0	0	0.11	0.05	0.02	0.68	0	0	0	0	0.68	0	0	0	0	0	0	0	0	0	0	0	0	0	0	0
Retina	Retina_BORD	0	0	0	0	2.45	0.33	0.26	1.86	0	7.17	0.16	0.12	0	0	3.16	0.36	0	0.44	2.93	0	0.29	50.86	0	0	0	0	43.35	0	7.51	0	0	0.11	0.11	0	0.16	0.24	0	0.16	0.03	0	0.05	0
Skin	HairFollicle_LAB	0.06	0.04	0.02	0	7.73	1.28	1.16	5.29	0	9.23	0.83	0	0	0	4.99	0.45	0	0.11	2.78	0.07	0.33	85.86	0	0	0	0	78.73	0	6.93	0	0.2	0.19	0.07	0.12	0.8	0.47	0	0.04	0	0	0	0.43
Skin	Keratinocyte_BEAG	0	0	0	0	0.08	0	0	0.08	0	10.75	1.07	0.1	0	0	6	1.05	0	0	2.14	0.39	0.39	88.37	0	0	0	0	67.38	0.43	20.56	0	0	0.18	0.18	0	0.23	8.06	0.31	2.59	4.96	0.04	0	0.16
Skin	Nose_LAB	0.03	0.03	0	0	66.46	18.33	11.38	36.75	0	7.64	1.78	0.4	0	0	2.4	0.06	0	0	1.35	1.65	0.34	16.21	0	0	0	0	15.67	0.54	0	0	0	0	0	0	0	0.62	0	0.14	0.31	0.09	0.08	0
Skin	Nose_LAB	0.02	0	0.02	0	56.15	7.11	9.97	39.07	0	7.9	2.64	0.09	0	0	3.2	0.12	0	0	1.44	0.41	0.18	18	0	0	0	0	10.01	0.16	5.39	2.44	0	0	0	0	0.05	0.95	0	0	0.54	0.06	0	0.35
Skin	Nose_LAB	0.01	0	0.01	0	64.31	12.38	12.62	39.31	0	11.07	5.48	0.09	0	0	3.01	0.28	0	0.16	1.26	0.79	0.07	20.72	0	0	0	0	11.76	0.79	8.17	0	0	0.06	0.06	0	0	1.03	0.06	0.43	0	0	0.11	0.43
Skin	Skin_AUSS	0.02	0	0	0.02	45.46	6.91	9.82	28.73	0	8.65	4.22	0.11	0	0	2.24	0.17	0	0	1.88	0.03	0.16	90.4	0	0	0	0	81.13	0	9.27	0	0	0	0	0	0	0.2	0	0.18	0	0.02	0	0
Skin	Skin_BEAG	0.04	0.04	0	0	83.49	26.34	11.26	45.89	0	8.46	0.5	0	0	0	5.3	0.3	0	0.03	2.11	0.22	0.1	88.1	0	0	0	0	76.09	0	8.84	3.17	0	0	0	0	0.21	0.38	0	0.38	0	0	0	0
Skin	Skin_COLL	0.01	0	0	0.01	51.94	6.3	13.09	32.55	0	13.24	4.23	0.05	0.12	0	6.3	0.14	0.1	0	2.23	0.07	0.03	48.17	1.28	0	0	0	38.85	0	8.04	0	0	0	0	0	0.21	0.46	0	0.1	0.33	0	0.03	0
Skin	Skin_GSMD	0.03	0	0	0.03	19.22	2.7	3.93	12.59	0	14.11	1.31	0.13	0	0	7.13	0.5	0	0	3.96	1.08	0.5	83.14	0	0	0	0	76.75	0.22	6.17	0	0	0.12	0.12	0	0.28	0.58	0.01	0.26	0.15	0.05	0.11	0
Skin	Skin_LAB	0.03	0.03	0	0	66.46	18.33	11.38	36.75	0	7.64	1.78	0.4	0	0	2.4	0.06	0	0	1.35	1.65	0.34	16.21	0	0	0	0	15.67	0.54	0	0	0	0	0	0	0	0.62	0	0.14	0.31	0.09	0.08	0
Skin	Skin_LAB	0	0	0	0	25.73	0	5.67	20.06	0	8.9	3.03	0	0.05	0	3.83	0.61	0	0	1.38	0	0.12	127.83	2.67	0	0	0	97.08	0	28.08	0	0	0	0	0	0	0.16	0	0.16	0	0	0	0
Skin	Skin_SSHP	0	0	0	0	41.41	5.22	11.87	24.32	0	10.39	2.67	0.03	0.04	0	6.09	0.3	0	0	1.12	0.14	0.04	59.61	0	0	0	5.23	33.16	0	18.31	2.91	0	0	0	0	0.06	0.58	0.06	0.24	0.13	0	0	0.15
Spinal Cord	SpinalCord_GSMD	0.02	0	0	0.02	15.61	3.08	2.8	9.73	0	9.17	0.1	0	0	0	7.04	0.08	0	0.03	1.78	0.14	0.07	15.99	0	0	1.15	0	10.49	0	4.35	0	0	0	0	0	0	0.6	0	0.24	0.29	0.07	0	0
Spleen	Spleen_BELS	0	0	0	0	33.18	4.19	5.95	23.04	0	10.14	2.92	0.13	0	0	3.14	0.26	0	0.1	3.2	0.39	0.49	55.1	0	0	0	0	46.91	0	5.64	2.55	0	0	0	0	0.15	0.68	0	0.36	0.16	0.05	0.11	0
Testes	Testes_BULD	0.04	0	0.01	0.03	4.63	0	0.82	3.81	0	11.63	0.81	0.02	0.01	0	7.37	0.74	0	0	2.45	0.23	0.22	6.16	0	0	0	0	3.05	0	3.11	0	0	0.66	0.41	0.25	0.85	12.3	0	1.49	10.22	0.48	0	0.11
Testes	Testes_CKCS	0.02	0	0.01	0.01	0.39	0	0	0.39	0	12.11	0	0.06	0	0	3.63	7.46	0	0	0.96	0	0	2.07	0	0	0	0	2.07	0	0	0	0	0.08	0	0.08	0.08	2.21	0.01	0.43	1.7	0.07	0	0
Testes	Testes_CKCS	0.03	0	0.01	0.02	10.94	0	1.68	9.26	0	8.1	0.23	0.03	0	0	5.51	0.42	0	0.02	1.68	0.21	0.14	8.71	0	0	0	0	7.38	0	1.33	0	0	0.27	0.2	0.07	0.22	8.71	0.19	3.22	5.06	0.24	0	0
Testes	Testes_FBUL	0.04	0	0.03	0.01	0.35	0	0.04	0.31	0	15.55	0.18	0.06	0	0	6.66	7.26	0	0	1.21	0.18	0.08	2.92	0	0	0	0	1.05	0	1.87	0	0	0	0	0	0.67	4.96	0.25	0.62	3.94	0.15	0	0
Testes	Testes_ITGY	0.04	0.02	0.02	0	1.58	0.16	0.15	1.27	0	16.14	0.04	0.09	0.02	0	6.23	7.95	0	0	1.43	0.38	0.14	3.64	0	0	0	0	0	0	3.64	0	0	0.13	0.13	0	16.75	5.01	0	0.99	3.86	0.16	0	0
Testes	Testes_PAPI	0.04	0	0	0.04	3.55	0.51	0.52	2.52	0	8.14	0.22	0.06	0	0	4.2	1.64	0	0	1.98	0.04	0.06	19.71	0	0	0	2.56	14.88	0.21	2.06	0	0	0.08	0.08	0	5.3	2.76	0	0.93	1.68	0.15	0	0
Testes	Testes_PUG	0.06	0.04	0.02	0	1.86	0.65	0.45	0.76	0	23.07	6.92	0.04	0.01	0	9.34	2.79	0	0	3.8	0.17	0.15	3.28	0	0	0	0	3.28	0	0	0	0	0.29	0.13	0.16	16.14	10.53	0.14	0.07	9.99	0.33	0	0
Testes	Testes_WHIP	0.05	0.03	0.02	0	1.11	0	0.12	0.99	0	14.94	1.71	0.05	0	0	4.66	6.66	0	0	1.65	0.21	0.19	2.56	0	0.85	0	0	0	0	1.71	0	0	0.29	0.1	0.19	0.38	3.84	0.19	0.94	2.48	0.23	0	0
Testes	Testes_YORK	0.05	0.03	0.02	0	4.41	0	1.27	3.14	0	18.04	1.93	0.04	0.01	0	10.28	3.11	0	0	2.39	0.28	0.09	3.39	0	0	0	0	1.9	0	1.49	0	0	0.17	0.17	0	9.12	14.32	0.09	1.02	12.82	0.39	0	0
Thymus	Thymus_SALU	0.05	0	0.01	0.04	1.65	1.36	0.17	0.12	0	23.91	4.86	0.07	0.01	0	11.74	1.01	0	0	4.89	1.33	0.26	6.34	0	0	0	0	3.06	0	0	3.28	0	4.44	2.49	1.95	0.07	36.49	3.12	16.52	14.19	1.76	0.72	0.18

## Sheet: CFA 12
		RIMS1																																		lncRNA			KCNQ5
	↓Tissue / Transcript→	Total Gene expression	RIMS1_1	RIMS1_2	RIMS1_3	RIMS1_4	RIMS1_5	RIMS1_6	RIMS1_7	RIMS1_8	RIMS1_9	RIMS1_10	RIMS1_11	RIMS1_12	RIMS1_13	RIMS1_14	RIMS1_15	RIMS1_16	RIMS1_17	TCONS_00027759	TCONS_00027763	TCONS_00027764	TCONS_00027765	TCONS_00027767	TCONS_00027768	TCONS_00027769	TCONS_00027770	TCONS_00027771	TCONS_00027772	TCONS_00027773	TCONS_00027774	TCONS_00027775	TCONS_00027776	TCONS_00027778	TCONS_00030718	Total RNA expression	TCONS_00030720	TCONS_00030721	Total Gene expression	KCNQ5_1	KCNQ5_2	KCNQ5_3	KCNQ5_4	KCNQ5_5	KCNQ5_6	KCNQ5_7	TCONS_00027790	TCONS_00027791	TCONS_00027792
Adrenal Gland	Adrenal cortex_BEAG	1.44	0.07	0	0	0.32	0	0	0	0	0	0	0	0	0	0	0	0	0	0	0	0	0	0	0	0	0.36	0	0	0	0	0.28	0	0.13	0.28	0.03	0	0.03	1.1	0.32	0	0	0.24	0.2	0	0.14	0.2	0	0
Adrenal Gland	Adrenal cortex_BEAG	2.57	0.22	0	0.1	0	0	0	0	0	0	0	0.3	0.22	0	0	0.27	0	0.54	0	0	0	0	0	0	0	0.24	0	0	0	0	0.56	0	0	0.12	0.58	0	0.58	2.05	1.16	0	0.12	0.31	0.2	0	0.08	0.18	0	0
Adrenal Gland	Adrenal cortex_CFD	0.9	0	0	0	0.12	0	0	0	0	0	0	0.03	0	0	0	0.1	0	0.21	0	0	0	0	0	0	0	0	0	0	0	0.28	0	0	0	0.16	0.24	0.24	0	0.73	0	0	0.29	0.29	0.11	0	0.04	0	0	0
Adrenal Gland	Adrenal cortex_CFD	1.81	0.13	0	0.12	0.14	0	0	0	0	0	0	0.04	0.6	0	0	0.12	0	0.34	0	0	0	0	0	0	0	0	0.24	0	0	0	0	0	0	0.08	0	0	0	1.27	0.11	0	0.49	0.36	0.18	0	0.13	0	0	0
Adrenal Gland	Adrenal Gland_BMD	0.65	0	0	0	0	0	0	0	0	0	0	0	0	0	0	0	0.04	0.34	0	0	0	0	0	0	0	0	0	0	0	0	0.04	0	0.19	0.04	0	0	0	0.31	0	0	0.08	0.07	0.01	0.15	0	0	0	0
Brain	Cerebellum_BELS	183.93	0	1.98	0	1.61	0	3.27	0	0.57	1.42	0.32	3.26	4.76	0	1.82	3.27	39.19	60.92	0	0	0	0	8.16	0	22.84	0	0	0	3.52	0.71	13.82	4.26	6.94	1.29	0.39	0	0.39	0.58	0	0	0.36	0	0.05	0	0	0.04	0.13	0
Brain	Cerebellum_BORD	137.52	0	0	0	0	0	4.5	0	0	1.36	0	6.23	55.09	0	0.39	1.82	19.12	21.21	0	0	0	0	12.59	0	9.68	0.25	0	2.1	0	0	3.06	0	0	0.12	4.41	4.41	0	35.42	29.89	0	1.55	2.65	0.15	0.48	0.36	0	0.34	0
Brain	Cerebellum_GSMD	157.72	0	2.4	0	0.87	0	0	0	0.33	0.82	0.39	3.81	2.87	0.83	2.3	3.27	22.15	41.75	0	0	0	0	4.66	0	21.26	0	0	0	1.41	0.95	7.84	4.25	34.04	1.52	0.17	0	0.17	0.13	0.06	0	0	0	0	0.07	0	0	0	0
Brain	Cerebellum_LAB	137.22	0	0	0	4.76	0	3.99	0	1.59	1.54	0.43	0	6.38	0.32	1.64	4.17	40.67	10.6	0.06	0	1.4	0.16	12.01	0	27.25	0	0	0.31	1.1	2.16	13.17	1.86	0.33	1.32	0.17	0	0.17	0.17	0	0	0.17	0	0	0	0	0	0	0
Brain	Cerebellum_PARS	157.78	0	2.19	0	1.25	0	2.17	0	0	2.1	0	9.57	21.87	0	1.1	6.19	33.33	38.42	0	0	0	0	0.53	0	19.91	0	0	0.05	0.13	0.62	15.04	1.81	0	1.5	0.11	0	0.11	0.23	0	0	0.09	0	0	0.14	0	0	0	0
Brain	cerebral cortex_BEAG	102.68	0	0.09	0	2.77	0	3.07	0.19	0.16	1.4	0.07	1.75	29.28	0.42	0.06	2.5	22.23	1.1	0.11	0	1.62	0	12.32	0	10.38	0.18	0	8.03	0.78	0	2.61	0.78	0	0.78	7.71	0.18	7.53	42.05	29.3	0	1.49	8.94	1.07	0.58	0.48	0	0.19	0
Brain	Cortex_BELS	73.77	0	3.35	0	0.03	0	0	0	0.84	0.36	0	0.4	8.77	0	0	0	12.68	13.2	0	0	2.39	0	10.56	0	5.38	0	0	3.85	1.68	0.16	3.7	2.31	3.3	0.81	4.12	3.33	0.79	29.07	24.34	0	1.64	0	0.41	2.18	0	0	0.01	0
Brain	Frontal_LAB	21.52	0	0	0	0	0	0	0	0.08	0.22	0.26	0	0.33	0	0	0	0.08	0.56	0	0	0.43	0	0.26	0	0.02	0	0	0	0	0	0	1.34	17.58	0.36	8.15	2.01	6.14	8.27	1.28	0	0.13	0	0	6.86	0	0	0	0
Brain	Hypothalamus_BEAG	27.51	0	0.62	0	0.26	0	0.48	0	0.16	0.36	0.08	1.9	2.36	0.05	0	1.97	3.61	9.66	0	0	0.78	0	0.47	0	1.8	0	0	0	0.24	0.09	1.55	0.46	0	0.61	0.64	0	0.64	1.77	1.04	0	0.66	0	0.04	0	0.03	0	0	0
Brain	Occipital Cortex_LAB	59.16	0	0.55	0	0.98	0	2.41	0	0.33	0.69	0.21	0	5.49	0.65	0	1.41	12.02	7.52	0	0	1.96	0	6.99	0.18	4.71	0	0	1.39	0.55	0	3.47	0.94	5.75	0.96	4.33	0.52	3.81	20.06	18.67	0	1.09	0	0.06	0	0	0	0	0
Brain	Olfbulb_GSMD	9.64	0	0	0	0.09	0	0.62	0	0	0.12	0.08	0.07	0	0	0	0	0	1.48	0	0	0	0	0	1	0.47	0	0	0	0	0	0.94	0	3.71	1.06	4.14	3.49	0.65	9.54	6.61	0	1.23	0	0.12	1.44	0.05	0	0.09	0
Brain	pituitary_BEAG	19.17	0	0	0	1.67	0	0	0.74	0	0.15	0	2.14	3.74	0	0	1.33	0	3.51	0	0	0	0	0.62	0	0	2.01	2.19	0	0	0.11	0	0.2	0	0.76	1.56	0.89	0.67	2.23	0.26	0	0.84	0.43	0.39	0	0.31	0	0	0
Brain	pituitary_BEAG	18.58	0	0	0.18	1.79	0	0	1.92	0	0.45	0	0.6	1.85	0	0	0.81	0	4.6	0	0	0	0	0	0	0.14	1.19	2.85	0	0.66	0.56	0.14	0	0	0.84	0.36	0.36	0	1.53	0.46	0	0	0.11	0.49	0	0.23	0.24	0	0
Brain	pituitary_CFD	37.05	0	1.06	0	2.35	0	0	0.36	0	0.76	0	0	11.15	0	0	0.97	2.81	2.93	0	0	0	0	3.26	0	3.19	1.16	0	3.31	1.11	0.27	1.41	0.23	0	0.72	1.54	1.17	0.37	8.48	6.81	0	0.42	1.11	0.14	0	0	0	0	0
Brain	pituitary_CFD	14.9	0	0.15	0	0.61	0	0	1.68	0.18	0	0	0.86	2.34	0	0	0.8	0	2.52	0	0	0	0	0.26	0	0	1.28	2.29	0	0.9	0	0	0.2	0	0.83	0.3	0	0.3	1.07	0.63	0	0.32	0	0.12	0	0	0	0	0
Brain	pituitary_LAB	17.47	0	0.16	0	1.03	0	0	0.55	0.22	0.21	0	0.4	0.4	0	0.39	1.6	0	4.3	0	0	0	0	0.02	1.86	0.47	0.74	2.56	0	0	0.28	0.24	0	1.43	0.61	0.72	0	0.72	4.33	2.63	0	1.41	0	0.2	0	0.09	0	0	0
Intestines	GutColon_BMD	0.74	0.09	0	0	0.08	0	0	0	0	0	0	0	0	0	0	0	0	0.32	0	0	0	0	0	0	0.11	0	0.11	0	0.02	0	0	0	0	0.01	0.08	0	0.08	0.66	0	0	0.35	0	0.08	0.21	0.02	0	0	0
Intestines	Jejunum_LAB	0.76	0	0	0.03	0	0	0	0	0	0	0	0.06	0	0	0	0	0	0	0	0	0	0	0	0	0.01	0	0	0	0	0	0	0.47	0.18	0.01	0.1	0	0.1	0.17	0	0	0	0	0	0.13	0.04	0	0	0
Liver	Liver_LAB	0.2	0	0	0	0.04	0	0	0	0	0	0	0	0	0	0	0	0	0	0	0	0	0	0	0	0	0	0	0	0	0.06	0.01	0	0.09	0	0	0	0	0.03	0	0	0.01	0.02	0	0	0	0	0	0
Mammary Gland	MammaryGland_GSMD	11.64	0	0	0.11	0.05	0	0.06	0.27	0	0.07	0	0.44	0	0.25	0	0	0	3.83	0	0	0	0	0	0.26	0	0.32	0.55	0	0	0.38	0.61	0	4.29	0.15	0	0	0	0.17	0	0	0	0	0	0	0	0	0.17	0
Pancreas	Pancreas_BELS	0.16	0	0.02	0	0	0	0	0	0	0	0	0	0	0	0	0	0	0.07	0	0	0	0	0	0	0.05	0	0	0	0	0	0	0	0	0.02	0	0	0	0.02	0	0	0	0	0	0.02	0	0	0	0
Retina	Retina_BORD	5.28	0	0	0	0.2	0	0	0	0	0	0.08	0	0.11	0	0	0	0	1.98	0	0	0	0	0	0.08	0	0.02	0	0	0.02	0.42	0.52	0	1.65	0.2	0.44	0	0.44	2.11	0.19	0	0.52	0	0.15	1.06	0.14	0	0	0.05
Skin	HairFollicle_LAB	2.35	0	0	0	0.05	0	0	0	0	0	0	0.03	0.33	0	0	0	0	0.56	0	0	0	0	0	0.01	0	0.27	0.22	0	0	0	0	0	0.86	0.02	0	0	0	0.13	0	0	0	0	0	0.13	0	0	0	0
Skin	Keratinocyte_BEAG	0.27	0	0	0	0	0	0	0	0	0	0	0	0	0	0	0	0	0.07	0	0	0	0	0	0	0	0	0	0	0	0.16	0	0	0.03	0.01	0.06	0	0.06	0.16	0	0	0	0.06	0	0	0	0	0.08	0
Skin	Nose_LAB	0.33	0	0	0	0	0	0	0	0	0	0	0	0	0	0	0	0.07	0.06	0	0	0	0	0	0.05	0	0	0	0	0	0.04	0	0	0.09	0.02	0.13	0	0.13	0.33	0	0	0.05	0	0.1	0	0.08	0.1	0	0
Skin	Nose_LAB	0.33	0	0	0	0	0	0	0	0	0	0	0	0	0	0	0	0	0.02	0	0	0	0	0	0	0	0	0	0	0	0.16	0.04	0	0.09	0.02	0	0	0	0.54	0.14	0	0.1	0	0.02	0.15	0	0.08	0	0
Skin	Nose_LAB	0.18	0	0	0	0	0	0	0	0	0	0	0	0	0	0	0	0	0	0	0	0	0	0	0	0.06	0	0	0	0	0.04	0.07	0	0	0.01	0	0	0	0.28	0.2	0	0	0.01	0.02	0	0.05	0	0	0
Skin	Skin_AUSS	0.77	0	0	0	0	0	0	0.01	0	0	0.02	0.09	0.09	0	0	0	0.12	0	0	0	0	0	0.01	0	0	0	0	0.13	0	0	0.3	0	0	0	0.14	0	0.14	0.58	0.21	0	0.28	0.06	0.03	0	0	0	0	0
Skin	Skin_BEAG	1.05	0	0	0	0.1	0	0	0	0	0	0	0	0.04	0	0	0	0	0.13	0	0	0	0	0	0	0	0.14	0	0	0	0	0.12	0	0.51	0.01	0.21	0	0.21	0.35	0	0	0.09	0	0	0.26	0	0	0	0
Skin	Skin_COLL	0.88	0	0	0	0	0	0	0	0	0	0	0.18	0.04	0	0	0.06	0	0	0	0	0	0	0	0	0	0	0	0	0	0.18	0.09	0	0.29	0.04	0	0	0	0.39	0	0	0.07	0	0	0.2	0	0.12	0	0
Skin	Skin_GSMD	1.14	0	0	0	0.12	0	0	0	0	0	0	0	0	0	0	0	0	0.11	0	0	0	0	0.11	0	0	0.16	0	0	0	0	0	0	0.62	0.02	0	0	0	0.09	0	0	0	0.04	0.01	0	0.04	0	0	0
Skin	Skin_LAB	0.33	0	0	0	0	0	0	0	0	0	0	0	0	0	0	0	0.07	0.06	0	0	0	0	0	0.05	0	0	0	0	0	0.04	0	0	0.09	0.02	0.13	0	0.13	0.33	0	0	0.05	0	0.1	0	0.08	0.1	0	0
Skin	Skin_LAB	1.03	0	0	0	0	0	0	0.18	0	0	0	0	0	0	0	0	0	0	0	0	0	0	0	0	0	0	0	0	0	0.22	0.06	0	0.47	0.1	0	0	0	0.11	0	0	0.09	0	0.02	0	0	0	0	0
Skin	Skin_SSHP	1.33	0	0	0	0	0	0	0.09	0	0	0	0	0.42	0	0	0	0	0.28	0	0	0	0	0	0	0	0	0	0	0	0	0.31	0	0.23	0	0	0	0	0.23	0	0	0.16	0.05	0.02	0	0	0	0	0
Spinal Cord	SpinalCord_GSMD	7.95	0	0.13	0	0.3	0	0	0	0.11	0	0	0.07	0	0	0.04	0.4	0.6	1.56	0	0	0	0	0	0.16	0.4	0.02	0	0	0	0.12	0.45	0.23	3.01	0.35	0.62	0.13	0.49	2.78	0.61	0	1.38	0	0.11	0.54	0	0	0.14	0
Spleen	Spleen_BELS	2.24	0.11	0	0	0	0	0	0	0	0	0	0	0	0	0	0	0.1	0.32	0	0	0	0	0	0	0	0	0.19	0	0	0.43	0.22	0.21	0.65	0.01	0.31	0	0.31	1.84	0.47	0	0.61	0.32	0.22	0	0.22	0	0	0
Testes	Testes_BULD	6.15	0	0	0	0	0	0	0	0	0	0	0	0	0	0	0	0	1.21	0.09	0	0	0	0	0.12	0.52	0	0.25	0	0	0	0.02	0	3.17	0.77	0.29	0.17	0.12	1.53	0	0	0	0	0.01	1.13	0	0.24	0	0
Testes	Testes_CKCS	3.71	0	0.09	0	0	0	0	0	0	0	0	0	0	1.67	0	0	0	0	0	0	0	0.24	0	0.03	0	0	0	0	0	1.14	0.23	0	0	0.31	0.22	0.22	0	0.14	0	0	0.1	0	0	0.04	0	0	0	0
Testes	Testes_CKCS	5.48	0	0	0	0	0	0	0	0	0	0	0	0	0	0	0	0	1.63	0	0	0	0.15	0	0	0	0	0.08	0	0	0	0.05	0	3.03	0.54	0.87	0.33	0.54	1.07	0	0	0	0	0.06	0.76	0.04	0.11	0.1	0
Testes	Testes_FBUL	4.55	0	0.18	0	0	0	0	0	0	0	0	0	0	2.34	0	0	0	0	0	0	0	0.34	0	0	0	0	0.06	0	0	1.04	0.13	0.07	0.04	0.35	0.38	0.38	0	0.27	0	0	0.16	0	0	0	0	0.11	0	0
Testes	Testes_ITGY	5.41	0	0.07	0	0	0	0	0	0	0	0	0	0	2.51	0	0	0	0	0	0	0	0.47	0	0	0	0	0.03	0	0	1.64	0.15	0.04	0	0.5	0.1	0	0.1	0.42	0	0	0.34	0.05	0	0	0.03	0	0	0
Testes	Testes_PAPI	2.36	0	0.12	0	0	0	0	0	0	0	0	0	0	1.1	0	0	0.03	0	0	0	0	0	0	0	0	0	0.03	0	0	0.47	0	0	0	0.61	0.49	0.08	0.41	0.41	0	0	0	0	0.01	0.08	0	0	0.32	0
Testes	Testes_PUG	4.23	0	0.08	0	0	0	0	0	0	0	0	0.18	0	1.3	0	0	0	1.02	0	0	0	0.15	0	0	0	0	0	0	0	0.72	0.18	0	0	0.6	0.16	0.07	0.09	0.69	0.14	0	0.38	0	0.06	0.09	0.02	0	0	0
Testes	Testes_WHIP	4.19	0	0.18	0	0	0	0	0	0	0	0	0.32	0	2.48	0	0	0.11	0	0	0	0	0	0	0	0	0	0.1	0	0	0.47	0.04	0	0	0.49	0.15	0	0.15	0.39	0.04	0	0	0	0	0	0	0.35	0	0
Testes	Testes_YORK	3.79	0	0.03	0	0	0	0	0	0	0	0	0	0	0.47	0	0	0	1.2	0	0	0	0.15	0	0	0	0	0.11	0	0	0.38	0.06	0	0.19	1.2	0.54	0.24	0.3	0.72	0	0	0.47	0	0	0.16	0.09	0	0	0
Thymus	Thymus_SALU	0.17	0	0	0	0	0	0	0	0	0	0	0	0	0	0	0	0	0	0	0	0	0	0	0	0	0	0	0	0	0	0.07	0	0.06	0.04	0.25	0.2	0.05	2.06	0.35	0	1	0	0.25	0.12	0.34	0	0	0
[truncated: 2 more columns]
