# Supplementary material for: Whole genome sequencing of canids reveals genomic regions under selection and variants influencing morphology
Source: Nat Commun. 2019 Apr 2;10:1489. doi: 10.1038/s41467-019-09373-w (PMC6445083; doi:10.1038/s41467-019-09373-w)
Supplement: Supplementary file 9 — Supplementary Data 7 [file 41467_2019_9373_MOESM9_ESM.xlsx]

## Sheet: cDNA
Supplementary Data 7. Samples and primers used for Sanger sequencing, cDNA detections and qRT-PCR experiments
cDNA Testes Sample	Details
Beagle	Also used to sequence LCORL isoforms
Bichon Frisé	Also used to sequence LCORL isoforms
Boston Terrier
Cavalier King Charles Spaniel 1	qRT-PCR results merged with the other Cavalier King Charles Spaniel for the ESR1 study
Cavalier King Charles Spaniel 2	qRT-PCR results merged with the other Cavalier King Charles Spaniel for the ESR1 study
English Springer Spaniel 1	qRT-PCR results merged with the other English Springer Spaniel for the ESR1 study
English Springer Spaniel 2	qRT-PCR results merged with the other English Springer Spaniel for the ESR1 study
French Bulldog	Also used to sequence LCORL isoforms
German Shepherd Dog 1	qRT-PCR results merged with the other German Shepherd Dog for the ESR1 study ; Also used to sequence LCORL isoforms
German Shepherd Dog 2	qRT-PCR results merged with the other German Shepherd Dog for the ESR1 study ; Also used to sequence LCORL isoforms
Golden Retriever 1	qRT-PCR results merged with the two other Golden Retrievers for the ESR1 study
Golden Retriever 2	qRT-PCR results merged with the two other Golden Retrievers for the ESR1 study
Golden Retriever 3	qRT-PCR results merged with the two other Golden Retrievers for the ESR1 study
Irish Wolfhound	Also used to sequence LCORL isoforms
Kerry Blue Terrier
Labrador Retriever
Maltese 1	qRT-PCR results merged with the other Maltese for the ESR1 study ; Also used to sequence LCORL isoforms
Maltese 2	qRT-PCR results merged with the other Maltese for the ESR1 study ; Also used to sequence LCORL isoforms
Miniature Pinscher
Papillon
Pembroke Welsh Corgi
Pug	Also used to sequence LCORL isoforms
Rottweiler	Also used to sequence LCORL isoforms
Weimaraner
Whippet 1	Kept separated for the ERS1 study but merged for the other genes
Whippet 2	Kept separated for the ERS1 study but merged for the other genes
Yorkshire Terrier 1	qRT-PCR results merged with the other Yorkshire Terrier for the ESR1 study
Yorkshire Terrier 2	qRT-PCR results merged with the other Yorkshire Terrier for the ESR1 study

## Sheet: Primers
Supplementary Data 7. Samples and primers used for Sanger sequencing, cDNA detections and qRT-PCR experiments
LCORL study
Gene	Experiment	Forward	Tm	Reverse	Tm	Size Fragment	Size genomic (bp)	Position	Details
LCORL last exon	Sanger Sequencing-Mutation	AACACAAGACTGACCCAGGTG	60.1	GGAAGATGCGAATGGATGTAA	59.9	476	476	chr3:91269299-91269774
LCORL-long isoform	RT-Sanger sequencing	CATCCATATGTGATCCTTCTTCTG	59.9	CCAAAACTTGTTGCTGGTGAT	60	121	8117	chr3:91258518-91266634
LCORL-new isoform	RT-Sanger sequencing	TGGAACAGTTGATGGAACCTC	60	TGGCAATTCCTCTATTCACCA	60.5	482	6329	chr3:91260591-91266919
LCORL-all transcripts	RT-Sanger sequencing	TATCATCTCAGGGCCAGTCC	60	TCAATTGCAAACTGACGTATCA	59.2	165	49000	chr3:91187245-91237209	Exon 2-3
LCORL-long isoform	qRT-PCR	CATCCATATGTGATCCTTCTTCTG	59,9	CCAAAACTTGTTGCTGGTGA	59,7	150	8116	chr3:91258518-91266634
LCORL-small isoform	qRT-PCR	GGGATGGAGTGTTAGATCTCTCT	57,9	AACCATCTGCAAACTCAGCA	59,4	159	1484	chr3:91258464-91259947
GAPDH	qRT-PCR-reference gene	AAGCAGGGATGATGTTCTGG	60.1	CCTCATGACCACCGTCCA	61.6	110	110	chr27:38469583-38469916	Reverse primer spanning two exons
Top 14 body size genes
Gene	Experiment	Forward	Tm	Reverse	Tm	Size Fragment	Size genomic (bp)	Position	Details
ADAMTSL9_1	Sanger Sequencing-body size genes	CGAAATGCTGAGTTGCATGA	61	CTAATGTGCGGTAGCCCAAG	60.6	415	415	chr20:26661051
ADAMTSL9_2	Sanger Sequencing-body size genes	CGTTGTAGAGATCGCCAGGT	60.3	GCATCTCTGACCCACCATTT	59.9	321	321	chr20:26692625
HNF4G	Sanger Sequencing-body size genes	GCCACGTCAAGAAACAGTGG	61.7	TGCAGGTACCAGGTATTGAAGG	61.3	318	318	chr29:23802662
ZNF608	Sanger Sequencing-body size genes	ACAGGCACGGAGCACTTAAA	60.8	GCAGCTCAGTGAACATGCTG	60.8	363	363	chr11:14081398
R3HDM1	Sanger Sequencing-body size genes	TGGCAAAATCCGAATACGTT	60.3	TGAAATGAAAACAGAAACCACA	58.2	385	385	chr19:38308076
ACSL4	Sanger Sequencing-body size genes	TCCACTAGTTTGCTTAATTTGGAA	59.2	GCTTCATGGTGATAATCTGCTT	58.4	500	500	chrX:82919525
GHR	Sanger Sequencing-body size genes	GCTCTCCGTTAAATCAAGCTG	60	AAGGAGAGAGGTGTTGTTGGT	60.1	317	317	chr4:67040898/chr4:67,040,939
HMGA2	Sanger Sequencing-body size genes	ATTTCGAACGCTGCCTCTG	61.4	CAGAAGGCAAGAGGAGGATG	59.9	457	457	chr10:8348804	GC rich region
IGF1	Sanger Sequencing-body size genes	ACTAGTTTGGCTGCTTCACTGC	60.9	AGCAGCCATTACCTGTGGTAGA	61.1	642	642	chr15:41221438
IGF1R	Sanger Sequencing-body size genes	AGATGACCAACCTCAAGGATATT	58	AGTCCTGCCATCCCACAAAG	62.3	700	700	chr3:41849479
IGSF1	Sanger Sequencing-body size genes	CTGCCTGGCTCTAAGATTGG	59.97	GAGAGGAGGAGCCCTGAAAT	59.78	559	559	chrX:102364864
IRS4	Sanger Sequencing-body size genes	TCATGCACCATCAGCTTAGAA	59.4	TGGACAGGCCTAGGGAGTATT	60	617	617	chrX:82455513-82511744	We used a 2% gel to detect PCR product
SMAD2	Sanger Sequencing-body size genes	GGCATGGGAGAGTGACCTAA	60.1	GAGCAGCCTGTGAAGGAAAC	60	440 / deletion	440 / deletion	chr7:43793801-43804190	We used a 2% gel to detect PCR product
ADAMTS9	qRT-PCR	TACACAGAGAGCCCTCAGCA	59.7	GCTCCCCATCTTCTCCTTCT	59.8	103	23720	chr20:26596447-26620166
ADAMTS9-AS	qRT-PCR	TTTCACCTCCTTCCCAACAG	60.1	TTTTGTGTGCTCCCATCTGA	60.2	128	7488	chr20:26705469-26712956
HNF4G	qRT-PCR	ACAGAGCCACAGGAAAGCAT	59.9	TGATTCCTTTTGTCCTTGTCA	58.2	136	4923	chr29:23780384-23785306
ZNF608	qRT-PCR	TGCTTGGTGCAGTCCAGTAG	60	CCTGGGACCAGTGTGAATTT	59.8	122	45732	chr11:14312355-14358086
R3HDM1	qRT-PCR	CAACCGGAATGCCAGTTTAC	60.4	TGATCCTGGATGTTGCAAGT	59.1	93	27938	chr19:38455036-38482973
ACSL4	qRT-PCR	GTGGCGCATCATATCCTTTT	59.9	ATGGCAGCTGTTCCAGAAAT	59.7	145	4185	chrX:82888482-82892666	spanning 2 exons
GHR	qRT-PCR	CTGTACGGATCCTGCGTTCT	60.3	CAGCGCATCCCAGAGTCTAC	61	160	43708	chr4:67053043-67096750
HMGA2	qRT-PCR	CCTAAGAGACCCAGGGGAAG	60.1	GCAGGCTTCTTCTGAACGAC	60.1	147	126592	chr10:8352291-8478882
IGF1	qRT-PCR	GCCTCCTCAGATCACAGCTC	60.1	GACGCTCTTCAGTTCGTGTG	59.6	137	51591	chr15:41219362-41270952
IGF1R	qRT-PCR	GGAGAAGCCCTTGTGTGAGA	60.4	CGGGGTGACAACACTCGT	60.6	141	176910	chr3:41849429-42026338
IGSF1	qRT-PCR	GAGAAGGGCCGTGACTATGA	60.2	TTGCCTTGCTGTTGGTAGTG	59.9	122	2012	chrX:102366196-102368207
IRS4	qRT-PCR	CTCTCTGCGGGGAGAGTC	58.6	AGACTTGGCTGGAGGTGAGA	60	150	10474	chrX:82278276-82288749	spanning 2 exons
SMAD2	qRT-PCR	TGAGCTTGAGAAAGCCATCA	59.7	GGCCTGTTGTATCCCACTGA	60.9	122	26424	chr7:43720405-43746828
STC2	qRT-PCR	GGTCATGGTGGAGATGATCC	60.1	CTGAACACTGTGGGTGATGG	60	121	4472	chr4:39157545-39162016
GAPDH	qRT-PCR-reference gene	AAGCAGGGATGATGTTCTGG	60.1	CCTCATGACCACCGTCCA	61.6	110	110	chr27:38469583-38469916	Reverse primer spanning two exons
ESR1 qRT-PCR experiment
Gene	Experiment	Forward	Tm	Reverse	Tm	Size Fragment	Size genomic (bp)	Position	Details
GAPDH	qRT-PCR-reference gene	AAGCAGGGATGATGTTCTGG	60.1	CCTCATGACCACCGTCCA	61.6	110	110	chr27:38469583-38469916	Reverse primer spanning two exons
ESR1	qRT-PCR	GAACAGGAGGAAGAGCTGTCA	59.6	AAAGGCTGGAAGTCCTCACAT	60.1	182	47683	chr1:42160902-42208584
ESR1 marker 1	Sanger sequencing	CCAGCTGCTCTAGGTCATCC	60	TTTCTTTCTGGGAAGCTGGA	59.9	333	-	chr1.42518863
ESR1 marker 2	Sanger sequencing	CAGCAGGGACTTCTGGGTAG	59.9	CCCATCAAGGAAGAGTTAAGAGG	60.5	176	-	chr1.42778905
ESR1 marker 3	Sanger sequencing	GATCCTTTCTCTCTGGGATGG	60	TGCAGGACACAAGAAACGAA	60.4	236	-	chr1.42253206
SYNE	qRT-PCR	TGGATGGAATCACACTCTGC	59.6	TGATTCCTGTGACTCGGATG	59.6	153	7406	chr1:42417217-42424622
Ears morphology qRT-PCR experiment
Gene	Experiment	Forward	Tm	Reverse	Tm	Size Fragment	Size genomic (bp)	Position	Details
WIF1	qRT-PCR	TTATCCAGGGAGCGTAAGGA	59.7	CAGCCATTCCCGTCAATATC	60.3	100	39832	chr10:7684729-7724560
LEMD3	qRT-PCR	TCAGTGCCCACTACTTGTCG	59.9	TTTCCAAATGTTTCATCAAAGG	59	104	26700	chr10:7778795-7805494
MSRB3	qRT-PCR	AGCAAGTTTGACTCCGGTTC	59.3	CTGAGAGCAGCTTGTTTCCA	59.3	120	79503	chr10:7948142-8027644
lncRNA	qRT-PCR	CTGGAGCCAGACTGCTTCTT	59.7	CTCAGCCAGCGCTTCTAGTT	59.9	168	925	chr10:8069931-8070855
GAPDH	qRT-PCR-reference gene	AAGCAGGGATGATGTTCTGG	60.1	CCTCATGACCACCGTCCA	61.6	110	110	chr27:38469583-38469916	Reverse primer spanning two exons
