# Supplementary material for: Whole genome sequencing of canids reveals genomic regions under selection and variants influencing morphology
Source: Nat Commun. 2019 Apr 2;10:1489. doi: 10.1038/s41467-019-09373-w (PMC6445083; doi:10.1038/s41467-019-09373-w)
Supplement: Supplementary file 10 — Supplementary Data 8 [file 41467_2019_9373_MOESM10_ESM.xlsx]

## Sheet: raw data
Supplementary Data 8. List of dogs genotyped on Illumina Canine HD SNP array (170k)
Data collected from : Dreger, D. L. et al.Whole-genome sequence, SNP chips and pedigree structure: building demographic profiles in domestic dog breeds to optimize genetic-trait mapping. Dis Model Mech9,1445–1460 (2016)
Breed	Sex	Weight	Height	Life span	LCORL	SMAD2	HMGA2	IGF1	IRS4	IGSF1
Afghan Hound 1	M	30	71	13	11	22	22	22	11	11
Afghan Hound 10	F	30	64.5	13	11	22	22	22	12	11
Afghan Hound 2	M	30	71	13	11	22	22	22	11	11
Afghan Hound 3	M	30	71	13	11	22	22	22	11	11
Afghan Hound 4	M	30	71	13	11	22	12	22	11	11
Afghan Hound 5	M	30	71	13	11	12	12	22	11	11
Afghan Hound 6	F	30	64.5	13	11	22	22	12	11	11
Afghan Hound 7	F	30	64.5	13	11	12	22	22	11	11
Afghan Hound 8	F	30	64.5	13	11	22	12	22	11	11
Afghan Hound 9	F	30	64.5	13	11	22	22	22	11	11
Alaskan Malamute 1	M	39.5	63.5	11	22	22	12	22	22	22
Alaskan Malamute 10	F	35	58.5	11	11	22	22	22	22	22
Alaskan Malamute 2	M	39.5	63.5	11	11	22	12	22	22	22
Alaskan Malamute 3	M	39.5	63.5	11	11	22	22	22	22	22
Alaskan Malamute 4	M	39.5	63.5	11	11	12	22	22	11	22
Alaskan Malamute 5	M	39.5	63.5	11	12	22	22	22	22	22
Alaskan Malamute 6	F	35	58.5	11	12	22	22	22	12	11
Alaskan Malamute 7	F	35	58.5	11	12	12	22	22	12	22
Alaskan Malamute 8	F	35	58.5	11	11	22	22	22	22	22
Alaskan Malamute 9	F	35	58.5	11	11	22	22	22	22	22
American Cocker Spaniel 1	M	11.5	38	13.5	11	11	22	11	11	22
American Cocker Spaniel 10	F	10.5	35.5	13.5	11	12	22	11	11	12
American Cocker Spaniel 2	F	10.5	35.5	13.5	11	11	22	11	11	11
American Cocker Spaniel 3	M	11.5	38	13.5	11	11	22	11	11	11
American Cocker Spaniel 4	M	11.5	38	13.5	11	11	22	11	11	11
American Cocker Spaniel 5	M	11.5	38	13.5	11	12	22	11	11	11
American Cocker Spaniel 6	M	11.5	38	13.5	11	11	22	11	11	22
American Cocker Spaniel 7	F	10.5	35.5	13.5	11	22	22	11	11	11
American Cocker Spaniel 8	F	10.5	35.5	13.5	11	11	22	11	11	22
American Cocker Spaniel 9	F	10.5	35.5	13.5	11	11	22	11	11	11
Australian Shepherd Dog 1	M	20.5	54.5	14	11	11	11	11	22	11
Australian Shepherd Dog 10	F	17	49.5	14	11	11	11	22	22	11
Australian Shepherd Dog 2	M	20.5	54.5	14	11	11	11	22	11	11
Australian Shepherd Dog 3	M	20.5	54.5	14	11	12	12	11	22	11
Australian Shepherd Dog 4	M	20.5	54.5	14	12	12	11	11	11	11
Australian Shepherd Dog 5	F	17	49.5	14	11	12	11	12	22	11
Australian Shepherd Dog 6	F	17	49.5	14	11	22	12	22	12	11
Australian Shepherd Dog 7	F	17	49.5	14	11	11	12	22	12	22
Australian Shepherd Dog 8	F	17	49.5	14	11	12	12	22	12	12
Australian Shepherd Dog 9	F	17	49.5	14	11	12	11	22	12	11
Australian Terrier 1	M	6.9	25.5	13.5	11	12	11	11	11	11
Australian Terrier 10	F	5.9	25.5	13.5	22	22	11	11	11	11
Australian Terrier 2	F	5.9	25.5	13.5	12	11	11	11	11	11
Australian Terrier 3	M	6.9	25.5	13.5	11	11	11	11	11	11
Australian Terrier 4	M	6.9	25.5	13.5	22	22	11	11	11	11
Australian Terrier 5	M	6.9	25.5	13.5	12	11	11	11	11	11
Australian Terrier 6	M	6.9	25.5	13.5	11	12	11	11	11	11
Australian Terrier 7	F	5.9	25.5	13.5	11	11	11	11	11	11
Australian Terrier 8	F	5.9	25.5	13.5	12	11	11	11	22	11
Australian Terrier 9	F	5.9	25.5	13.5	11	11	11	11	11	11
Basenji 1	M	11	43	14	11	11	22	11	11	11
Basenji 10	F	9.5	40	14	12	12	22	11	11	11
Basenji 2	M	11	43	14	11	12	22	11	11	11
Basenji 3	M	11	43	14	11	22	22	11	11	11
Basenji 4	M	11	43	14	11	22	22	11	11	11
Basenji 5	M	11	43	14	12	12	22	11	11	11
Basenji 6	F	9.5	40	14	12	22	22	11	11	11
Basenji 7	F	9.5	40	14	12	11	22	11	11	11
Basenji 8	F	9.5	40	14	11	11	22	11	11	11
Basenji 9	F	9.5	40	14	11	22	22	11	11	11
Basset Hound 1	M	29.5	34	11	22	11	22	22	11	11
Basset Hound 10	F	24.5	32	11	22	12	22	22	11	11
Basset Hound 2	M	29.5	34	11	22	11	22	12	11	11
Basset Hound 3	M	29.5	34	11	22	12	22	12	11	11
Basset Hound 4	M	29.5	34	11	22	11	22	12	11	11
Basset Hound 5	M	29.5	34	11	22	22	22	12	11	11
Basset Hound 6	F	24.5	32	11	22	22	22	12	11	11
Basset Hound 7	F	24.5	32	11	22	11	22	12	11	11
Basset Hound 8	F	24.5	32	11	22	12	22	22	11	11
Basset Hound 9	F	24.5	32	11	22	12	22	22	11	11
Beagle 1	M	10.6	37	12	11	22	12	11	22	11
Beagle 10	F	9.7	37	12	11	12	22	11	11	11
Beagle 11	F	9.7	37	12	11	22	22	11	11	11
Beagle 2	M	10.6	37	12	22	22	22	11	11	11
Beagle 3	M	10.6	37	12	11	22	22	11	11	11
Beagle 4	M	10.6	37	12	11	22	12	11	11	11
Beagle 5	M	10.6	37	12	11	11	22	11	11	11
Beagle 6	M	10.6	37	12	12	12	22	11	11	11
Beagle 7	F	9.7	37	12	11	22	11	11	11	11
Beagle 8	F	9.7	37	12	12	22	12	11	11	11
Beagle 9	F	9.7	37	12	11	22	22	11	11	11
Belgian Sheepdog Tervuren 1	M	27.5	63	13	11	12	11	22	22	11
Belgian Sheepdog Tervuren 10	F	22.5	59	13	11	22	11	22	12	12
Belgian Sheepdog Tervuren 2	F	22.5	59	13	11	22	12	22	11	11
Belgian Sheepdog Tervuren 3	M	27.5	63	13	11	12	12	22	11	11
Belgian Sheepdog Tervuren 4	M	27.5	63	13	11	22	12	22	11	11
Belgian Sheepdog Tervuren 5	M	27.5	63	13	11	22	22	22	11	11
Belgian Sheepdog Tervuren 6	M	27.5	63	13	11	22	12	22	11	11
Belgian Sheepdog Tervuren 7	F	22.5	59	13	12	22	22	22	12	12
Belgian Sheepdog Tervuren 8	F	22.5	59	13	11	22	11	22	11	11
Belgian Sheepdog Tervuren 9	F	22.5	59	13	11	22	12	22	11	11
Belgium Sheep dog 1	M	27.5	63	12	11	22	11	22	11	11
Belgium Sheep dog 10	F	22.5	59	12	11	22	11	22	12	12
Belgium Sheep dog 2	M	27.5	63	12	11	22	12	22	22	11
Belgium Sheep dog 3	M	27.5	63	12	11	22	11	22	11	11
Belgium Sheep dog 4	M	27.5	63	12	11	22	11	22	22	11
Belgium Sheep dog 5	M	27.5	63	12	11	22	11	22	11	11
Belgium Sheep dog 6	F	22.5	59	12	11	22	11	22	11	11
Belgium Sheep dog 7	F	22.5	59	12	11	22	11	22	11	12
Belgium Sheep dog 8	F	22.5	59	12	11	22	11	22	12	11
Belgium Sheep dog 9	F	22.5	59	12	11	22	12	22	11	11
Bernese Mountain Dog 1	M	45	66	7	12	22	22	22	22	22
Bernese Mountain Dog 10	F	40	61	7	11	22	22	22	22	22
Bernese Mountain Dog 2	M	45	66	7	12	22	12	22	22	22
Bernese Mountain Dog 3	M	45	66	7	22	22	12	22	22	22
Bernese Mountain Dog 4	M	45	66	7	22	22	22	22	22	22
Bernese Mountain Dog 5	M	45	66	7	12	22	22	22	22	22
Bernese Mountain Dog 6	F	40	61	7	12	22	22	22	22	22
Bernese Mountain Dog 7	F	40	61	7	12	22	22	22	12	22
Bernese Mountain Dog 8	F	40	61	7	22	22	22	22	22	22
Bernese Mountain Dog 9	F	40	61	7	22	22	22	12	22	22
Black Russian Terrier 1	M	56.5	69	10.5	22	22	12	22	11	22
Black Russian Terrier 2	M	56.5	69	10.5	12	22	11	22	22	22
Black Russian Terrier 3	F	47.5	67	10.5	12	12	11	22	22	22
Black Russian Terrier 4	F	47.5	67	10.5	22	12	11	12	12	12
Bloodhound 1	M	50	67	11	12	22	22	22	11	22
Bloodhound 10	F	44	62	11	22	22	22	22	11	12
Bloodhound 2	M	50	67	11	22	22	22	22	22	22
Bloodhound 3	M	50	67	11	12	22	22	22	11	22
Bloodhound 4	M	50	67	11	22	22	22	22	22	22
Bloodhound 5	F	44	62	11	22	22	22	22	11	11
Bloodhound 6	F	44	62	11	12	22	22	22	11	22
Bloodhound 7	F	44	62	11	12	12	22	22	11	22
Bloodhound 8	F	44	62	11	12	12	22	22	11	22
Bloodhound 9	F	44	62	11	12	22	22	22	11	22
Borzoi 1	M	41	80	8.5	11	22	11	22	22	11
Borzoi 10	F	33	73	8.5	11	22	11	22	22	11
Borzoi 2	M	41	80	8.5	11	22	11	22	22	11
Borzoi 3	M	41	80	8.5	11	22	11	22	22	11
Borzoi 4	M	41	80	8.5	11	22	11	22	22	11
Borzoi 5	M	41	80	8.5	11	22	11	22	22	11
Borzoi 6	M	41	80	8.5	11	22	11	22	22	11
Borzoi 7	F	33	73	8.5	11	22	11	22	22	11
Borzoi 8	F	33	73	8.5	11	22	11	22	22	11
Borzoi 9	F	33	73	8.5	12	22	11	22	22	11
Boston Terrier 1	M	7.7	30.5	14	11	22	12	11	11	22
Boston Terrier 10	F	6.4	30.5	14	11	11	22	11	12	22
Boston Terrier 2	M	7.7	30.5	14	11	12	22	11	11	22
Boston Terrier 3	M	7.7	30.5	14	11	11	11	11	22	11
Boston Terrier 4	M	7.7	30.5	14	11	12	12	11	11	22
Boston Terrier 5	F	6.4	30.5	14	11	12	12	11	11	22
Boston Terrier 6	F	6.4	30.5	14	11	12	22	11	11	12
Boston Terrier 7	F	6.4	30.5	14	11	12	12	11	11	12
Boston Terrier 8	F	6.4	30.5	14	11	11	12	12	22	12
Boston Terrier 9	F	6.4	30.5	14	11	22	12	11	12	12
Boxer 1	M	33.5	60.5	11	11	22	22	22	11	22
Boxer 10	F	27.5	58	11	11	12	22	22	22	22
Boxer 2	M	33.5	60.5	11	11	22	12	22	11	22
Boxer 3	M	33.5	60.5	11	11	22	22	22	11	22
Boxer 4	M	33.5	60.5	11	11	22	22	22	11	22
Boxer 5	M	33.5	60.5	11	11	22	22	22	11	22
Boxer 6	F	27.5	58	11	11	22	22	22	11	22
Boxer 7	F	27.5	58	11	11	12	22	22	11	22
Boxer 8	F	27.5	58	11	11	22	22	22	11	22
Boxer 9	F	27.5	58	11	11	22	22	22	11	22
Briard 1	M	35	65	11	11	22	12	22	11	11
Briard 10	F	30	61.5	11	11	22	22	22	22	11
Briard 2	M	35	65	11	12	22	22	22	22	11
Briard 3	M	35	65	11	11	22	12	22	11	22
Briard 4	M	35	65	11	12	22	12	22	11	11
Briard 5	M	35	65	11	12	22	12	22	11	22
Briard 6	F	30	61.5	11	12	22	22	22	11	12
Briard 7	F	30	61.5	11	22	22	22	22	12	11
Briard 8	F	30	61.5	11	12	22	22	22	12	11
Briard 9	F	30	61.5	11	11	22	22	22	12	12
Brittany 1	M	16	49.5	14.5	11	11	22	22	11	11
Brittany 10	F	16	47.5	14.5	11	11	22	22	11	11
Brittany 2	M	16	49.5	14.5	11	22	22	11	11	11
Brittany 3	M	16	49.5	14.5	11	11	22	22	11	11
Brittany 4	F	16	47.5	14.5	11	11	22	11	11	11
Brittany 5	F	16	47.5	14.5	11	11	22	22	11	11
Brittany 6	F	16	47.5	14.5	11	11	22	22	11	11
Brittany 7	F	16	47.5	14.5	11	11	22	12	11	11
Brittany 8	F	16	47.5	14.5	11	11	22	12	11	11
Brittany 9	F	16	47.5	14.5	11	11	22	11	11	11
Bulldog 1	M	23	35.5	9	12	22	11	11	11	22
Bulldog 10	F	18	35.5	9	12	22	12	11	11	22
Bulldog 2	M	23	35.5	9	22	12	12	22	11	22
Bulldog 3	M	23	35.5	9	12	22	12	11	22	22
Bulldog 4	M	23	35.5	9	12	22	11	11	11	22
Bulldog 5	M	23	35.5	9	22	22	22	12	11	22
Bulldog 6	F	18	35.5	9	12	22	11	11	11	22
Bulldog 7	F	18	35.5	9	22	22	11	22	11	22
Bulldog 8	F	18	35.5	9	22	12	11	12	11	22
Bulldog 9	F	18	35.5	9	12	22	11	11	12	22
Bullmastiff 1	M	54.5	66	9	11	22	12	12	22	22
Bullmastiff 10	F	49.5	63.5	9	11	22	12	11	22	22
Bullmastiff 2	M	54.5	66	9	11	22	11	12	22	22
Bullmastiff 3	M	54.5	66	9	11	22	11	12	22	22
Bullmastiff 4	M	54.5	66	9	12	22	12	22	22	22
Bullmastiff 5	M	54.5	66	9	12	22	22	12	22	22
Bullmastiff 6	F	49.5	63.5	9	22	22	12	12	22	22
Bullmastiff 7	F	49.5	63.5	9	12	22	11	22	22	22
Bullmastiff 8	F	49.5	63.5	9	12	22	11	22	22	22
Bullmastiff 9	F	49.5	63.5	9	12	22	12	12	22	22
Bullterrier 1	M	27	51	12.5	11	22	11	11	11	22
Bullterrier 10	F	22.5	51	12.5	11	22	11	11	12	22
Bullterrier 2	M	27	51	12.5	11	22	11	22	11	22
Bullterrier 3	M	27	51	12.5	11	22	11	12	11	22
Bullterrier 4	M	27	51	12.5	11	22	11	11	11	22
Bullterrier 5	M	27	51	12.5	11	22	11	11	11	22
Bullterrier 6	F	22.5	51	12.5	11	22	11	11	11	22
Bullterrier 7	F	22.5	51	12.5	11	22	22	11	11	22
Bullterrier 8	F	22.5	51	12.5	11	22	11	11	12	22
Bullterrier 9	F	22.5	51	12.5	11	22	11	11	11	22
Cairn Terrier 1	M	7	29	13.5	11	11	11	11	11	11
Cairn Terrier 10	F	7	26.5	13.5	11	22	11	12	11	11
Cairn Terrier 2	M	7	29	13.5	11	11	11	11	11	11
Cairn Terrier 3	M	7	29	13.5	11	12	11	12	11	11
Cairn Terrier 4	M	7	29	13.5	11	22	11	11	11	11
Cairn Terrier 5	M	7	29	13.5	11	11	11	11	11	11
Cairn Terrier 6	F	7	26.5	13.5	11	11	11	11	11	11
Cairn Terrier 7	F	7	26.5	13.5	11	22	11	12	11	11
Cairn Terrier 8	F	7	26.5	13.5	11	12	11	11	12	11
Cairn Terrier 9	F	7	26.5	13.5	11	12	11	11	11	11
Cardigan Welsh Corgi 1	M	15.5	29	13.5	12	12	12	22	11	11
Cardigan Welsh Corgi 10	F	13	29	13.5	12	12	11	22	12	12
Cardigan Welsh Corgi 2	M	15.5	29	13.5	11	12	12	12	11	11
Cardigan Welsh Corgi 3	M	15.5	29	13.5	11	22	12	22	22	11
Cardigan Welsh Corgi 4	M	15.5	29	13.5	11	11	11	22	22	22
Cardigan Welsh Corgi 5	M	15.5	29	13.5	11	12	11	22	22	22
Cardigan Welsh Corgi 6	F	13	29	13.5	22	12	12	22	11	12
Cardigan Welsh Corgi 7	F	13	29	13.5	11	11	11	22	11	11
Cardigan Welsh Corgi 8	F	13	29	13.5	11	11	12	22	12	11
Cardigan Welsh Corgi 9	F	13	29	13.5	11	11	12	22	12	11
Cavalier King Charles Spaniel 1	M	7	31	13.5	11	11	12	11	11	11
Cavalier King Charles Spaniel 10	F	7	31	13.5	11	22	22	11	11	11
Cavalier King Charles Spaniel 2	M	7	31	13.5	11	11	11	11	11	11
Cavalier King Charles Spaniel 3	M	7	31	13.5	11	12	12	11	11	11
Cavalier King Charles Spaniel 4	M	7	31	13.5	11	12	12	11	11	11
Cavalier King Charles Spaniel 5	F	7	31	13.5	11	12	12	11	11	11
Cavalier King Charles Spaniel 6	F	7	31	13.5	11	11	22	11	11	11
Cavalier King Charles Spaniel 7	F	7	31	13.5	11	12	12	11	11	11
Cavalier King Charles Spaniel 8	F	7	31	13.5	11	11	11	11	11	11
Cavalier King Charles Spaniel 9	F	7	31	13.5	11	11	12	11	11	11
Chinese Shar-Pei 1	M	27	51	10	11	22	12	22	22	22
Chinese Shar-Pei 10	F	21.5	51	10	11	22	11	12	11	11
Chinese Shar-Pei 2	M	27	51	10	12	22	12	12	11	22
Chinese Shar-Pei 3	M	27	51	10	11	12	11	22	11	22
Chinese Shar-Pei 4	M	27	51	10	11	12	12	11	11	22
Chinese Shar-Pei 5	M	27	51	10	11	22	12	22	11	22
Chinese Shar-Pei 6	F	21.5	51	10	11	22	11	22	22	22
Chinese Shar-Pei 7	F	21.5	51	10	11	22	11	12	12	22
Chinese Shar-Pei 8	F	21.5	51	10	11	22	12	22	22	22
Chinese Shar-Pei 9	F	21.5	51	10	11	22	11	12	12	22
Collie 1	M	22.5	54.5	13	11	22	11	22	22	11
Collie 10	F	22.5	53.5	13	11	22	11	22	12	11
Collie 2	M	22.5	54.5	13	11	22	11	22	22	11
Collie 3	M	22.5	54.5	13	11	22	11	22	22	11
Collie 4	M	22.5	54.5	13	11	22	11	22	22	11
Collie 5	M	22.5	54.5	13	11	22	11	22	11	11
Collie 6	F	22.5	53.5	13	11	22	11	22	22	11
Collie 7	F	22.5	53.5	13	11	22	11	22	22	11
Collie 8	F	22.5	53.5	13	11	22	11	22	22	11
Collie 9	F	22.5	53.5	13	11	22	11	22	22	11
Doberman Pinscher 1	M	42.5	70	11.5	22	11	11	22	11	11
Doberman Pinscher 10	F	33.5	65.5	11.5	22	22	11	22	11	12
Doberman Pinscher 2	M	42.5	70	11.5	22	22	11	22	11	11
Doberman Pinscher 3	M	42.5	70	11.5	22	12	11	22	11	11
Doberman Pinscher 4	M	42.5	70	11.5	12	12	11	22	11	11
Doberman Pinscher 5	M	42.5	70	11.5	12	22	11	22	11	11
Doberman Pinscher 6	F	33.5	65.5	11.5	12	22	11	22	11	11
Doberman Pinscher 7	F	33.5	65.5	11.5	22	22	11	22	11	11
Doberman Pinscher 8	F	33.5	65.5	11.5	22	22	12	22	11	11
Doberman Pinscher 9	F	33.5	65.5	11.5	22	22	12	22	11	12
Dogue De Bordeaux 1	M	68	65	6.5	11	22	22	11	22	22
Dogue De Bordeaux 2	M	68	65	6.5	11	22	12	12	22	22
Dogue De Bordeaux 3	M	68	65	6.5	11	22	22	12	22	22
Dogue De Bordeaux 4	F	57	62	6.5	12	12	22	11	22	22
Dogue De Bordeaux 5	F	57	62	6.5	11	22	22	22	22	22
Dogue De Bordeaux 6	F	57	62	6.5	12	12	22	12	22	22
English Cocker Spaniel 1	M	14.5	40.5	13	11	22	22	11	22	11
English Cocker Spaniel 2	M	14.5	40.5	13	11	22	22	11	11	11
English Cocker Spaniel 3	M	14.5	40.5	13	11	22	22	11	11	22
English Cocker Spaniel 4	M	14.5	40.5	13	11	12	22	11	11	11
English Cocker Spaniel 5	F	13.5	38.5	13	11	22	22	11	11	22
English Cocker Spaniel 6	F	13.5	38.5	13	11	22	22	11	11	22
English Cocker Spaniel 7	F	13.5	38.5	13	11	12	22	11	22	11
English Cocker Spaniel 8	F	13.5	38.5	13	11	12	22	11	12	11
English Cocker Spaniel 9	F	13.5	38.5	13	11	22	22	11	11	22
English Springer Spaniel 1	M	22.5	52	11	11	22	22	11	22	11
English Springer Spaniel 10	F	20.5	48.5	11	12	22	22	11	12	11
English Springer Spaniel 2	M	22.5	52	11	12	22	22	12	11	11
English Springer Spaniel 3	M	22.5	52	11	12	22	22	12	11	11
English Springer Spaniel 4	M	22.5	52	11	11	22	12	12	11	11
English Springer Spaniel 5	M	22.5	52	11	11	22	22	11	11	11
English Springer Spaniel 6	F	20.5	48.5	11	11	22	22	11	11	11
English Springer Spaniel 7	F	20.5	48.5	11	11	22	22	12	11	11
English Springer Spaniel 8	F	20.5	48.5	11	11	22	22	11	11	11
English Springer Spaniel 9	F	20.5	48.5	11	11	22	22	22	11	11
Flat-Coated Retriever 1	M	31.5	60.5	9	11	22	22	22	22	11
Flat-Coated Retriever 10	F	28.5	57.5	9	11	22	12	22	22	22
Flat-Coated Retriever 2	M	31.5	60.5	9	11	22	22	22	11	22
Flat-Coated Retriever 3	M	31.5	60.5	9	11	22	22	22	22	22
Flat-Coated Retriever 4	M	31.5	60.5	9	11	22	11	22	11	22
Flat-Coated Retriever 5	M	31.5	60.5	9	11	12	22	22	11	22
Flat-Coated Retriever 6	F	28.5	57.5	9	11	22	12	22	12	22
Flat-Coated Retriever 7	F	28.5	57.5	9	11	22	22	22	12	22
Flat-Coated Retriever 8	F	28.5	57.5	9	11	22	12	22	12	12
Flat-Coated Retriever 9	F	28.5	57.5	9	11	22	12	22	12	11
French Bulldog 1	M	11	35	11	11	22	11	11	11	22
French Bulldog 10	F	11	35	11	11	22	11	11	11	22
French Bulldog 2	M	11	35	11	11	22	11	11	11	22
French Bulldog 3	M	11	35	11	11	22	12	11	11	22
French Bulldog 4	M	11	35	11	11	11	11	11	11	22
French Bulldog 5	M	11	35	11	11	12	12	11	11	11
French Bulldog 6	F	11	35	11	11	22	11	11	11	22
French Bulldog 7	F	11	35	11	11	12	22	11	11	22
French Bulldog 8	F	11	35	11	11	22	11	11	11	22
French Bulldog 9	F	11	35	11	11	22	22	11	11	22
German Shepherd Dog 1	M	35	62.5	11	22	22	11	22	22	11
German Shepherd Dog 10	F	27	57.5	11	12	22	12	22	22	11
German Shepherd Dog 2	M	35	62.5	11	22	22	11	22	22	11
German Shepherd Dog 3	M	35	62.5	11	22	22	11	22	22	22
German Shepherd Dog 4	M	35	62.5	11	22	22	11	22	11	11
German Shepherd Dog 5	M	35	62.5	11	12	22	11	22	22	11
German Shepherd Dog 6	F	27	57.5	11	22	22	11	22	22	11
German Shepherd Dog 7	F	27	57.5	11	22	22	11	22	12	11
German Shepherd Dog 8	F	27	57.5	11	22	22	11	22	22	11
German Shepherd Dog 9	F	27	57.5	11	22	22	11	22	22	11
German Shorthaired Pointer 1	M	30	64	13	12	12	12	12	11	11
German Shorthaired Pointer 10	F	29.5	59.5	13	12	22	22	22	11	11
German Shorthaired Pointer 2	M	30	64	13	12	11	22	12	11	11
German Shorthaired Pointer 3	M	30	64	13	11	22	22	22	11	11
German Shorthaired Pointer 4	M	30	64	13	12	22	12	22	11	11
German Shorthaired Pointer 5	M	30	64	13	12	22	12	22	11	11
German Shorthaired Pointer 6	M	30	64	13	12	22	22	22	11	11
German Shorthaired Pointer 7	F	29.5	59.5	13	12	22	11	22	12	11
German Shorthaired Pointer 8	F	29.5	59.5	13	12	22	22	22	12	11
German Shorthaired Pointer 9	F	29.5	59.5	13	12	22	22	12	22	11
Giant Schnauzer 1	M	32.5	67.5	13.5	22	22	12	22	22	22
Giant Schnauzer 10	F	39.5	62.5	13.5	22	22	12	12	22	22
Giant Schnauzer 2	M	32.5	67.5	13.5	22	12	12	22	22	11
Giant Schnauzer 3	M	32.5	67.5	13.5	22	22	12	22	22	22
Giant Schnauzer 4	M	32.5	67.5	13.5	12	12	22	22	22	11
Giant Schnauzer 5	M	32.5	67.5	13.5	22	22	22	22	22	22
Giant Schnauzer 6	F	39.5	62.5	13.5	12	22	11	22	22	11
Giant Schnauzer 7	F	39.5	62.5	13.5	22	12	12	22	12	12
Giant Schnauzer 8	F	39.5	62.5	13.5	12	22	12	22	22	22
Giant Schnauzer 9	F	39.5	62.5	13.5	22	22	12	22	11	22
Golden Retriever 1	M	31.5	58.5	11	11	22	22	22	22	22
Golden Retriever 10	F	27	53.5	11	11	22	22	22	12	22
Golden Retriever 2	M	31.5	58.5	11	11	12	22	22	11	22
Golden Retriever 3	M	31.5	58.5	11	11	22	22	22	11	22
Golden Retriever 4	M	31.5	58.5	11	11	22	22	22	11	22
Golden Retriever 5	M	31.5	58.5	11	11	22	22	12	11	22
Golden Retriever 6	F	27	53.5	11	11	12	12	22	12	22
Golden Retriever 7	F	27	53.5	11	11	22	12	22	12	22
Golden Retriever 8	F	27	53.5	11	11	22	12	22	12	22
Golden Retriever 9	F	27	53.5	11	11	12	12	12	11	22
Great Dane 1	M	66	77.5	7	22	12	22	22	22	22
Great Dane 10	F	66	73.5	7	22	22	22	22	22	22
Great Dane 2	M	66	77.5	7	22	22	12	22	11	22
Great Dane 3	M	66	77.5	7	22	22	11	22	22	22
Great Dane 4	M	66	77.5	7	22	22	12	22	11	22
Great Dane 5	M	66	77.5	7	22	22	22	22	22	22
Great Dane 6	F	66	73.5	7	22	12	22	22	22	22
Great Dane 7	F	66	73.5	7	22	22	22	22	22	22
Great Dane 8	F	66	73.5	7	22	22	22	22	22	22
Great Dane 9	F	66	73.5	7	22	22	22	22	12	22
Great Pyrenees 1	M	52	76	11	11	22	22	22	22	22
Great Pyrenees 10	F	38.5	69.5	11	11	22	22	22	22	22
Great Pyrenees 2	M	52	76	11	11	22	22	22	22	22
Great Pyrenees 3	M	52	76	11	11	22	12	22	22	22
Great Pyrenees 4	M	52	76	11	12	22	22	22	22	22
Great Pyrenees 5	M	52	76	11	11	22	22	22	22	22
Great Pyrenees 6	M	52	76	11	11	22	12	22	22	22
Great Pyrenees 7	F	38.5	69.5	11	11	22	22	22	22	22
Great Pyrenees 8	F	38.5	69.5	11	11	22	22	22	22	22
Great Pyrenees 9	F	38.5	69.5	11	22	22	22	22	22	22
Greater Swiss Mountain Dog 1	M	65	68.5	10	12	22	12	22	22	22
Greater Swiss Mountain Dog 2	M	65	68.5	10	22	22	22	22	22	11
Greater Swiss Mountain Dog 3	M	65	68.5	10	12	22	22	22	22	22
Greater Swiss Mountain Dog 4	F	55	64	10	22	12	22	22	22	22
Greater Swiss Mountain Dog 5	F	55	64	10	22	22	22	22	22	22
Greater Swiss Mountain Dog 6	F	55	64	10	22	22	12	22	22	22
Greyhound 1	M	33.5	73.5	11	12	22	11	22	22	11
Greyhound 10	F	30.5	69.5	11	12	12	11	22	22	11
Greyhound 2	M	33.5	73.5	11	11	12	11	22	22	11
Greyhound 3	M	33.5	73.5	11	11	12	11	22	22	11
Greyhound 4	M	33.5	73.5	11	12	12	11	22	22	11
Greyhound 5	M	33.5	73.5	11	11	22	12	22	22	11
Greyhound 6	F	30.5	69.5	11	12	22	11	22	22	12
Greyhound 7	F	30.5	69.5	11	11	22	12	22	22	11
Greyhound 8	F	30.5	69.5	11	12	22	11	22	22	11
Greyhound 9	F	30.5	69.5	11	12	12	11	22	22	11
Havanese 1	M	4.5	25	14	11	11	11	12	11	11
Havanese 10	F	4.5	25	14	11	11	12	11	11	11
Havanese 2	M	4.5	25	14	11	11	12	11	11	11
Havanese 3	M	4.5	25	14	11	11	12	11	11	11
Havanese 4	M	4.5	25	14	11	12	11	11	11	11
Havanese 5	M	4.5	25	14	11	12	11	12	11	22
Havanese 6	F	4.5	25	14	11	12	12	11	11	11
Havanese 7	F	4.5	25	14	11	11	12	11	11	11
Havanese 8	F	4.5	25	14	11	12	11	12	11	11
Havanese 9	F	4.5	25	14	11	22	22	12	11	11
Ibizan Hound 1	M	22	65	11	11	22	12	11	11	11
Ibizan Hound 10	F	19	60	11	11	22	22	22	12	11
Ibizan Hound 2	M	22	65	11	11	22	12	22	11	22
Ibizan Hound 3	M	22	65	11	11	12	11	22	22	11
Ibizan Hound 4	M	22	65	11	11	22	11	22	11	11
Ibizan Hound 5	M	22	65	11	11	12	12	12	11	11
Ibizan Hound 6	F	19	60	11	12	12	12	22	11	12
Ibizan Hound 7	F	19	60	11	11	22	22	12	12	11
Ibizan Hound 8	F	19	60	11	11	22	11	22	12	11
Ibizan Hound 9	F	19	60	11	12	11	11	22	11	12
Irish Water Spaniel 1	M	27.5	56	11	11	22	22	22	11	22
Irish Water Spaniel 10	F	27.5	53.5	11	11	22	22	22	11	22
Irish Water Spaniel 2	M	27.5	56	11	11	22	12	22	11	22
Irish Water Spaniel 3	M	27.5	56	11	11	22	22	22	11	22
Irish Water Spaniel 4	M	27.5	56	11	11	22	22	22	11	11
Irish Water Spaniel 5	M	27.5	56	11	11	22	22	22	11	22
Irish Water Spaniel 6	F	27.5	53.5	11	11	22	22	22	11	12
Irish Water Spaniel 7	F	27.5	53.5	11	11	22	12	22	11	12
Irish Water Spaniel 8	F	27.5	53.5	11	11	22	22	22	12	22
Irish Water Spaniel 9	F	27.5	53.5	11	11	22	22	22	22	22
Irish Wolfhound 1	M	60	55	8	22	12	11	22	22	22
Irish Wolfhound 10	F	60	41	8	22	22	11	22	22	22
Irish Wolfhound 2	M	60	55	8	22	12	11	22	22	22
Irish Wolfhound 3	M	60	55	8	22	12	11	22	22	22
Irish Wolfhound 4	M	60	55	8	22	22	11	22	22	22
Irish Wolfhound 5	M	60	55	8	22	12	11	22	22	22
Irish Wolfhound 6	F	60	41	8	22	22	11	22	22	22
Irish Wolfhound 7	F	60	41	8	22	12	11	22	22	22
Irish Wolfhound 8	F	60	41	8	22	12	11	22	22	22
Irish Wolfhound 9	F	60	41	8	22	11	11	22	22	22
Italian Greyhound 1	M	5.2	35	13.5	11	12	11	11	22	11
Italian Greyhound 10	F	5.2	35	13.5	11	22	11	11	11	11
Italian Greyhound 2	M	5.2	35	13.5	11	11	11	11	11	11
Italian Greyhound 3	M	5.2	35	13.5	12	11	11	11	11	11
Italian Greyhound 4	M	5.2	35	13.5	11	12	11	11	11	11
Italian Greyhound 5	M	5.2	35	13.5	11	11	11	11	11	11
Italian Greyhound 6	F	5.2	35	13.5	11	12	11	11	22	11
Italian Greyhound 7	F	5.2	35	13.5	11	11	11	11	12	11
Italian Greyhound 8	F	5.2	35	13.5	11	11	11	11	12	11
Italian Greyhound 9	F	5.2	35	13.5	12	11	11	11	12	11
Kuvasz 1	M	48.5	73	11	22	12	12	22	22	11
Kuvasz 10	F	36.5	67.5	11	12	12	22	22	12	22
Kuvasz 2	M	48.5	73	11	12	12	22	22	22	22
Kuvasz 3	M	48.5	73	11	11	22	22	22	22	22
Kuvasz 4	M	48.5	73	11	11	12	12	22	11	11
Kuvasz 5	M	48.5	73	11	12	22	22	22	22	22
Kuvasz 6	F	36.5	67.5	11	12	22	22	22	12	12
Kuvasz 7	F	36.5	67.5	11	11	22	22	22	11	12
Kuvasz 8	F	36.5	67.5	11	22	22	12	22	22	22
Kuvasz 9	F	36.5	67.5	11	11	12	22	12	22	22
Labrador Retriever 1	M	32.5	59.5	12	12	22	22	22	11	22
Labrador Retriever 10	F	28.5	57.5	12	22	22	12	12	12	22
Labrador Retriever 2	M	32.5	59.5	12	11	22	12	12	11	11
Labrador Retriever 3	M	32.5	59.5	12	11	22	12	12	11	22
Labrador Retriever 4	M	32.5	59.5	12	12	22	22	11	11	11
Labrador Retriever 5	M	32.5	59.5	12	12	12	12	22	11	11
Labrador Retriever 6	F	28.5	57.5	12	11	22	12	12	12	22
Labrador Retriever 7	F	28.5	57.5	12	12	22	22	22	11	12
Labrador Retriever 8	F	28.5	57.5	12	11	22	22	22	11	22
Labrador Retriever 9	F	28.5	57.5	12	11	22	12	22	11	22
Leonberger 1	M	61.5	76	8.5	11	22	12	22	22	22
Leonberger 10	F	50	70	8.5	11	22	12	22	22	22
Leonberger 2	M	61.5	76	8.5	11	22	11	22	22	22
Leonberger 3	M	61.5	76	8.5	11	22	22	22	22	22
Leonberger 4	M	61.5	76	8.5	12	22	22	22	22	22
Leonberger 5	M	61.5	76	8.5	11	22	12	22	22	22
Leonberger 6	F	50	70	8.5	12	22	11	22	22	22
Leonberger 7	F	50	70	8.5	11	22	22	22	22	22
Leonberger 8	F	50	70	8.5	12	22	11	22	22	22
Leonberger 9	F	50	70	8.5	11	22	12	22	22	22
Mastiff 1	M	86.5	80.5	8	12	22	22	22	22	22
Mastiff 10	F	65.5	80.5	8	22	12	12	22	22	22
Mastiff 2	M	86.5	80.5	8	12	22	22	22	22	22
Mastiff 3	M	86.5	80.5	8	12	22	22	12	22	22
Mastiff 4	M	86.5	80.5	8	12	22	22	22	22	22
Mastiff 5	M	86.5	80.5	8	22	12	12	12	22	22
Mastiff 6	F	65.5	80.5	8	12	22	12	12	22	22
Mastiff 7	F	65.5	80.5	8	22	22	22	22	22	22
Mastiff 8	F	65.5	80.5	8	22	22	22	22	22	22
Mastiff 9	F	65.5	80.5	8	12	22	22	22	22	22
Miniature Bull Terrier 1	M	13	30.5	12.5	11	22	11	11	22	22
Miniature Bull Terrier 10	F	13	30.5	12.5	11	22	11	11	11	22
Miniature Bull Terrier 2	M	13	30.5	12.5	11	22	11	11	11	22
Miniature Bull Terrier 3	M	13	30.5	12.5	11	22	11	11	11	22
Miniature Bull Terrier 4	M	13	30.5	12.5	11	22	11	11	11	22
Miniature Bull Terrier 5	F	13	30.5	12.5	11	22	11	11	12	22
Miniature Bull Terrier 6	F	13	30.5	12.5	11	22	11	12	12	22
Miniature Bull Terrier 7	F	13	30.5	12.5	11	22	11	11	11	22
Miniature Bull Terrier 8	F	13	30.5	12.5	11	22	11	11	11	22
Miniature Bull Terrier 9	F	13	30.5	12.5	11	22	11	11	11	22
Miniature Pinscher 1	M	4.5	27.5	13	11	11	11	11	11	11
Miniature Pinscher 10	F	4.5	27.5	13	11	11	11	11	11	11
Miniature Pinscher 2	M	4.5	27.5	13	11	11	11	11	22	11
Miniature Pinscher 3	M	4.5	27.5	13	11	11	11	11	11	11
Miniature Pinscher 4	M	4.5	27.5	13	11	12	11	11	11	11
Miniature Pinscher 5	M	4.5	27.5	13	11	22	11	11	11	11
Miniature Pinscher 6	F	4.5	27.5	13	11	11	11	11	11	11
Miniature Pinscher 7	F	4.5	27.5	13	11	11	11	11	11	11
Miniature Pinscher 8	F	4.5	27.5	13	11	12	11	11	11	11
Miniature Pinscher 9	F	4.5	27.5	13	12	11	11	11	11	11
Miniature Schnauzer 1	M	7.3	33	13.5	11	11	11	11	11	11
Miniature Schnauzer 10	F	6.8	33	13.5	12	11	11	11	11	11
Miniature Schnauzer 2	M	7.3	33	13.5	11	11	11	11	11	11
Miniature Schnauzer 3	M	7.3	33	13.5	11	11	11	11	11	11
Miniature Schnauzer 4	F	6.8	33	13.5	12	11	11	11	11	11
Miniature Schnauzer 5	F	6.8	33	13.5	12	11	11	11	11	11
Miniature Schnauzer 6	F	6.8	33	13.5	12	12	11	11	11	11
Miniature Schnauzer 7	F	6.8	33	13.5	11	12	11	11	11	11
Miniature Schnauzer 8	F	6.8	33	13.5	12	11	11	11	11	11
Miniature Schnauzer 9	F	6.8	33	13.5	11	11	11	11	11	11
Neapolitan Mastiff 1	M	65	70	9	22	12	22	22	11	22
Neapolitan Mastiff 2	M	65	70	9	22	22	22	22	11	22
Neapolitan Mastiff 3	M	65	70	9	22	12	22	22	11	22
Neapolitan Mastiff 4	F	55	64	9	22	22	11	22	22	22
Neapolitan Mastiff 5	F	55	64	9	22	22	22	22	22	22
Neapolitan Mastiff 6	F	55	64	9	22	22	12	22	22	22
Newfoundland 1	M	65	71.5	9	11	22	12	22	22	22
Newfoundland 10	F	50	66	9	11	22	11	22	22	22
Newfoundland 2	M	65	71.5	9	11	22	22	22	22	22
Newfoundland 3	M	65	71.5	9	11	22	22	22	22	22
Newfoundland 4	M	65	71.5	9	11	22	22	22	22	22
Newfoundland 5	M	65	71.5	9	11	22	22	22	22	22
Newfoundland 6	F	50	66	9	12	22	22	22	22	22
Newfoundland 7	F	50	66	9	11	22	22	22	22	22
Newfoundland 8	F	50	66	9	11	22	22	22	22	22
Newfoundland 9	F	50	66	9	11	22	22	22	22	22
Norwich Terrier 1	M	5.3	25	13	11	11	11	11	11	11
Norwich Terrier 10	F	5.3	25	13	11	11	11	11	11	11
Norwich Terrier 2	M	5.3	25	13	11	12	11	12	11	11
Norwich Terrier 3	M	5.3	25	13	11	12	11	11	11	11
Norwich Terrier 4	M	5.3	25	13	11	11	11	12	11	11
Norwich Terrier 5	M	5.3	25	13	11	12	11	11	22	11
Norwich Terrier 6	F	5.3	25	13	11	12	11	11	11	11
Norwich Terrier 7	F	5.3	25	13	11	12	11	11	11	11
Norwich Terrier 8	F	5.3	25	13	11	12	11	11	11	11
Norwich Terrier 9	F	5.3	25	13	11	12	11	11	12	11
Old English Sheepdog 1	M	38.5	58.5	11	22	22	12	22	22	11
Old English Sheepdog 10	F	31.5	53.5	11	22	22	11	22	11	22
Old English Sheepdog 2	M	38.5	58.5	11	22	22	12	22	11	22
Old English Sheepdog 3	M	38.5	58.5	11	22	22	12	22	11	22
Old English Sheepdog 4	M	38.5	58.5	11	22	22	12	22	11	22
Old English Sheepdog 5	M	38.5	58.5	11	22	22	12	22	11	11
Old English Sheepdog 6	F	31.5	53.5	11	22	22	22	22	11	12
Old English Sheepdog 7	F	31.5	53.5	11	22	22	22	22	11	12
Old English Sheepdog 8	F	31.5	53.5	11	22	22	12	12	11	11
Old English Sheepdog 9	F	31.5	53.5	11	22	22	12	22	12	12
Papillon 1	M	4	24	14	11	11	11	11	11	11
Papillon 10	F	3.7	24	14	11	11	12	11	11	11
Papillon 2	M	4	24	14	11	11	12	11	11	11
Papillon 3	M	4	24	14	11	11	11	11	11	11
Papillon 4	M	4	24	14	11	11	11	11	11	11
Papillon 5	M	4	24	14	11	11	12	11	11	11
Papillon 6	F	3.7	24	14	11	11	12	11	11	11
Papillon 7	F	3.7	24	14	11	12	22	11	11	11
Papillon 8	F	3.7	24	14	11	12	12	12	11	11
Papillon 9	F	3.7	24	14	11	11	22	11	11	11
Pekingese 1	M	3.8	19	13.5	11	11	11	11	11	22
Pekingese 10	F	3.8	19	13.5	11	11	11	11	11	12
Pekingese 2	M	3.8	19	13.5	11	11	11	11	11	11
Pekingese 3	M	3.8	19	13.5	11	11	11	11	11	11
Pekingese 4	M	3.8	19	13.5	11	11	11	11	11	22
Pekingese 5	M	3.8	19	13.5	11	11	11	11	11	11
Pekingese 6	F	3.8	19	13.5	11	11	11	11	11	22
Pekingese 7	F	3.8	19	13.5	11	11	11	11	11	22
Pekingese 8	F	3.8	19	13.5	11	11	11	11	11	12
Pekingese 9	F	3.8	19	13.5	11	11	11	11	11	22
Pembroke Welsh Corgi 1	M	12.5	27.5	13	11	12	11	12	22	11
Pembroke Welsh Corgi 10	F	12	27.5	13	11	12	11	12	22	11
Pembroke Welsh Corgi 2	M	12.5	27.5	13	11	11	12	22	11	11
Pembroke Welsh Corgi 3	M	12.5	27.5	13	11	11	11	22	22	11
Pembroke Welsh Corgi 4	M	12.5	27.5	13	11	11	11	22	22	11
Pembroke Welsh Corgi 5	M	12.5	27.5	13	11	11	12	22	22	11
Pembroke Welsh Corgi 6	F	12	27.5	13	11	11	11	22	12	11
Pembroke Welsh Corgi 7	F	12	27.5	13	11	12	12	12	11	11
Pembroke Welsh Corgi 8	F	12	27.5	13	11	12	12	12	12	11
Pembroke Welsh Corgi 9	F	12	27.5	13	11	11	12	22	12	11
Petit Basset Griffon Vendéen 1	M	17.5	36	13	11	12	22	11	11	11
Petit Basset Griffon Vendéen 10	F	17.5	36	13	11	11	22	22	11	11
Petit Basset Griffon Vendéen 2	F	17.5	36	13	11	12	22	22	11	11
Petit Basset Griffon Vendéen 3	M	17.5	36	13	11	12	22	22	11	11
Petit Basset Griffon Vendéen 4	M	17.5	36	13	11	11	22	12	11	11
Petit Basset Griffon Vendéen 5	M	17.5	36	13	11	11	22	12	11	11
Petit Basset Griffon Vendéen 6	M	17.5	36	13	11	12	22	12	11	11
Petit Basset Griffon Vendéen 7	M	17.5	36	13	11	12	22	12	11	11
Petit Basset Griffon Vendéen 8	F	17.5	36	13	12	12	22	12	11	11
Petit Basset Griffon Vendéen 9	F	17.5	36	13	11	11	22	22	11	11
Pomeranian 1	M	2.7	20	14	11	11	11	11	11	11
Pomeranian 10	F	2.7	20	14	11	11	11	11	11	12
Pomeranian 2	F	2.7	20	14	11	11	11	11	11	11
Pomeranian 3	M	2.7	20	14	11	11	11	11	11	11
Pomeranian 4	M	2.7	20	14	11	11	11	12	11	11
Pomeranian 5	M	2.7	20	14	11	11	11	11	11	11
Pomeranian 6	M	2.7	20	14	11	11	11	11	11	11
Pomeranian 7	F	2.7	20	14	11	12	11	11	11	12
Pomeranian 8	F	2.7	20	14	11	11	11	11	11	11
Pomeranian 9	F	2.7	20	14	11	11	11	11	12	11
Portuguese Water Dog 1	M	23	53.5	13.5	11	11	11	11	11	11
Portuguese Water Dog 10	F	19.5	47.5	13.5	11	22	22	11	11	11
Portuguese Water Dog 2	M	23	53.5	13.5	11	11	22	12	11	11
Portuguese Water Dog 3	M	23	53.5	13.5	11	11	22	12	11	11
Portuguese Water Dog 4	M	23	53.5	13.5	11	11	22	11	11	11
Portuguese Water Dog 5	M	23	53.5	13.5	11	12	22	12	11	11
Portuguese Water Dog 6	F	19.5	47.5	13.5	11	11	11	22	11	11
Portuguese Water Dog 7	F	19.5	47.5	13.5	11	22	22	11	11	11
Portuguese Water Dog 8	F	19.5	47.5	13.5	11	22	22	22	11	11
Portuguese Water Dog 9	F	19.5	47.5	13.5	11	11	22	12	11	11
Pug 1	M	8	35	13.5	11	11	11	11	11	11
Pug 10	F	8	32.5	13.5	11	11	11	11	11	11
Pug 2	M	8	35	13.5	11	11	11	11	11	11
Pug 3	M	8	35	13.5	11	11	11	11	11	11
Pug 4	M	8	35	13.5	11	11	11	11	11	11
Pug 5	M	8	35	13.5	11	11	11	11	11	11
Pug 6	F	8	32.5	13.5	11	11	11	11	11	11
Pug 7	F	8	32.5	13.5	11	11	11	11	11	11
Pug 8	F	8	32.5	13.5	11	11	11	11	11	11
Pug 9	F	8	32.5	13.5	11	11	11	11	11	11
Rottweiler 1	M	55	65	9	11	22	22	12	22	22
Rottweiler 10	F	41.5	59.5	9	11	22	11	11	22	22
Rottweiler 11	F	41.5	59.5	9	11	22	11	11	22	22
Rottweiler 2	M	55	65	9	12	22	11	11	22	22
Rottweiler 3	M	55	65	9	11	22	22	11	22	22
Rottweiler 4	M	55	65	9	11	22	11	11	22	22
Rottweiler 5	M	55	65	9	11	22	11	11	22	22
Rottweiler 6	F	41.5	59.5	9	11	22	11	11	22	22
Rottweiler 7	F	41.5	59.5	9	11	22	12	11	22	22
Rottweiler 8	F	41.5	59.5	9	11	22	11	11	22	22
Rottweiler 9	F	41.5	59.5	9	12	22	12	11	22	22
Saluki 1	M	22.5	64.5	14	11	12	22	22	11	11
Saluki 10	F	22.5	64.5	14	11	12	22	22	22	11
Saluki 11	F	22.5	64.5	14	11	22	22	22	12	11
Saluki 2	M	22.5	64.5	14	11	22	22	22	22	11
Saluki 3	M	22.5	64.5	14	11	22	22	22	22	11
Saluki 4	M	22.5	64.5	14	11	22	12	22	11	11
Saluki 5	M	22.5	64.5	14	12	12	12	22	22	11
Saluki 6	M	22.5	64.5	14	12	22	22	22	11	11
Saluki 7	F	22.5	64.5	14	11	22	22	22	11	11
Saluki 8	F	22.5	64.5	14	11	22	22	22	11	11
Saluki 9	F	22.5	64.5	14	11	22	22	22	11	11
Samoyed 1	M	25	56.5	13	12	22	11	22	11	11
Samoyed 10	F	18	50.5	13	12	22	11	22	11	11
Samoyed 2	M	25	56.5	13	12	22	22	22	11	11
Samoyed 3	M	25	56.5	13	12	22	11	12	11	22
Samoyed 4	M	25	56.5	13	22	22	12	22	11	11
Samoyed 5	M	25	56.5	13	22	22	12	22	11	11
Samoyed 6	F	18	50.5	13	12	22	12	22	11	11
Samoyed 7	F	18	50.5	13	12	22	22	22	11	11
Samoyed 8	F	18	50.5	13	12	22	11	22	11	11
Samoyed 9	F	18	50.5	13	11	22	12	22	11	11
Scottish Deerhound 1	M	54.5	76	9.5	12	11	11	22	22	11
Scottish Deerhound 10	F	38.5	71	9.5	22	22	11	22	22	11
Scottish Deerhound 2	M	54.5	76	9.5	22	11	11	22	22	11
Scottish Deerhound 3	M	54.5	76	9.5	22	12	11	22	22	22
Scottish Deerhound 4	M	54.5	76	9.5	12	11	11	22	22	11
Scottish Deerhound 5	M	54.5	76	9.5	22	22	11	22	22	11
Scottish Deerhound 6	F	38.5	71	9.5	22	12	11	12	22	11
Scottish Deerhound 7	F	38.5	71	9.5	22	11	11	22	22	11
Scottish Deerhound 8	F	38.5	71	9.5	22	12	11	22	22	12
Scottish Deerhound 9	F	38.5	71	9.5	22	12	11	22	22	12
Scottish Terrier 1	M	9.2	25	13.5	11	22	11	12	11	22
Scottish Terrier 10	F	8.7	25	13.5	11	12	11	22	11	22
Scottish Terrier 2	M	9.2	25	13.5	11	22	11	11	11	11
Scottish Terrier 3	M	9.2	25	13.5	11	12	11	22	11	11
Scottish Terrier 4	M	9.2	25	13.5	11	22	11	11	11	11
Scottish Terrier 5	F	8.7	25	13.5	11	22	11	11	11	12
Scottish Terrier 6	F	8.7	25	13.5	11	22	11	11	11	22
Scottish Terrier 7	F	8.7	25	13.5	11	22	11	11	11	11
Scottish Terrier 8	F	8.7	25	13.5	11	12	11	11	11	11
Scottish Terrier 9	F	8.7	25	13.5	11	22	11	12	11	22
Shetland Sheepdog 1	M	8	37	12.5	11	22	11	22	22	11
Shetland Sheepdog 10	F	8	37	12.5	12	22	11	12	12	11
Shetland Sheepdog 2	M	8	37	12.5	11	22	11	12	22	11
Shetland Sheepdog 3	M	8	37	12.5	11	22	11	22	22	11
Shetland Sheepdog 4	M	8	37	12.5	11	22	11	11	22	11
Shetland Sheepdog 5	M	8	37	12.5	11	22	11	22	22	11
Shetland Sheepdog 6	F	8	37	12.5	11	22	11	12	22	11
Shetland Sheepdog 7	F	8	37	12.5	11	22	11	22	22	11
Shetland Sheepdog 8	F	8	37	12.5	11	22	11	22	22	11
Shetland Sheepdog 9	F	8	37	12.5	11	22	11	12	22	11
Siberian Husky 1	M	23.5	57	13.5	12	22	22	22	11	11
Siberian Husky 10	F	19.5	48.5	13.5	11	22	22	22	11	22
Siberian Husky 2	M	23.5	57	13.5	11	22	22	22	11	22
Siberian Husky 3	M	23.5	57	13.5	22	22	12	22	11	11
Siberian Husky 4	M	23.5	57	13.5	11	22	22	22	11	22
Siberian Husky 5	F	19.5	48.5	13.5	11	22	22	22	11	12
Siberian Husky 6	F	19.5	48.5	13.5	11	22	22	22	11	22
Siberian Husky 7	F	19.5	48.5	13.5	11	22	12	22	11	22
Siberian Husky 8	F	19.5	48.5	13.5	11	22	22	22	11	12
Siberian Husky 9	F	19.5	48.5	13.5	12	22	12	22	11	12
Staffordshire Bull Terrier 1	M	15	38.5	13	11	22	11	11	11	22
Staffordshire Bull Terrier 10	F	13.2	35.5	13	11	12	12	11	11	22
Staffordshire Bull Terrier 2	M	15	38.5	13	11	22	22	11	22	22
Staffordshire Bull Terrier 3	M	15	38.5	13	11	22	11	11	22	22
Staffordshire Bull Terrier 4	M	15	38.5	13	11	22	12	11	11	22
Staffordshire Bull Terrier 5	M	15	38.5	13	11	22	12	11	22	22
Staffordshire Bull Terrier 6	F	13.2	35.5	13	11	22	12	11	11	22
Staffordshire Bull Terrier 7	F	13.2	35.5	13	11	22	12	11	11	22
Staffordshire Bull Terrier 8	F	13.2	35.5	13	11	22	22	11	11	22
Staffordshire Bull Terrier 9	F	13.2	35.5	13	11	22	12	11	11	22
Standard Schnauzer 1	M	21	48.5	14.5	12	11	12	11	11	11
Standard Schnauzer 10	F	17	45.5	14.5	11	12	22	11	12	22
Standard Schnauzer 2	M	21	48.5	14.5	11	12	11	11	11	22
Standard Schnauzer 3	M	21	48.5	14.5	11	12	11	11	22	22
Standard Schnauzer 4	M	21	48.5	14.5	11	11	11	12	11	22
Standard Schnauzer 5	M	21	48.5	14.5	11	22	12	11	11	22
Standard Schnauzer 6	F	17	45.5	14.5	12	22	11	12	12	12
Standard Schnauzer 7	F	17	45.5	14.5	12	12	11	22	12	12
Standard Schnauzer 8	F	17	45.5	14.5	11	11	12	11	12	12
Standard Schnauzer 9	F	17	45.5	14.5	11	22	12	11	11	12
West Highland White Terrier 1	M	8	26.5	14	11	11	11	22	11	11
West Highland White Terrier 10	F	8	26.5	14	11	12	11	22	11	12
West Highland White Terrier 2	M	8	26.5	14	11	22	11	11	22	11
West Highland White Terrier 3	M	8	26.5	14	11	12	11	12	11	11
West Highland White Terrier 4	M	8	26.5	14	11	12	11	12	22	22
West Highland White Terrier 5	M	8	26.5	14	11	12	11	11	22	22
West Highland White Terrier 6	F	8	26.5	14	11	11	11	22	12	12
West Highland White Terrier 7	F	8	26.5	14	11	12	11	12	11	12
West Highland White Terrier 8	F	8	26.5	14	11	11	11	22	12	11
West Highland White Terrier 9	F	8	26.5	14	11	11	11	12	11	11
Whippet 1	M	14.1	52	13.5	11	12	11	22	22	11
Whippet 10	F	14.1	49.5	13.5	11	12	11	22	22	11
Whippet 2	M	14.1	52	13.5	11	22	11	22	22	11
Whippet 3	M	14.1	52	13.5	11	11	11	22	22	11
Whippet 4	M	14.1	52	13.5	11	12	11	22	22	11
Whippet 5	M	14.1	52	13.5	11	12	11	22	22	11
Whippet 6	M	14.1	52	13.5	11	22	11	22	22	11
Whippet 7	F	14.1	49.5	13.5	11	12	11	12	22	11
Whippet 8	F	14.1	49.5	13.5	11	12	11	22	22	11
Whippet 9	F	14.1	49.5	13.5	11	12	11	22	22	11
Yorkshire Terrier 1	M	2.3	20.5	14.5	12	11	11	11	11	11
Yorkshire Terrier 10	F	2.3	20.5	14.5	11	11	11	11	11	11
Yorkshire Terrier 2	M	2.3	20.5	14.5	11	11	11	11	11	11
Yorkshire Terrier 3	M	2.3	20.5	14.5	11	11	11	11	11	11
Yorkshire Terrier 4	M	2.3	20.5	14.5	11	11	11	11	11	11
Yorkshire Terrier 5	M	2.3	20.5	14.5	11	11	11	11	11	11
Yorkshire Terrier 6	M	2.3	20.5	14.5	11	11	11	11	11	11
Yorkshire Terrier 7	F	2.3	20.5	14.5	11	11	11	11	11	12
Yorkshire Terrier 8	F	2.3	20.5	14.5	12	11	11	11	11	11
Yorkshire Terrier 9	F	2.3	20.5	14.5	11	11	11	11	11	11
Outlier breeds not used in the allele distributions analyses
Anatolian Shepherd dog 1	M	52.1631	71.12	12	22	22	12	11	22	22
Anatolian Shepherd dog 2	M	52.1631	71.12	11	12	12	22	11	22	22
Anatolian Shepherd dog 3	M	52.1631	71.12	11	22	12	22	11	22	22
Anatolian Shepherd dog 4	F	52.1631	71.12	11	22	11	22	11	22	11
Anatolian Shepherd dog 5	F	52.1631	71.12	11	12	22	22	11	22	22
Anatolian Shepherd dog 6	F	52.1631	71.12	11	12	11	22	11	22	22
Tibetan Mastiff 1	M	70.3	67.31	11	22	22	22	11	22	22
Tibetan Mastiff 2	M	70.3	67.31	12	22	12	22	22	22	22
Tibetan Mastiff 3	M	70.3	67.31	12	22	22	22	11	22	22
Tibetan Mastiff 4	F	70.3	67.31	11	22	12	22	12	12	12
Tibetan Mastiff 5	F	70.3	67.31	12	22	22	12	11	22	12
Tibetan Mastiff 6	F	70.3	67.31	22	22	11	22	12	22	12
Allele 1 is the ancestral allele mainly found in wild canids
Allele 2 corresponds to the derived allele
11: Homozygous for the ancestral allele
12: Heterozygous
22: Homozygous for the derived allele
