# Supplementary material for: Whole genome sequencing of canids reveals genomic regions under selection and variants influencing morphology
Source: Nat Commun. 2019 Apr 2;10:1489. doi: 10.1038/s41467-019-09373-w (PMC6445083; doi:10.1038/s41467-019-09373-w)
Supplement: Supplementary file 11 — Supplementary Data 9 [file 41467_2019_9373_MOESM11_ESM.xlsx]

## Sheet: Sighthounds
Supplementary Data 9. List of breeds and village dogs used for selective sweep analyses
Long Legs (Sighthounds )	Total SNVs analyzed:	9185039
Study ID	Breed	Group
Afghan Hound 1	Afghan Hound	Case
Afghan Hound 2	Afghan Hound	Case
Afghan Hound 3	Afghan Hound	Case
Great Dane 1	Great Dane	Case
Great Dane 2	Great Dane	Case
Great Dane 3	Great Dane	Case
Great Dane 4	Great Dane	Case
Great Pyrenees	Great Pyrenees	Case
Greyhound 3	Greyhound	Case
Greyhound 6	Greyhound	Case
Greyhound 7	Greyhound	Case
Greyhound 8	Greyhound	Case
Irish Wolfhound	Irish Wolfhound	Case
English Mastiff 1	Mastiff (English)	Case
English Mastiff 2	Mastiff (English)	Case
Saluki 1	Saluki	Case
Saluki 2	Saluki	Case
Saluki 3	Saluki	Case
Scottish Deerhound	Scottish Deerhound	Case
Sloughi 1	Sloughi	Case
Sloughi 2	Sloughi	Case
Sloughi 4	Sloughi	Case
Whippet	Whippet	Case
Finnish Lapphund	Finnish Lapphund	Control
Chihuahua 1	Chihuahua	Control
Kromfohrländer	Kromfohrländer	Control
Shetland Sheepdog 2	Shetland Sheepdog	Control
Portuguese Water Dog 1	Portuguese Water Dog	Control
Spanish Water Dog	Spanish Water Dog	Control
Clumber Spaniel	Clumber Spaniel	Control
Jack Russell Terrier 1	Jack Russell Terrier	Control
Miniature Schnauzer 2	Miniature Schnauzer	Control
Beagle 2	Beagle	Control
Chow Chow 2	Chow Chow	Control
Soft Coated Wheaten Terrier 1	Soft Coated Wheaten Terrier	Control
New Guinea Singing Dog 1	New Guinea Singing Dog	Control
Jindo	Jindo	Control
Boston Terrier	Boston Terrier	Control
Bulldog	Bulldog	Control
French Bulldog 1	French Bulldog	Control
Grossspitz	Grossspitz	Control
Pug 5	Pug	Control
Lowchen	Lowchen	Control
Norwegian Elkhound 1	Norwegian Elkhound	Control
Lagotto Romagnolo 2	Lagotto Romagnolo	Control
Kerry Blue Terrier	Kerry Blue Terrier	Control
Border Terrier 2	Border Terrier	Control
German Hunting Terrier	German Hunting Terrier	Control
Bavarian Hound (Bayerischer Gebirgsschweisshund)	Bavarian Hound (Bayerischer Gebirgsschweisshund)	Control
English Cocker Spaniel 2	English Cocker Spaniel	Control
Australian Cattle Dog 1	Australian Cattle Dog	Control
Nova Scotia Duck Tolling Retriever	Nova Scotia Duck Tolling Retriever	Control
Yorkshire Terrier 4	Yorkshire Terrier	Control
Brittany	Brittany	Control
Chinese Crested 1	Chinese Crested	Control
Cavalier King Charles Spaniel 1	Cavalier King Charles Spaniel	Control
Keeshond	Keeshond	Control
American Hairless Terrier	American Hairless Terrier	Control
Border Collie 2	Border Collie	Control
Swedish Lapphund	Swedish Lapphund	Control
Toy Poodle	Toy Poodle	Control
Pomeranian	Pomeranian	Control
American Cocker Spaniel 1	Cocker Spaniel (American)	Control
Norwegian Lundehund 1	Norwegian Lundehund	Control
Miniature Poodle 1	Miniature Poodle	Control
Entlebucher Sennenhund 6	Entlebucher Sennenhund	Control
Shiba Inu 1	Shiba Inu	Control
Irish Terrier 1	Irish Terrier	Control
Heideterrier	Heideterrier	Control
Field Spaniel	Field Spaniel	Control

## Sheet: Bulky
Supplementary Table 11. List of breeds and village dogs used for selective sweep analyses
Bulky (tall heavy muscled)	Total SNVs analyzed:	9271266
Study ID	Breed	Group
Rottweiler 2	Rottweiler	Case
Rottweiler 3	Rottweiler	Case
Alaskan Malamute 2	Alaskan Malamute	Case
Alaskan Malamute 3	Alaskan Malamute	Case
Alaskan Malamute 1	Alaskan Malamute	Case
Bernese Mountain Dog 1	Bernese Mountain Dog	Case
Bernese Mountain Dog 2	Bernese Mountain Dog	Case
Bernese Mountain Dog 11	Bernese Mountain Dog	Case
Bernese Mountain Dog 18	Bernese Mountain Dog	Case
Bullmastiff	Bullmastiff	Case
Cane Corso	Cane Corso	Case
Caucasian Ovcharka	Caucasian Ovcharka	Case
Greater Swiss Mountain Dog 1	Greater Swiss Mountain Dog	Case
English Mastiff 1	Mastiff (English)	Case
English Mastiff 2	Mastiff (English)	Case
Greater Swiss Mountain Dog 2	Greater Swiss Mountain Dog	Case
Landseer	Landseer	Case
Leonberger	Leonberger	Case
Rottweiler 6	Rottweiler	Case
Rottweiler 9	Rottweiler	Case
Saint Bernard 1	Saint Bernard	Case
Saint Bernard 2	Saint Bernard	Case
Kromfohrländer	Kromfohrländer	Control
Clumber Spaniel	Clumber Spaniel	Control
Basenji 3	Basenji	Control
Jamthund	Jamthund	Control
Alpine Dachsbracke	Alpine Dachsbracke	Control
Peruvian Inca Orchid	Peruvian Inca Orchid	Control
Lowchen	Lowchen	Control
Norwegian Lundehund 1	Norwegian Lundehund	Control
Eurasier 1	Eurasier	Control
Grossspitz	Grossspitz	Control
Scottish Deerhound	Scottish Deerhound	Control
Greenland Dog	Greenland Dog	Control
Rhodesian Ridgeback 1	Rhodesian Ridgeback	Control
Miniature Schnauzer 2	Miniature Schnauzer	Control
Spinone Italiano	Spinone Italiano	Control
English Cocker Spaniel 2	English Cocker Spaniel	Control
English Setter 1	English Setter	Control
Australian Cattle Dog 1	Australian Cattle Dog	Control
Nova Scotia Duck Tolling Retriever	Nova Scotia Duck Tolling Retriever	Control
Yorkshire Terrier 4	Yorkshire Terrier	Control
Brittany	Brittany	Control
Alaskan Husky 1	Alaskan Husky	Control
Standard Schnauzer 1	Standard Schnauzer	Control
Shih Tzu	Shih Tzu	Control
American Cocker Spaniel 1	Cocker Spaniel (American)	Control
Greyhound 3	Greyhound	Control
Norwich Terrier 2	Norwich Terrier	Control
Shiba Inu 1	Shiba Inu	Control
Airedale Terrier 1	Airedale Terrier	Control
Pekingese	Pekingese	Control
Weimaraner	Weimaraner	Control
Shetland Sheepdog 2	Shetland Sheepdog	Control
Samoyed 1	Samoyed	Control
Jack Russell Terrier 1	Jack Russell Terrier	Control
Belgian Malinois 4	Belgian Malinois	Control
Soft Coated Wheaten Terrier 1	Soft Coated Wheaten Terrier	Control
English Pointer 1	Pointer (English)	Control
Standard Poodle 1	Standard Poodle	Control
Great Pyrenees	Great Pyrenees	Control
Jindo	Jindo	Control
Boston Terrier	Boston Terrier	Control
Pug 5	Pug	Control
Belgian Tervuren 1	Belgian Tervuren	Control
Norwegian Elkhound 1	Norwegian Elkhound	Control
Kerry Blue Terrier	Kerry Blue Terrier	Control
Doberman Pinscher 1	Doberman Pinscher	Control
Dalmatian 1	Dalmatian	Control
Bull Terrier Miniature	Miniature Bull Terrier	Control
Borzoi	Borzoi	Control
Black and Tan Coonhound	Black and Tan Coonhound	Control
Chesapeake Bay Retriever	Chesapeake Bay Retriever	Control
Keeshond	Keeshond	Control
Gordon Setter 1	Gordon Setter	Control
Border Collie 2	Border Collie	Control
Toy Poodle	Toy Poodle	Control
German Shepherd Dog 1	German Shepherd Dog	Control
Labrador Retriever 12	Labrador Retriever	Control
Lagotto Romagnolo 2	Lagotto Romagnolo	Control
Australian Terrier	Australian Terrier	Control
Irish Terrier 1	Irish Terrier	Control
Finnish Lapphund	Finnish Lapphund	Control
Chihuahua 1	Chihuahua	Control
Swedish Lapphund	Swedish Lapphund	Control
Entlebucher Sennenhund 6	Entlebucher Sennenhund	Control
Saluki 1	Saluki	Control
Cairn Terrier	Cairn Terrier	Control
Vizsla	Vizsla	Control
Irish Wolfhound	Irish Wolfhound	Control
New Guinea Singing Dog 1	New Guinea Singing Dog	Control
Pomeranian	Pomeranian	Control
Bulldog	Bulldog	Control
Berger Picard 2	Berger Picard	Control
Italian Greyhound 1	Italian Greyhound	Control
Boxer	Boxer	Control
Xoloitzcuintli 1	Xoloitzcuintli	Control
Petit Basset Griffon Vendeen	Petit Basset Griffon Vendeen	Control
Golden Retriever 3	Golden Retriever	Control
German Hunting Terrier	German Hunting Terrier	Control
Chow Chow 2	Chow Chow	Control
Bloodhound	Bloodhound	Control
Miniature Poodle 1	Miniature Poodle	Control
American Hairless Terrier	American Hairless Terrier	Control
Pembroke Welsh Corgi 1	Pembroke Welsh Corgi	Control
Chinook	Chinook	Control
Irish Setter	Irish Setter	Control
Lapponian Herder	Lapponian Herder	Control
Fonni Dog	Fonni's Dog	Control
Flatcoated Retriever 1	Flat-Coated Retriever	Control
Tibetan Terrier 1	Tibetan Terrier	Control
West Highland White Terrier 2	West Highland White Terrier	Control
Heideterrier	Heideterrier	Control
English Springer Spaniel 1	English Springer Spaniel	Control
Belgian Sheepdog 1	Belgian Sheepdog	Control
Portuguese Water Dog 1	Portuguese Water Dog	Control
Spanish Water Dog	Spanish Water Dog	Control
Whippet	Whippet	Control
Beagle 2	Beagle	Control
Chinese Shar-Pei 1	Chinese Shar-Pei	Control
Afghan Hound 1	Afghan Hound	Control
German Wirehaired Pointer	German Wirehaired Pointer	Control
Curly Coated Retreiver	Curly-Coated Retriever	Control
Berger Blanc Suisse	Berger Blanc Suisse	Control
French Bulldog 1	French Bulldog	Control
Irish Water Spaniel 1	Irish Water Spaniel	Control
Komondor	Komondor	Control
Siberian Husky 1	Siberian Husky	Control
Border Terrier 2	Border Terrier	Control
Bearded Collie 1	Bearded Collie	Control
Bull Terrier 1	Bull Terrier	Control
Chinese Crested 1	Chinese Crested	Control
Great Dane 2	Great Dane	Control
Sloughi 2	Sloughi	Control
Dachshund 1	Dachshund	Control
Scottish Terrier 1	Scottish Terrier	Control
Cavalier King Charles Spaniel 1	Cavalier King Charles Spaniel	Control

## Sheet: Height Weight
Supplementary Table 11. List of breeds and village dogs used for selective sweep analyses
Height/Weight	Total SNVs analyzed:	8786195
Study ID	Breed	Group
Boston Terrier	Boston Terrier	Small
Cavalier King Charles Spaniel 1	Cavalier King Charles Spaniel	Small
Cavalier King Charles Spaniel 2	Cavalier King Charles Spaniel	Small
Chihuahua 1	Chihuahua	Small
Chihuahua 2	Chihuahua	Small
Chihuahua 3	Chihuahua	Small
Chinese Crested 1	Chinese Crested	Small
Chinese Crested 2	Chinese Crested	Small
French Bulldog 1	French Bulldog	Small
French Bulldog 2	French Bulldog	Small
Lowchen	Lowchen	Small
Pekingese	Pekingese	Small
Pomeranian	Pomeranian	Small
Pug 5	Pug	Small
Shih Tzu	Shih Tzu	Small
Tibetan Terrier 1	Tibetan Terrier	Small
Tibetan Terrier 2	Tibetan Terrier	Small
Toy Poodle	Toy Poodle	Small
English Mastiff 1	Mastiff (English)	Large
English Mastiff 2	Mastiff (English)	Large
Saint Bernard 1	Saint Bernard	Large
Saint Bernard 2	Saint Bernard	Large
Great Dane 2	Great Dane	Large
Great Dane 3	Great Dane	Large
Great Dane 1	Great Dane	Large
Great Dane 4	Great Dane	Large
Leonberger	Leonberger	Large
Greater Swiss Mountain Dog 1	Greater Swiss Mountain Dog	Large
Greater Swiss Mountain Dog 2	Greater Swiss Mountain Dog	Large
Landseer	Landseer	Large
Bullmastiff	Bullmastiff	Large
Irish Wolfhound	Irish Wolfhound	Large
Black Russian Terrier	Black Russian Terrier	Large
Komondor	Komondor	Large
Rottweiler 2	Rottweiler	Large
Rottweiler 3	Rottweiler	Large
Rottweiler 6	Rottweiler	Large
Rottweiler 9	Rottweiler	Large
Caucasian Ovcharka	Caucasian Ovcharka	Large
Cane Corso	Cane Corso	Large
Bernese Mountain Dog 1	Bernese Mountain Dog	Large
Bernese Mountain Dog 2	Bernese Mountain Dog	Large
Bernese Mountain Dog 11	Bernese Mountain Dog	Large
Bernese Mountain Dog 18	Bernese Mountain Dog	Large
Great Pyrenees	Great Pyrenees	Large
Scottish Deerhound	Scottish Deerhound	Large

## Sheet: Drop_Ear
Supplementary Table 11. List of breeds and village dogs used for selective sweep analyses
Drop Ears	Total SNVs analyzed:	8929866
Study ID	Breed	Group
Alpine Dachsbracke	Alpine Dachsbracke	Case
American Hairless Terrier	American Hairless Terrier	Case
Bavarian Hound (Bayerischer Gebirgsschweisshund)	Bavarian Hound (Bayerischer Gebirgsschweisshund)	Case
Beagle 1	Beagle	Case
Beagle 2	Beagle	Case
Beagle 3	Beagle	Case
Beagle 5	Beagle	Case
Bernese Mountain Dog 1	Bernese Mountain Dog	Case
Bernese Mountain Dog 11	Bernese Mountain Dog	Case
Bernese Mountain Dog 2	Bernese Mountain Dog	Case
Black and Tan Coonhound	Black and Tan Coonhound	Case
Bloodhound	Bloodhound	Case
Border Terrier 1	Border Terrier	Case
Border Terrier 2	Border Terrier	Case
Border Terrier 3	Border Terrier	Case
Border Terrier 4	Border Terrier	Case
Boxer	Boxer	Case
Brittany	Brittany	Case
Bullmastiff	Bullmastiff	Case
Cavalier King Charles Spaniel 1	Cavalier King Charles Spaniel	Case
Cavalier King Charles Spaniel 2	Cavalier King Charles Spaniel	Case
Chesapeake Bay Retriever	Chesapeake Bay Retriever	Case
Clumber Spaniel	Clumber Spaniel	Case
American Cocker Spaniel 1	Cocker Spaniel (American)	Case
American Cocker Spaniel 3	Cocker Spaniel (American)	Case
American Cocker Spaniel 4	Cocker Spaniel (American)	Case
American Cocker Spaniel 6	Cocker Spaniel (American)	Case
Curly Coated Retreiver	Curly-Coated Retriever	Case
Dachshund 1	Dachshund	Case
Dachshund 2	Dachshund	Case
Dachshund 5	Dachshund	Case
Dalmatian 1	Dalmatian	Case
Dalmatian 2	Dalmatian	Case
English Cocker Spaniel 1	English Cocker Spaniel	Case
English Cocker Spaniel 2	English Cocker Spaniel	Case
English Cocker Spaniel 4	English Cocker Spaniel	Case
English Cocker Spaniel 6	English Cocker Spaniel	Case
English Setter 1	English Setter	Case
English Setter 2	English Setter	Case
English Setter 3	English Setter	Case
English Springer Spaniel 1	English Springer Spaniel	Case
English Springer Spaniel 2	English Springer Spaniel	Case
Entlebucher Sennenhund 6	Entlebucher Sennenhund	Case
Entlebucher Sennenhund 8	Entlebucher Sennenhund	Case
Field Spaniel	Field Spaniel	Case
Flatcoated Retriever 1	Flat-Coated Retriever	Case
Flatcoated Retriever 2	Flat-Coated Retriever	Case
Fonni Dog	Fonni's Dog	Case
German Hunting Terrier	German Hunting Terrier	Case
German Wirehaired Pointer	German Wirehaired Pointer	Case
Golden Retriever 10	Golden Retriever	Case
Golden Retriever 17	Golden Retriever	Case
Golden Retriever 3	Golden Retriever	Case
Golden Retriever 4	Golden Retriever	Case
Gordon Setter 1	Gordon Setter	Case
Gordon Setter 2	Gordon Setter	Case
Great Dane 1	Great Dane	Case
Great Dane 2	Great Dane	Case
Great Dane 3	Great Dane	Case
Great Dane 4	Great Dane	Case
Great Pyrenees	Great Pyrenees	Case
Greater Swiss Mountain Dog 1	Greater Swiss Mountain Dog	Case
Greater Swiss Mountain Dog 2	Greater Swiss Mountain Dog	Case
Heideterrier	Heideterrier	Case
Hovawart	Hovawart	Case
Irish Setter	Irish Setter	Case
Irish Water Spaniel 1	Irish Water Spaniel	Case
Irish Water Spaniel 2	Irish Water Spaniel	Case
Irish Water Spaniel 3	Irish Water Spaniel	Case
Kerry Blue Terrier	Kerry Blue Terrier	Case
Komondor	Komondor	Case
Labrador Retriever 12	Labrador Retriever	Case
Labrador Retriever 15	Labrador Retriever	Case
Labrador Retriever 17	Labrador Retriever	Case
Labrador Retriever 18	Labrador Retriever	Case
Lagotto Romagnolo 2	Lagotto Romagnolo	Case
Lagotto Romagnolo 3	Lagotto Romagnolo	Case
Lagotto Romagnolo 5	Lagotto Romagnolo	Case
Landseer	Landseer	Case
Leonberger	Leonberger	Case
English Mastiff 1	Mastiff (English)	Case
English Mastiff 2	Mastiff (English)	Case
Miniature Poodle 1	Miniature Poodle	Case
Miniature Poodle 2	Miniature Poodle	Case
Nova Scotia Duck Tolling Retriever	Nova Scotia Duck Tolling Retriever	Case
Petit Basset Griffon Vendeen	Petit Basset Griffon Vendeen	Case
English Pointer 1	Pointer (English)	Case
English Pointer 2	Pointer (English)	Case
Portuguese Water Dog 1	Portuguese Water Dog	Case
Portuguese Water Dog 2	Portuguese Water Dog	Case
Portuguese Water Dog 5	Portuguese Water Dog	Case
Portuguese Water Dog 9	Portuguese Water Dog	Case
Rhodesian Ridgeback 4	Rhodesian Ridgeback	Case
Rhodesian Ridgeback 5	Rhodesian Ridgeback	Case
Rottweiler 2	Rottweiler	Case
Rottweiler 3	Rottweiler	Case
Rottweiler 6	Rottweiler	Case
Rottweiler 9	Rottweiler	Case
Saint Bernard 1	Saint Bernard	Case
Saint Bernard 2	Saint Bernard	Case
Shih Tzu	Shih Tzu	Case
Soft Coated Wheaten Terrier 1	Soft Coated Wheaten Terrier	Case
Soft Coated Wheaten Terrier 2	Soft Coated Wheaten Terrier	Case
Soft Coated Wheaten Terrier 3	Soft Coated Wheaten Terrier	Case
Spanish Water Dog	Spanish Water Dog	Case
Spinone Italiano	Spinone Italiano	Case
Standard Poodle 1	Standard Poodle	Case
Standard Poodle 2	Standard Poodle	Case
Standard Poodle 3	Standard Poodle	Case
Standard Poodle 4	Standard Poodle	Case
Toy Poodle	Toy Poodle	Case
Vizsla	Vizsla	Case
Weimaraner	Weimaraner	Case
Finnish Lapphund	Finnish Lapphund	Control
Chihuahua 1	Chihuahua	Control
Belgian Sheepdog 1	Belgian Sheepdog	Control
Shetland Sheepdog 2	Shetland Sheepdog	Control
Samoyed 1	Samoyed	Control
Belgian Malinois 4	Belgian Malinois	Control
Basenji 3	Basenji	Control
Jamthund	Jamthund	Control
Cairn Terrier	Cairn Terrier	Control
Siberian Husky 1	Siberian Husky	Control
Alaskan Malamute 2	Alaskan Malamute	Control
New Guinea Singing Dog 1	New Guinea Singing Dog	Control
Jindo	Jindo	Control
Boston Terrier	Boston Terrier	Control
Berger Blanc Suisse	Berger Blanc Suisse	Control
French Bulldog 1	French Bulldog	Control
Grossspitz	Grossspitz	Control
Berger Picard 2	Berger Picard	Control
Belgian Tervuren 1	Belgian Tervuren	Control
Norwegian Elkhound 1	Norwegian Elkhound	Control
Portuguese Podengo	Portuguese Podengo	Control
Greenland Dog	Greenland Dog	Control
Xoloitzcuintli 1	Xoloitzcuintli	Control
Bull Terrier Miniature	Miniature Bull Terrier	Control
Chow Chow 2	Chow Chow	Control
Bull Terrier 1	Bull Terrier	Control
Australian Cattle Dog 1	Australian Cattle Dog	Control
Yorkshire Terrier 4	Yorkshire Terrier	Control
Peruvian Inca Orchid	Peruvian Inca Orchid	Control
Swedish Lapphund	Swedish Lapphund	Control
Chinese Crested 1	Chinese Crested	Control
Keeshond	Keeshond	Control
Pembroke Welsh Corgi 1	Pembroke Welsh Corgi	Control
Alaskan Husky 1	Alaskan Husky	Control
Eurasier 1	Eurasier	Control
Border Collie 2	Border Collie	Control
Lapponian Herder	Lapponian Herder	Control
German Shepherd Dog 1	German Shepherd Dog	Control
Pomeranian	Pomeranian	Control
Black Russian Terrier	Black Russian Terrier	Control
Norwegian Lundehund 1	Norwegian Lundehund	Control
Scottish Terrier 1	Scottish Terrier	Control
Norwich Terrier 2	Norwich Terrier	Control
Australian Terrier	Australian Terrier	Control
Shiba Inu 1	Shiba Inu	Control
West Highland White Terrier 2	West Highland White Terrier	Control

## Sheet: Large_Ear
Supplementary Table 11. List of breeds and village dogs used for selective sweep analyses
Large Ears	Total SNVs analyzed:	8972745
Study ID	Breed	Group
Beagle 1	Beagle	Case
Beagle 2	Beagle	Case
Beagle 3	Beagle	Case
Beagle 5	Beagle	Case
Brittany	Brittany	Case
Cavalier King Charles Spaniel 1	Cavalier King Charles Spaniel	Case
Cavalier King Charles Spaniel 2	Cavalier King Charles Spaniel	Case
Clumber Spaniel	Clumber Spaniel	Case
American Cocker Spaniel 1	Cocker Spaniel (American)	Case
American Cocker Spaniel 3	Cocker Spaniel (American)	Case
American Cocker Spaniel 4	Cocker Spaniel (American)	Case
American Cocker Spaniel 6	Cocker Spaniel (American)	Case
English Cocker Spaniel 1	English Cocker Spaniel	Case
English Cocker Spaniel 2	English Cocker Spaniel	Case
English Cocker Spaniel 4	English Cocker Spaniel	Case
English Cocker Spaniel 6	English Cocker Spaniel	Case
English Springer Spaniel 1	English Springer Spaniel	Case
English Springer Spaniel 2	English Springer Spaniel	Case
Field Spaniel	Field Spaniel	Case
French Bulldog 1	French Bulldog	Case
French Bulldog 2	French Bulldog	Case
Miniature Poodle 1	Miniature Poodle	Case
Miniature Poodle 2	Miniature Poodle	Case
Pembroke Welsh Corgi 1	Pembroke Welsh Corgi	Case
Pembroke Welsh Corgi 2	Pembroke Welsh Corgi	Case
Pembroke Welsh Corgi 3	Pembroke Welsh Corgi	Case
Standard Poodle 1	Standard Poodle	Case
Standard Poodle 2	Standard Poodle	Case
Standard Poodle 3	Standard Poodle	Case
Standard Poodle 4	Standard Poodle	Case
Toy Poodle	Toy Poodle	Case
Finnish Lapphund	Finnish Lapphund	Control
Airedale Terrier 1	Airedale Terrier	Control
Chihuahua 1	Chihuahua	Control
Belgian Sheepdog 1	Belgian Sheepdog	Control
Shetland Sheepdog 2	Shetland Sheepdog	Control
Portuguese Water Dog 1	Portuguese Water Dog	Control
Samoyed 1	Samoyed	Control
Leonberger	Leonberger	Control
English Pointer 1	Pointer (English)	Control
Greater Swiss Mountain Dog 1	Greater Swiss Mountain Dog	Control
Bullmastiff	Bullmastiff	Control
Hovawart	Hovawart	Control
Basenji 3	Basenji	Control
Norwegian Lundehund 1	Norwegian Lundehund	Control
Chinese Shar-Pei 1	Chinese Shar-Pei	Control
Afghan Hound 1	Afghan Hound	Control
Norwegian Elkhound 1	Norwegian Elkhound	Control
Soft Coated Wheaten Terrier 1	Soft Coated Wheaten Terrier	Control
Cairn Terrier	Cairn Terrier	Control
Siberian Husky 1	Siberian Husky	Control
Vizsla	Vizsla	Control
Pug 5	Pug	Control
German Wirehaired Pointer	German Wirehaired Pointer	Control
Alaskan Malamute 2	Alaskan Malamute	Control
Great Pyrenees	Great Pyrenees	Control
Kromfohrländer	Kromfohrländer	Control
English Mastiff 1	Mastiff (English)	Control
New Guinea Singing Dog 1	New Guinea Singing Dog	Control
Jindo	Jindo	Control
Pomeranian	Pomeranian	Control
Berger Blanc Suisse	Berger Blanc Suisse	Control
Eurasier 1	Eurasier	Control
Grossspitz	Grossspitz	Control
Berger Picard 2	Berger Picard	Control
Italian Greyhound 1	Italian Greyhound	Control
Belgian Tervuren 1	Belgian Tervuren	Control
Belgian Malinois 4	Belgian Malinois	Control
Portuguese Podengo	Portuguese Podengo	Control
Irish Wolfhound	Irish Wolfhound	Control
Boxer	Boxer	Control
Golden Retriever 3	Golden Retriever	Control
Border Terrier 2	Border Terrier	Control
Swedish Lapphund	Swedish Lapphund	Control
Dalmatian 1	Dalmatian	Control
Rhodesian Ridgeback 1	Rhodesian Ridgeback	Control
Greenland Dog	Greenland Dog	Control
Bull Terrier Miniature	Miniature Bull Terrier	Control
Chow Chow 2	Chow Chow	Control
Bull Terrier 1	Bull Terrier	Control
Jack Russell Terrier 1	Jack Russell Terrier	Control
Australian Cattle Dog 1	Australian Cattle Dog	Control
Borzoi	Borzoi	Control
Yorkshire Terrier 4	Yorkshire Terrier	Control
Irish Water Spaniel 1	Irish Water Spaniel	Control
Jamthund	Jamthund	Control
Chinese Crested 1	Chinese Crested	Control
Chesapeake Bay Retriever	Chesapeake Bay Retriever	Control
Weimaraner	Weimaraner	Control
Miniature Schnauzer 2	Miniature Schnauzer	Control
Great Dane 2	Great Dane	Control
American Hairless Terrier	American Hairless Terrier	Control
Saint Bernard 1	Saint Bernard	Control
Alaskan Husky 1	Alaskan Husky	Control
Standard Schnauzer 1	Standard Schnauzer	Control
Border Collie 2	Border Collie	Control
Lapponian Herder	Lapponian Herder	Control
Rottweiler 2	Rottweiler	Control
German Shepherd Dog 1	German Shepherd Dog	Control
Black Russian Terrier	Black Russian Terrier	Control
Flatcoated Retriever 1	Flat-Coated Retriever	Control
Peruvian Inca Orchid	Peruvian Inca Orchid	Control
Greyhound 3	Greyhound	Control
Bulldog	Bulldog	Control
Lagotto Romagnolo 2	Lagotto Romagnolo	Control
Norwich Terrier 2	Norwich Terrier	Control
Xoloitzcuintli 1	Xoloitzcuintli	Control
Labrador Retriever 12	Labrador Retriever	Control
Entlebucher Sennenhund 6	Entlebucher Sennenhund	Control
Australian Terrier	Australian Terrier	Control
Shiba Inu 1	Shiba Inu	Control
West Highland White Terrier 2	West Highland White Terrier	Control
German Hunting Terrier	German Hunting Terrier	Control
Irish Terrier 1	Irish Terrier	Control
Heideterrier	Heideterrier	Control
Keeshond	Keeshond	Control

## Sheet: Village_Dogs
Supplementary Table 11. List of breeds and village dogs used for selective sweep analyses
Village dogs
Village Dog - Aboriginal Camp Dog
Village Dog - Borneo 1
Village Dog - Borneo 2
Village Dog - Borneo 3
Village Dog - China 1
Village Dog - China 9
Village Dog - China 17
Village Dog - China 25
Village Dog - China 34
Village Dog - Lebanon 1
Village Dog - Lebanon 2
Village Dog - Lebanon 3
Village Dog - Namibia 1
Village Dog - Namibia 2
Village Dog - Namibia 3
Village Dog - Papua New Guinea 1
Village Dog - Papua New Guinea 2
Village Dog - Papua New Guinea 3
Village Dog - Portugal 1
Village Dog - Portugal 2
Village Dog - Portugal 3
Village Dog - Qatar 1
Village Dog - Qatar 2
Village Dog - Sub-Saharan Africa
Village Dog - Taiwan
Village Dog - Vietnam 1
Village Dog - Vietnam 2
Village Dog - Vietnam 3
Village Dog - Vietnam 4
Village Dog - Vietnam 5
