# Supplementary material for: Whole genome sequencing of canids reveals genomic regions under selection and variants influencing morphology
Source: Nat Commun. 2019 Apr 2;10:1489. doi: 10.1038/s41467-019-09373-w (PMC6445083; doi:10.1038/s41467-019-09373-w)
Supplement: Supplementary file 12 — Supplementary Data 10 [file 41467_2019_9373_MOESM12_ESM.xlsx]

## Sheet: Candidate_genes_Summary
Supplementary Data 10. Summary of XP-CLR analysis between domestic dog breeds and village dogs
We performed the XP-CLR test to detect selective sweeps (hgdp.uchicago.edu/Software/) by using the following parameters: non-overlapping windows of 50 kb, a maximum of 600 SNPs allowed within each window, and a correlation level cutoff of 0.95 between SNPs.
Analysis	Gene	Between modern breeds			Modern breeds vs village dogs
		XP-CLR	1% Threshold	5% Treshold	XP-CLR	1% Threshold	5% Treshold
Long Legs (Sighthounds)	ESR1	109.0**	10.7	2.88	156.7**	56.1	12.6
Bulky	ADAMTSL3 locus	7.3*	11	3.1	38.0**	58.7	13.7
	ZNF608 locus	22.5**			NS
	R3HDM1	NS			NS
	HNF4G	4.7*			NS
	ADAMTS9-AS	3.3*			14.1**
	ACSL4	NS	54.8	21.4	111.3**	103.5	37.6
	CFAX-locus 1	197.9**			199.4**
	CFAX-locus 2 (IGSF1)	110.1**			63.3*
Height / Weight (Small breeds)	STC2	7.19*	8.49	2.41	33.3*	63.5	14.2
	GHR	55.6**			14.4*
	SMAD2	5.0*			NS
	HMGA2	173.7**			104.6**
	IGF1	169.3**			164.1**
Height / Weight (Large breeds)	LCORL	14.6**	10.7	3.04	51.3*	72	16.2
	IGF2BP2 locus	21.3**			79.0**
Drop Ears	WIF1-MSRB3-lncRNA	224.3**	10.3	2.38	65.5*	443.5	8.76
Large Ears	RIMS1-KCNQ5	452.6**	12.5	3.19	367.7**	73.2	15.7
								NS: nonsignificant
								** significant under 1% threshold
								* significant under 5% threshold

## Sheet: Sighthounds_rawdata
Supplementary Data 10. Summary of XP-CLR analysis between domestic dog breeds and village dogs
We performed the XP-CLR test to detect selective sweeps (hgdp.uchicago.edu/Software/) by using the following parameters: non-overlapping windows of 50 kb, a maximum of 600 SNPs allowed within each window, and a correlation level cutoff of 0.95 between SNPs.
Chromosome	Window Start Position	Window End position	Number of SNPs	XP-CLR Score	Gene
1	42450204	42500204	116	136.023	SYNE1
1	42550204	42600204	124	124.659	SYNE1
1	42400204	42450204	112	109.006	ESR1,SYNE1
25	34300166	34350166	252	93.753	CHMP7,PEBP4,RHOBTB2
9	58450490	58500490	118	90.0538	NR5A1,NR6A1,U6
1	42150204	42200204	162	82.1902	ESR1
1	42350204	42400204	140	79.0694	ESR1,SYNE1
5	20600216	20650216	260	78.0595	U4
1	93150204	93200204	111	72.7259	5S_rRNA,RCL1
1	42650204	42700204	100	72.5156	SYNE1
1	93250204	93300204	194	71.4329	7SK,RCL1
28	15250348	15300348	146	69.1701	CYP17A1,SFXN2,SNORD20,WBP1L
22	250173	300173	112	63.5013	ATP7B,CCDC70
17	18050135	18100135	212	60.2368	KLHL29
1	44300204	44350204	140	59.9953	7SK
34	36450181	36500181	156	57.2398	FNDC3B
33	8500624	8550624	257	55.8927	SNORA18
6	57250465	57300465	221	53.9923	TGFBR3,U6
13	35950219	36000219	253	51.743	MROH5
1	42100204	42150204	184	49.8395	ESR1
22	8450173	8500173	100	49.57	AKAP11
9	19050490	19100490	67	47.9123	FAM171A2,GPATCH8,GRN,ITGA2B
1	24550204	24600204	241	46.5326	FAM210A,LDLRAD4
1	43200204	43250204	111	45.3838	MTRF1L,RGS17
1	43300204	43350204	119	44.9209	RGS17
10	64400145	64450145	241	43.456	7SK
5	62650216	62700216	110	41.4074	SPSB1
1	10300204	10350204	231	41.2503	DSEL
2	15300296	15350296	107	41.0948	ZEB1
16	7350316	7400316	161	40.4057	PRSS37
1	30500204	30550204	253	40.1403	ARFGEF3
3	61050249	61100249	203	40.0122	HTT,MSANTD1,RGS12
36	12850451	12900451	284	39.99	STK39
1	42300204	42350204	111	39.8667	ESR1
1	42500204	42550204	68	38.9786	SYNE1
23	47801212	47851212	282	38.6106	7SK
20	42900738	42950738	206	37.6933	LARS2,LIMD1
5	27100216	27150216	355	37.5393	CASP4
17	29950135	30000135	129	37.3251	CDC42EP3
18	20200745	20250745	194	37.0845	GNAT3
9	37250490	37300490	104	36.0658	DUSP14,SYNRG,TADA2A
1	57000204	57050204	157	35.9607	CALHM4,RWDD1,TRAPPC3L
1	20100204	20150204	136	35.2911	TCF4
26	24900208	24950208	159	34.8957	SLC5A1
15	34600231	34650231	162	34.5902	TMCC3
1	41250204	41300204	74	34.3688	PLEKHG1
5	9250216	9300216	162	34.2831	PKNOX2
18	22950745	23000745	158	33.1481	SEMA3E
17	35300135	35350135	205	33.1037	ACOXL,BUB1
4	74750218	74800218	42	33.0122	NPR3
5	46600216	46650216	115	32.7541	EFCAB7,PGM1
25	40800166	40850166	219	32.6446	SPHKAP
1	93200204	93250204	160	32.2416	5S_rRNA,7SK,RCL1
5	62550216	62600216	139	31.6647	H6PD
1	38500204	38550204	245	31.6004	7SK
18	18100745	18150745	184	31.5987	MAGI2
9	5100490	5150490	80	30.4259	GRB2,TMEM94
1	42850204	42900204	219	30.3557	MYCT1,SYNE1
17	35400135	35450135	200	29.9956	ACOXL
15	40950231	41000231	99	29.8525	7SK,NUP37,PARPBP
26	25000208	25050208	335	29.6029	SLC5A1,SLC5A4
3	62050249	62100249	35	29.151	POLN
4	66000218	66050218	129	29.1399	SNORA54
22	650173	700173	98	28.9151	INTS6,SERPINE3
21	29052273	29102273	259	28.2582	OR52E4,OR52E5
25	2850166	2900166	147	27.9746	SNORA52
34	950181	1000181	202	27.5315	DNAH5
13	20300219	20350219	157	27.0516	HAS2,U6
9	5250490	5300490	33	26.7175	GGA3,MRPS7,NUP85,SLC25A19,SUMO2
3	61250249	61300249	143	26.5349	GRK4,HTT
15	39250231	39300231	94	26.0749	UHRF1BP1L
9	5050490	5100490	97	26.0559	CASKIN2,TMEM94,TSEN54
36	12200451	12250451	158	25.1975	XIRP2
21	37852273	37902273	147	24.7972	Crsp-2
4	8900218	8950218	216	24.4719	U6
1	16700204	16750204	74	24.4073	CCBE1
1	43150204	43200204	110	24.2272	FBXO5,MTRF1L,RGS17
5	55400216	55450216	194	23.8046	GLIS1
3	62000249	62050249	28	23.7557	5S_rRNA,HAUS3,POLN
22	1000173	1050173	81	23.5254	RNASEH2B
38	20150217	20200217	319	23.4299	DDR2,UAP1
8	49300487	49350487	285	23.4179	ESRRB
17	19400135	19450135	126	22.9478	EFR3B,POMC
22	3400173	3450173	197	22.7842	MED4,NUDT15,SUCLA2
1	43000204	43050204	243	22.4048	VIP
28	27000348	27050348	81	22.1526	5S_rRNA,CCDC172
1	57100204	57150204	103	21.871	KPNA5,RSPH4A,ZUFSP
13	56450219	56500219	237	21.8358	EPHA5,U6
8	61950487	62000487	88	21.7649	RPS6KA5
34	750181	800181	171	21.743	5S_rRNA
1	44050204	44100204	157	21.694	U6
22	1850173	1900173	24	21.1594	KCNRG,TRIM13,U6
16	7300316	7350316	153	21.1078	CLEC5A,PRSS37
15	21900231	21950231	160	20.961	SYT1
36	14950451	15000451	31	20.9511	MYO3B
4	68350218	68400218	241	20.912	C6,MROH2B
38	6000217	6050217	144	20.243	GLRX2,TROVE2,UCHL5
1	93550204	93600204	120	19.9506	CD274,PLGRKT
37	29400317	29450317	258	19.9241	SCG2
1	109750204	109800204	115	19.89	FOXA3,IRF2BP1,MYPOP,NANOS2,RSPH6A,SYMPK
13	53500219	53550219	151	19.6686	ADGRL3,U6
12	25800270	25850270	243	19.6446	KHDRBS2
13	44700219	44750219	317	19.5536	CWH43,OCIAD2
3	32200249	32250249	235	19.5239	CYFIP1
28	24900348	24950348	146	19.4927	ADRB1
1	108400204	108450204	87	19.0889	BICRA
17	54200135	54250135	369	18.9221	CD2
3	62250249	62300249	66	18.9091	LETM1,NSD2
7	61800416	61850416	196	18.9041	CHST9
22	400173	450173	97	18.7383	WDFY2
30	14850281	14900281	98	18.6413	FBN1
9	24150490	24200490	145	18.3849	LRRC46,MRPL10,OSBPL7,SCRN2,SP6
22	2100173	2150173	106	18.222	EBPL,KPNA3
23	39151212	39201212	159	18.1904	SLC9A9,U6
4	66300218	66350218	223	18.0607	NNT,U6
10	60700145	60750145	116	18.0362	BCL11A
22	2750173	2800173	88	18.0357	FNDC3A
5	19550216	19600216	113	18.0038	TMPRSS5,ZW10
25	9050166	9100166	204	17.9423	HSPH1
15	63650231	63700231	221	17.8556	ANXA10,DDX60,U6
6	50950465	51000465	167	17.8508	PLPPR5,U6
11	16350186	16400186	175	17.7923	MEGF10
32	12150169	12200169	119	17.5624	FAM13A
34	13250181	13300181	303	17.3666	PEX5L
26	23650208	23700208	145	17.2636	GAL3ST1,PES1,SEC14L4,TCN2
3	14750249	14800249	137	17.2289	MCTP1,SLF1
5	19850216	19900216	147	17.175	ANKK1,NCAM1,TTC12
9	20500490	20550490	149	17.1356	ATP6V0A1,CAVIN1,STAT3
5	68100216	68150216	291	17.1136	KCNG4,WFDC1
9	5600490	5650490	191	17.0715	FADS6,FDXR,GRIN2C,TMEM104
1	93300204	93350204	234	16.9711	JAK2,U6
2	72300296	72350296	130	16.9562	EYA3,PTAFR
1	42600204	42650204	100	16.9487	SYNE1
4	41400218	41450218	58	16.9417	KCNIP1
14	60250153	60300153	188	16.9369	CADPS2
5	24900216	24950216	236	16.6675	ALKBH8,CWF19L2
23	35701212	35751212	257	16.6212	NMNAT3,RBP1
22	42750173	42800173	229	16.577	GPC5
9	23250490	23300490	148	16.5501	ARL5C,PLXDC1
10	13850145	13900145	84	16.4407	TRHDE
25	5500166	5550166	34	16.2066	NBEA
27	5700333	5750333	70	16.0457	ADCY6,CACNB3,CCDC65,DDX23,RND1
18	8000745	8050745	76	15.905	GLI3
5	19150216	19200216	210	15.8711	ZBTB16
3	30250249	30300249	317	15.742	SV2C
34	18900181	18950181	191	15.6885	DGKG
9	45950490	46000490	49	15.5806	RPA1,SERPINF1,SMYD4
17	19200135	19250135	255	15.5785	ADCY3,CENPO
3	29250249	29300249	68	15.4701	PDE8B,WDR41
32	12200169	12250169	183	15.4424	FAM13A
1	16100204	16150204	182	15.426	MC4R
15	34800231	34850231	182	15.3315	TMCC3
16	20200316	20250316	164	15.3205	PTPRN2
23	51551212	51601212	67	15.0624	RSRC1
28	27050348	27100348	267	15.0053	CCDC172
9	58250490	58300490	75	14.9345	OLFML2A
18	37200745	37250745	266	14.9331	OR4D10,OR4D11,OR4D9,OSBP
25	50900166	50950166	283	14.886	KIF1A
1	42750204	42800204	118	14.7582	SYNE1
1	93100204	93150204	182	14.7007	CDC37L1,RCL1
24	25200250	25250250	161	14.6792	DLGAP4
13	18600219	18650219	52	14.5794	ENPP2
1	112350204	112400204	166	14.5659	ATP1A3,GRIK5,RABAC1
2	76500296	76550296	235	14.4842	EPHB2
16	12950316	13000316	312	14.4797	STRA8,TMEM140,WDR91
6	50550465	50600465	211	14.4562	PLPPR4
6	34550465	34600465	91	14.4193	RBFOX1
21	15502273	15552273	240	14.3372	DLG2
22	30600173	30650173	37	14.3033	5S_rRNA,ACOD1,CLN5,FBXL3,MYCBP2
5	41500216	41550216	59	14.3029	ATPAF2,DRC3,GID4,TOM1L2
21	48502273	48552273	187	14.221	KIF18A,U6
20	37400738	37450738	122	14.1181	BAP1,DNAH1,PHF7
1	87500204	87550204	162	14.041	MAMDC2
8	72800487	72850487	505	14.0178	CRIP2,MTA1,TEDC1,TMEM121
10	7700145	7750145	190	14.0048	WIF1
8	38050487	38100487	73	13.9997	PPP2R5E
17	2250135	2300135	271	13.9981	ALLC
5	13700216	13750216	214	13.989	ARHGEF12,POU2F3,TMEM136
21	19952273	20002273	200	13.9121	TENM4
1	93500204	93550204	105	13.8291	CD274,INSL6,PLGRKT
11	22950186	23000186	155	13.8165	C5orf24,DDX46,PCBD2,TXNDC15
28	21800348	21850348	149	13.7566	DUSP5
15	41250231	41300231	68	13.7529	IGF1
6	41400465	41450465	95	13.6202	KCNA2
15	15950231	16000231	90	13.6087	ERI3
1	112250204	112300204	44	13.5243	GRIK5,POU2F2,ZNF574
5	13650216	13700216	72	13.4784	ARHGEF12,POU2F3,TMEM136
38	2800217	2850217	277	13.4561	IKBKE,RASSF5
24	23250250	23300250	65	13.4521	EIF2S2,RALY,U6
1	19000204	19050204	28	13.4107	WDR7
9	3600490	3650490	116	13.3163	2019-09-09
10	16000145	16050145	249	13.315	GLIPR1
1	42250204	42300204	121	13.2999	ESR1
17	19300135	19350135	178	13.1957	DNAJC27,EFR3B
20	24050738	24100738	85	13.1694	SUCLG2
9	20200490	20250490	84	13.1426	AOC2,AOC3,CCDC56,PSME3,PTGES3L-AARSD1,WNK4
22	950173	1000173	72	13.1403	RNASEH2B
10	61500145	61550145	110	13.0463	U2,USP34,XPO1
37	20600317	20650317	59	13.0237	IKZF2
25	48600166	48650166	147	12.9782	KLHL30,SCLY
1	48050204	48100204	97	12.9489	DYNLT1,SYTL3,TMEM181
23	51601212	51651212	44	12.9352	RSRC1,U6
25	38150166	38200166	244	12.8954	DOCK10
16	24600316	24650316	127	12.66	ZMAT4
9	37900490	37950490	196	12.6358	AP2B1,GAS2L2,MMP28,RASL10B,TAF15
13	38900219	38950219	266	12.5824	PHOX2B
8	33750487	33800487	87	12.5778	ARID4A,KIAA0586
3	62100249	62150249	32	12.452	C4orf48,NAT8L,NELFA,POLN
1	81150204	81200204	193	12.3735	GNA14,VPS13A
3	61200249	61250249	75	12.3329	GRK4,HTT
3	35750249	35800249	221	12.2887	SNORD109A,SNORD116,SNORD116,SNORD116,SNORD116,SNORD116,SNORD116,SNORD116,SNORD116,SNORD116,SNORD116,SNORD116,SNORD116,SNORD116,SNORD116,SNORD116
4	65000218	65050218	187	12.2513	HCN1,U6
23	51501212	51551212	106	12.2108	RSRC1,SHOX2
26	5300208	5350208	113	12.2024	NCOR2
1	93450204	93500204	42	12.1416	CD274,INSL6,JAK2
18	54650745	54700745	205	12.1377	FADS1,FEN1,MYRF
16	24650316	24700316	206	12.0011	ZMAT4
3	61900249	61950249	121	11.9486	HAUS3,MXD4,ZFYVE28
22	2150173	2200173	173	11.9384	EBPL,KPNA3,RCBTB1
29	16850364	16900364	116	11.9211	ARFGEF1
18	20000745	20050745	118	11.9062	GNAI1
9	15900490	15950490	199	11.8869	MAP2K6
21	8052273	8102273	40	11.8834	FAT3
38	18500217	18550217	276	11.849	PBX1
16	20550316	20600316	225	11.7297	PTPRN2
35	7250146	7300146	276	11.7249	RREB1,SSR1
1	58300204	58350204	214	11.7244	SLC35F1
36	7200451	7250451	162	11.6958	SLC4A10
30	36600281	36650281	305	11.6573	HCN4,NEO1
1	86550204	86600204	141	11.5871	TRPM3
34	18600181	18650181	174	11.5698	TRA2B
10	16700145	16750145	32	11.5573	ARSA,CPT1B,MAPK8IP2,NCAPH2
8	70800487	70850487	123	11.5198	CDC42BPB,TRAF3
37	20550317	20600317	65	11.5035	IKZF2
12	2600270	2650270	217	11.4103	COL11A2,DLA-DOA,SCARNA20
4	58400218	58450218	91	11.4091	7SK,DCTN4,SMIM3
5	16800216	16850216	190	11.3988	APOA1,APOA4,APOA5,BUD13,ZPR1
35	7150146	7200146	202	11.3873	RREB1
20	37650738	37700738	72	11.3698	DUSP7,POC1A
18	49250745	49300745	283	11.3464	GAL,PPP6R3,TESMIN
2	58350296	58400296	56	11.3328	CCDC113,CSNK2A2,PRSS54
22	42700173	42750173	192	11.3241	GPC5
18	49400745	49450745	92	11.3008	LRP5,PPP6R3
21	32302273	32352273	171	11.2872	AKIP1,ASCL3,C11orf16,NRIP3,TMEM9B
33	29700624	29750624	225	11.2797	CEP19,NRROS,PIGX
17	29300135	29350135	39	11.2526	STRN
18	23450745	23500745	200	11.228	SEMA3A
37	20500317	20550317	157	11.2145	IKZF2
8	62950487	63000487	331	11.1393	PRIMA1
6	31150465	31200465	144	11.0674	SNN,TXNDC11
11	1550186	1600186	38	11.0474	RASGEF1C
24	47050250	47100250	345	11.0358	CHRNA4,COL20A1,KCNQ2,TCFL5
7	1200416	1250416	30	11.0123	NAV1
17	56900135	56950135	159	10.9603	NOTCH2
18	20300745	20350745	157	10.9598	CD36
38	19800217	19850217	220	10.9306	RGS4
25	11350166	11400166	150	10.8963	FLT1
22	350173	400173	175	10.8915	WDFY2
11	12400186	12450186	201	10.8815	SNCAIP
1	44250204	44300204	172	10.8727	7SK
21	44052273	44102273	347	10.8489	SLC17A6
10	17200145	17250145	229	10.8363	CRELD2,IL17REL,MLC1,TTLL8
37	12900317	12950317	233	10.7906	5S_rRNA
22	51250173	51300173	249	10.7897	ITGBL1
25	44950166	45000166	217	10.7804	DGKD

## Sheet: Bulky_rawdata
Supplementary Data 10. Summary of XP-CLR analysis between domestic dog breeds and village dogs
We performed the XP-CLR test to detect selective sweeps (hgdp.uchicago.edu/Software/) by using the following parameters: non-overlapping windows of 50 kb, a maximum of 600 SNPs allowed within each window, and a correlation level cutoff of 0.95 between SNPs.
Chromosome	Window Start Position	Window End position	Number of SNPs	XP-CLR Score	Gene
6	22900465	22950465	259	79.6002	HS3ST2
5	55400268	55450268	195	68.1541	GLIS1
30	30750281	30800281	166	62.5263	MAP2K1,SNAPC5,SNORD16,SNORD18,SNORD18,SNORD18,ZWILCH
28	27950348	28000348	309	61.2755	EMX2
10	36900145	36950145	162	60.0999	ST6GAL2
1	102900214	102950214	204	58.6093	LENG8,TTYH1
1	107650214	107700214	222	57.6887	BCAT2,CA11,DBP,FAM83E,FUT2,MAMSTR,NTN5,RASIP1,RPL18,SPHK2
3	73050249	73100249	168	56.2591	KLB,RFC1
38	18000217	18050217	261	54.561	LMX1A
1	57500214	57550214	149	52.342	VGLL2
31	38550227	38600227	444	51.6215	FAM207A,ITGB2
3	64400249	64450249	350	48.0301	FGFBP1,PROM1
9	6900490	6950490	195	47.7111	C17orf80,CDC42EP4,FAM104A,SDK2
24	30000234	30050234	248	47.4439	PTPRT
19	35650487	35700487	218	47.1381	LYPD1,NCKAP5
11	39000186	39050186	146	46.0938	FTH1,PLIN2
6	74450465	74500465	372	42.844	NEGR1
12	12750270	12800270	229	42.5425	AARS2,CDC5L,SPATS1,TCTE1,U6
31	38600227	38650227	507	42.175	FAM207A
18	2000745	2050745	207	41.8717	GRB10
14	31600153	31650153	295	41.1551	U6
12	11900270	11950270	180	40.209	ABCC10,DLK2
1	62100214	62150214	197	39.7679	FABP7,SMPDL3A
8	16550487	16600487	143	39.6691	SSTR1
6	22800465	22850465	326	38.4016	HS3ST2
9	6150490	6200490	249	37.7108	DNAI2,TTYH2
3	50000249	50050249	232	37.3201	AGBL1
5	34900268	34950268	116	34.7735	MYH3
5	21600268	21650268	202	34.6707	BTG4,C11orf88,cfa-mir-34b
4	29750333	29800333	257	34.5391	SH2D4B
29	24650364	24700364	158	33.8744	U6,ZFHX4
6	16450465	16500465	239	32.9535	FAM20C
18	12600745	12650745	150	32.8738	LAMB1,LAMB4,U6
16	26800316	26850316	264	32.7943	TACC1
13	61100223	61150223	280	31.6436	NPFFR2
3	52250249	52300249	127	31.6249	ABHD2,FANCI,RLBP1
32	10200169	10250169	296	31.6051	PTPN13
1	56200214	56250214	192	31.5674	7SK
10	7900145	7950145	113	31.2993	MSRB3
1	105250214	105300214	120	31.2246	ZNF613
4	60000333	60050333	149	30.6397	ADRB2
15	51350231	51400231	77	30.3107	TMEM131L
6	22850465	22900465	308	30.179	HS3ST2
15	46650231	46700231	139	30.0649	NR3C2
34	21550181	21600181	207	29.9032	TPRG1
37	14550317	14600317	275	29.4375	INO80D
26	16450208	16500208	159	29.4168	COQ5,DYNLL1,POP5
6	72300465	72350465	158	29.3969	LRRIQ3
2	1850811	1900811	147	29.2513	CREM,CUL2
1	71350214	71400214	165	29.164	FANCC,PTCH1,TUG1_1
6	22550465	22600465	215	29.0522	SCNN1G
20	43500738	43550738	269	28.5316	KIAA1143,KIF15,TMEM42,U6,ZNF501,ZNF502
26	11700208	11750208	163	28.2556	TBX3
1	86700214	86750214	184	28.2483	TRPM3
14	30700153	30750153	111	28.0824	ISPD
20	36450738	36500738	97	27.5389	CACNA1D
6	75400465	75450465	127	27.2903	ANKRD13C
38	16900217	16950217	201	27.1997	AIDA,MIA3,TAF1A
26	8600208	8650208	135	26.817	CCDC63,MYL2
4	66550333	66600333	192	26.6432	5S_rRNA,C5orf34,CCL28,TMEM267
1	55950214	56000214	182	26.5555	SMOC2
10	15950145	16000145	56	26.4354	GLIPR1
4	9750333	9800333	123	26.3723	ABCB10,NUP133
23	17054883	17104883	177	26.1811	NEK10
25	19700166	19750166	366	25.8008	U6
17	42500135	42550135	142	25.6416	U6
12	11350270	11400270	86	25.0771	BICRAL,PRPH2,TBCC
17	42650135	42700135	192	25.0225	7SK
26	37650208	37700208	304	25.0155	MINPP1
15	6550231	6600231	92	24.6299	KIAA0319L,NCDN,PSMB2
8	47500487	47550487	108	24.453	ABCD4,VRTN,VSX2
38	21600217	21650217	112	24.2197	CD48,LY9,SLAMF7,U6
9	49300490	49350490	127	24.2083	LHX3,TMEM250
35	6300146	6350146	136	24.205	F13A1
19	40650487	40700487	162	24.0281	HNMT
8	27800487	27850487	61	23.8505	U6
15	61150231	61200231	356	23.8005	SNORA70,TMEM192
12	32950270	33000270	118	23.7239	FAM135A
27	22650333	22700333	162	23.5641	BCAT1
10	17050145	17100145	97	23.5196	HDAC10,MOV10L1,PANX2,SELENOO,TRABD,TUBGCP6
23	9054883	9104883	273	23.5064	CCR8,RPSA,SLC25A38,SNORA62,SNORA62
6	22950465	23000465	267	23.5005	HS3ST2
1	51800214	51850214	125	23.1559	QKI
12	44300270	44350270	237	23.121	MRAP2
31	9600227	9650227	170	22.7546	ROBO2
30	34450281	34500281	308	22.6527	UACA
1	87500214	87550214	171	22.3248	MAMDC2
21	6101432	6151432	173	22.1287	AMOTL1
11	73500186	73550186	482	21.9793	CDK5RAP2
22	22250173	22300173	342	21.6255	PCDH9
31	37500227	37550227	600	21.5434	HSF2BP
24	3250234	3300234	49	21.2356	CFAP61,CRNKL1
14	31050153	31100153	109	20.7267	LRRC72,SOSTDC1
37	19300317	19350317	412	20.6253	ERBB4
9	7100490	7150490	211	20.5853	SLC39A11
22	32800173	32850173	132	20.53	NDFIP2
14	31550153	31600153	174	20.3507	U6
32	34550169	34600169	295	20.2875	NDST4
14	22750153	22800153	432	20.2193	ASNS
3	58800249	58850249	183	20.0994	BLOC1S4,MRFAP1L1,S100P
36	12850451	12900451	249	20.067	STK39
33	26000624	26050624	273	20.0174	SEMA5B
13	60400223	60450223	198	19.9551	SLC4A4
21	7451432	7501432	63	19.9044	SLC36A4
20	39950738	40000738	86	19.8935	C3orf62,CCDC36,U6,USP4
7	45450416	45500416	156	19.8778	SLC14A1,SLC14A2
17	57750135	57800135	305	19.8497	CHD1L
27	9900333	9950333	221	19.7877	TMEM117
6	750465	800465	52	19.7304	GUSB
13	56150223	56200223	144	19.5359	EPHA5
3	40750249	40800249	38	19.4432	ADAMTS17
22	45350173	45400173	209	19.1077	DCT,TGDS
24	44650234	44700234	600	19.0233	CDH26
29	41150364	41200364	540	18.944	CPQ,SNORA63,SNORA63
13	32900223	32950223	127	18.9371	U6
9	9450490	9500490	145	18.7121	KANSL1
26	2750208	2800208	177	18.5838	GLT1D1
37	500317	550317	24	18.5641	ANKAR,ORMDL1,OSGEPL1,PMS1
5	16350268	16400268	90	18.418	BACE1,PCSK7,RNF214,SIDT2,TAGLN
13	36750223	36800223	204	18.2311	LYPD2,PSCA,SLURP1
31	38200227	38250227	600	18.2304	C21orf2,PFKL
28	40850348	40900348	361	18.0847	5S_rRNA,ADAM8,TUBGCP2,VENTX,cfa-mir-202
23	11104883	11154883	122	18.0787	ULK4
12	23900270	23950270	153	18.0686	DST
37	1650317	1700317	147	18.0539	STAT1
19	29400487	29450487	96	17.8677	GLI2
19	35950487	36000487	209	17.8512	NCKAP5
11	35050186	35100186	144	17.7889	ZDHHC21
22	2100173	2150173	107	17.7611	EBPL,KPNA3
5	56500268	56550268	114	17.3894	ACAP3,CCNL2,CPTP,DVL1,INTS11,MXRA8,PUSL1,SCNN1D,TAS1R3,UBE2J2
13	21600223	21650223	247	17.3354	FAM83A,ZHX1
5	55250268	55300268	169	17.186	GLIS1,NDC1
20	42600738	42650738	219	17.1212	CCR9,CXCR6,FYCO1
36	16800451	16850451	143	17.0921	ITGA6
36	26200451	26250451	284	17.0865	NUP35
12	9250270	9300270	198	17.0763	LRFN2,U6
22	48400173	48450173	312	17.0529	FARP1
19	29350487	29400487	177	17.0236	GLI2
35	19100146	19150146	276	16.5606	CDKAL1,E2F3
31	17300227	17350227	157	16.5556	NCAM2,U6
12	44950270	45000270	140	16.4241	7SK,TBX18,U6
25	5500166	5550166	35	16.323	NBEA
5	54850268	54900268	87	16.3064	CDCP2,CYB5RL,MRPL37,SSBP3
37	16300317	16350317	94	16.2697	PLEKHM3
34	18550181	18600181	208	16.1281	IGF2BP2
20	22450738	22500738	314	16.0957	FRMD4B
8	59350487	59400487	69	16.0756	GALC,GPR65
7	48650416	48700416	137	16.0211	PIK3C3,U1
20	52600738	52650738	107	16.0206	CTXN1,EVI5L,LRRC8E,MAP2K7,SNAPC2,TIMM44
10	17300145	17350145	199	15.9249	ALG12,CRELD2,ZBED4
28	27050348	27100348	266	15.8386	CCDC172
9	11400490	11450490	75	15.5773	TANC2
26	38850208	38900208	470	15.5339	CH25H,LIPA
31	31350227	31400227	506	15.5058	SETD4
37	16400317	16450317	248	15.5021	CRYGB,CRYGC,PLEKHM3,U6,crygd
33	27900624	27950624	332	15.4825	ITGB5,MUC13
10	12100145	12150145	100	15.3796	CNOT2
19	35700487	35750487	204	15.326	NCKAP5
15	33950231	34000231	63	15.2938	CRADD
19	15300487	15350487	196	15.2914	FAT4
2	76500811	76550811	229	15.0455	EPHB2
25	19550166	19600166	131	14.7851	CBR4,PALLD
16	20650316	20700316	135	14.7812	NCAPG2
5	37850268	37900268	132	14.7513	COX10
6	1450465	1500465	61	14.5652	U6,U6
17	61050135	61100135	90	14.4844	S100A11,TCHHL1
2	71900811	71950811	117	14.3987	RCC1,SNORA16,SNORA44,SNORA61,SNORD99,TRNAU1AP,U11
2	22100811	22150811	132	14.3718	FAM107B
3	63700249	63750249	165	14.3483	LDB2
15	50150231	50200231	284	14.2537	FBXW7
22	1850173	1900173	22	14.1763	KCNRG,TRIM13,U6
9	54950490	55000490	268	13.9265	SPTAN1,WDR34
20	57300738	57350738	117	13.9072	ADAMTSL5,MBD3,MEX3D,TCF3
7	64900416	64950416	165	13.8657	RIOK3,TMEM241
14	23000153	23050153	299	13.8097	COL28A1
34	35350181	35400181	138	13.8047	EIF5A2,RPL22L1,SLC2A2,SNORA67
20	35300738	35350738	110	13.6134	CACNA2D3
15	21900231	21950231	148	13.5481	SYT1
29	17250364	17300364	247	13.5469	U6
8	28400487	28450487	160	13.4763	U6
2	34000811	34050811	45	13.4723	GTPBP4
25	48150166	48200166	521	13.4696	MLPH,PRLH,RAB17
4	32450333	32500333	442	13.4411	CDHR1,GHITM,LRIT2,RGR
6	43850465	43900465	74	13.4247	VAV3
16	55300316	55350316	583	13.3953	CSMD1
5	22650268	22700268	216	13.3697	RDX,ZC3H12C
12	12100270	12150270	86	13.34	GTPBP2,MAD2L1BP,MRPS18A,POLH
27	1300333	1350333	227	13.3283	HOTAIR_2,HOTAIR_3,HOXC10,HOXC11,HOXC12,HOXC13
2	71350811	71400811	104	13.2248	MECR,PTPRU,U6
6	1550465	1600465	64	13.2088	CALN1
4	21500333	21550333	306	13.1515	ADAMTS14,PALD1,PRF1
2	30100811	30150811	118	13.0133	ANKRD16,FBXO18,GDI2
37	25700317	25750317	141	12.9841	CNPPD1,NHEJ1,RETREG2,SLC23A3,cfa-mir-1840
2	71950811	72000811	113	12.9731	PHACTR4,RCC1,SNORA16,SNORA44,SNORA61,SNORA73,SNORA73,SNORD99,TRNAU1AP
23	49654883	49704883	237	12.8534	GMPS
5	23400268	23450268	171	12.7995	5S_rRNA
5	64050268	64100268	86	12.7949	SPG7
10	17400145	17450145	357	12.7865	BRD1
4	55850333	55900333	147	12.7781	GRIA1
29	39600364	39650364	370	12.7308	TP53INP1
3	14000249	14050249	81	12.6822	ARSK,RFESD,TTC37
21	41301432	41351432	241	12.6488	CSRP3,E2F8,ZDHHC13
3	51950249	52000249	231	12.6167	ACAN
7	19650416	19700416	173	12.573	PTGS2
30	11850281	11900281	81	12.5459	C15orf48,SLC30A4,cfa-mir-147
10	14050145	14100145	241	12.5246	TRHDE
1	112200214	112250214	86	12.5109	DEDD2,POU2F2
5	41650268	41700268	65	12.4735	RAI1,SREBF1,TOM1L2,cfa-mir-33b
28	13500348	13550348	92	12.4574	PAX2
20	35400738	35450738	75	12.4326	CACNA2D3
28	17350348	17400348	170	12.3764	SORCS3
2	75400811	75450811	295	12.3595	IFNLR1
12	11850270	11900270	158	12.358	ABCC10,ZNF318
22	42750173	42800173	224	12.35	GPC5
10	50950145	51000145	177	12.3179	FSHR
14	8750153	8800153	52	12.2927	ARF5,FSCN3,GCC1,PAX4
12	45500270	45550270	170	12.2843	NT5E,SNX14
29	20300364	20350364	184	12.2512	EYA1
35	15900146	15950146	184	12.251	U6
18	49550745	49600745	241	12.2034	LRP5
11	45500186	45550186	154	12.1701	MOB3B
14	52400153	52450153	117	12.1275	BMT2
11	16700186	16750186	147	12.1183	CTXN3,PRRC1
22	1750173	1800173	27	12.0618	U6
7	80600416	80650416	501	12.0319	SKA1
10	11900145	11950145	125	12.0195	MYRFL
11	53250186	53300186	155	11.9373	PAX5
3	16300249	16350249	106	11.919	U6
20	13000738	13050738	198	11.8977	ITPR1
9	59800490	59850490	112	11.8265	RABGAP1,U6
27	3600333	3650333	291	11.8256	BIN2,CELA1,DAZAP2,SMAGP
2	72750811	72800811	102	11.7541	AHDC1
23	46904883	46954883	291	11.7194	MBNL1
7	11000416	11050416	306	11.7109	FLVCR1
3	24050249	24100249	160	11.6991	HAPLN1
3	61750249	61800249	157	11.6674	RNF4
19	2350487	2400487	46	11.6567	CLGN,ELMOD2,MGAT4D
31	36500227	36550227	600	11.6465	UMODL1
7	41300416	41350416	142	11.6271	BCAN,CRABP2,HAPLN2,ISG20L2,MRPL24,NES,RRNAD1
6	400465	450465	79	11.5787	SNORA51,ZNF713
9	54750490	54800490	111	11.5486	CRAT,KYAT1,LRRC8A,NUP188,PHYHD1
28	26650348	26700348	226	11.5461	ATRNL1
10	17100145	17150145	43	11.5343	CRELD2,MLC1,MOV10L1,PANX2
8	11450487	11500487	187	11.5294	AKAP6
14	11150153	11200153	167	11.4777	GPR37
8	9100487	9150487	269	11.4346	PRKD1
21	21551432	21601432	134	11.4129	GDPD4,MYO7A
11	64150186	64200186	135	11.3089	CTNNAL1,FAM206A,TMEM245,cfa-mir-32
37	19350317	19400317	325	11.2552	ERBB4
7	64950416	65000416	163	11.1988	TMEM241,U6
2	35200811	35250811	79	11.1805	NRG2
6	800465	850465	184	11.1652	CRCP
30	23050281	23100281	228	11.1629	ALDH1A2
14	56450153	56500153	195	11.1551	CFTR
11	36550186	36600186	52	11.1159	BNC2
6	22750465	22800465	167	11.1089	USP31
16	8200316	8250316	92	11.0741	BRAF,U2
7	50250416	50300416	200	11.046	5S_rRNA
1	4200214	4250214	40	11.0253	TSHZ1
24	19000234	19050234	127	11.0177	STK35,U6

## Sheet: Small Breeds_rawdata
Supplementary Data 10. Summary of XP-CLR analysis between domestic dog breeds and village dogs
We performed the XP-CLR test to detect selective sweeps (hgdp.uchicago.edu/Software/) by using the following parameters: non-overlapping windows of 50 kb, a maximum of 600 SNPs allowed within each window, and a correlation level cutoff of 0.95 between SNPs.
Chromosome	Window Start Position	Window End position	Number of SNPs	XP-CLR Score	Gene
10	8400145	8450145	169	173.711	HMGA2
15	41250231	41300231	62	169.338	IGF1
8	13400360	13450360	359	111.442	U1,U1,U1,U1
33	16250624	16300624	201	79.5012	CD96,ZBED2
26	16050208	16100208	139	72.4626	BICDL1,GCN1,RAB35
1	55900214	55950214	324	68.8048	SMOC2
7	23000416	23050416	162	61.8724	PAPPA2
4	67100218	67150218	84	55.6321	GHR
32	5300169	5350169	170	55.3509	PRKG2
19	50900487	50950487	197	51.4542	LYPD6B
6	61900465	61950465	246	50.2251	COL24A1
11	25300186	25350186	183	49.1366	KLHL3
2	34300296	34350296	255	48.0306	DIP2C
27	5950389	6000389	600	47.5806	LALBA
13	13300223	13350223	204	45.5674	CSMD3
35	6200146	6250146	162	41.2359	F13A1
10	7900145	7950145	69	41.0992	MSRB3
10	6850145	6900145	164	41.0137	SRGAP1
1	38300214	38350214	211	40.8556	STXBP5
12	34150270	34200270	157	32.8854	RIMS1
6	32100465	32150465	125	30.8109	ATF7IP2,EMP2
5	9850230	9900230	210	30.5601	OR8A1,OR8B12
30	32400281	32450281	439	30.5533	ITGA11
35	7150146	7200146	173	30.4149	RREB1
4	64500218	64550218	150	28.9271	EMB
1	107900214	107950214	115	28.7862	CCDC114,EMP3,SYNGR4,TMEM143,ZNF114
32	26800169	26850169	320	28.3009	NPNT,TBCK
26	12850208	12900208	55	28.2986	MED13L
7	40950416	41000416	247	28.2467	ETV3,ETV3L
3	27800249	27850249	345	28.127	BHMT,BHMT2,DMGDH
6	63200465	63250465	124	27.8856	SSX2IP,U6
11	51300186	51350186	74	27.8697	ARID3C,CCL27,CNTFR,DCTN3,DNAI1,GALT,IL11RA,SIGMAR1
26	13000208	13050208	55	27.7887	MED13L
32	5400169	5450169	345	27.6257	PRKG2
11	73700186	73750186	337	27.2008	CDK5RAP2,FBXW2
20	53350738	53400738	95	27.1023	EMR4
1	117850214	117900214	111	26.2905	UBA2
7	80650416	80700416	194	25.7655	MAPK4
26	12800208	12850208	42	25.6601	MED13L
8	33100360	33150360	157	25.5647	SLC35F4
29	36700458	36750458	262	25.4295	SLC26A7
10	8050145	8100145	223	25.0464	MSRB3
5	19300230	19350230	149	25.0019	HTR3A,ZBTB16
11	27000186	27050186	59	24.4562	KIAA2026
10	7550145	7600145	90	24.3425	TBC1D30
9	20650490	20700490	131	24.2578	STAT3,STAT5A,STAT5B
17	7200135	7250135	145	23.7637	HPCAL1
28	32650348	32700348	151	23.5053	ACADSB,BUB3,HMX2,HMX3
26	12950208	13000208	58	23.0979	MED13L
31	37600236	37650236	157	22.9569	HSF2BP
16	19500316	19550316	202	22.926	MNX1
14	51700153	51750153	147	22.8268	DOCK4
18	32850745	32900745	416	22.7501	CD44
14	37050153	37100153	137	22.6769	IGF2BP3,U6
28	27750348	27800348	235	22.6641	KCNK18,PDZD8,SLC18A2
14	51600153	51650153	142	22.5956	DOCK4
3	52050249	52100249	214	22.1107	ACAN,HAPLN3,MFGE8
17	6700135	6750135	133	22.0645	YWHAQ
17	19150135	19200135	99	21.8742	ADCY3,CENPO,NCOA1,PTRHD1
8	33500360	33550360	103	21.8405	C14orf37
6	63250465	63300465	197	21.6595	SSX2IP,U6
7	41100416	41150416	108	21.6363	ARHGEF11,LRRC71,NTRK1,PEAR1
36	17050451	17100451	198	21.516	RAPGEF4
10	6900145	6950145	121	21.4737	SRGAP1
25	49300166	49350166	519	21.4179	HDAC4
9	45100490	45150490	130	21.0471	FAM57A,VPS53
1	13700214	13750214	66	20.7198	BCL2,KDSR,VPS4B
24	150234	200234	109	20.7112	CST11,CST8,CSTL1
15	41300231	41350231	77	20.7073	IGF1
21	13451432	13501432	118	20.5681	PICALM
17	4550135	4600135	191	20.2999	RNF144A,RSAD2,U6
6	7800465	7850465	152	20.2161	CUX1,PRKRIP1
15	33900231	33950231	75	19.8288	CRADD
2	24500296	24550296	261	19.7708	PROSER2,UPF2
11	27050186	27100186	75	19.7621	KIAA2026
7	43500416	43550416	185	19.7253	S100A16,S100A2,S100A3,S100A4,S100A5,S100A6,S100A8
13	12400223	12450223	291	19.7135	CSMD3
9	31850490	31900490	231	19.6614	AKAP1,SCPEP1
26	12900208	12950208	56	19.3165	MED13L
6	65550465	65600465	208	19.2317	ADGRL2
25	19550166	19600166	135	19.1676	CBR4,PALLD
31	33000236	33050236	250	19.0378	KCNJ6
7	80850416	80900416	202	18.9711	MAPK4
10	55650145	55700145	181	18.8196	EML6,SNORA1
25	50550166	50600166	329	18.645	ANKMY1,CAPN10,RNPEPL1
32	7150169	7200169	197	18.6062	COQ2,HPSE
26	38350208	38400208	330	18.4995	RNLS
1	53600214	53650214	190	18.3831	PDE10A
28	26850348	26900348	181	18.1702	GFRA1
12	34450270	34500270	83	17.749	RIMS1
24	16400234	16450234	130	17.5384	CDS2,PROKR2
1	55850214	55900214	241	17.5374	SMOC2
4	52700218	52750218	136	17.4913	ADAM19,NIPAL4
24	9550234	9600234	208	17.3874	SPTLC3
3	69600249	69650249	183	17.3299	DRD5,OTOP1,SLC2A9
26	34500208	34550208	393	17.2232	PCDH15
30	6800281	6850281	97	17.122	FSIP1,THBS1
2	36000296	36050296	172	16.9834	U6
23	17054883	17104883	163	16.8396	NEK10
33	27300624	27350624	269	16.8289	KALRN
7	24900416	24950416	25	16.7592	U6
24	44650234	44700234	600	16.7216	CDH26
2	6050296	6100296	153	16.6509	RAB18
32	4650169	4700169	86	16.5968	C4orf22
9	20500490	20550490	157	16.3766	ATP6V0A1,CAVIN1,STAT3
16	5800316	5850316	162	16.1782	OR2A12,OR2A14,OR2A25,OR2A5
32	4600169	4650169	82	16.0773	C4orf22
6	8700465	8750465	168	16.0174	AP1S1,CLDN15,MOGAT3,PLOD3,SERPINE1,VGF,ZNHIT1
30	6750281	6800281	95	15.8661	FSIP1,THBS1,U6
27	24750389	24800389	164	15.8641	C2CD5
20	35450738	35500738	135	15.8529	CACNA2D3
10	13800145	13850145	116	15.7959	TRHDE
13	3250223	3300223	40	15.7559	GRHL2
20	56600738	56650738	227	15.7372	GADD45B,GNG7
15	2600231	2650231	40	15.6947	COL9A2,SMAP2
17	18600135	18650135	144	15.3577	ITSN2,PFN4,SF3B6,TP53I3
29	39200458	39250458	177	15.3437	VIRMA
3	32100249	32150249	186	15.1909	CYFIP1,NIPA1,NIPA2
22	57700173	57750173	226	15.0692	MYO16
19	36900487	36950487	247	14.9504	U6
3	29250249	29300249	66	14.8415	PDE8B,WDR41
17	59500135	59550135	170	14.8046	ANP32E,APH1A,CA14,CIART,MRPS21,U6
26	12750208	12800208	161	14.7359	MED13L
7	36800416	36850416	155	14.6898	SMYD3
10	55600145	55650145	265	14.4357	EML6,SNORA1,SPTBN1
4	23900218	23950218	312	14.4238	ANXA7,CFAP70
26	16000208	16050208	147	14.2852	BICDL1
12	14400270	14450270	212	14.1882	ENPP4,ENPP5,RCAN2
13	12800223	12850223	224	14.1674	CSMD3
17	25500135	25550135	290	14.139	SLC30A6,SPAST,YIPF4
23	10704883	10754883	114	14.1002	ULK4
7	41600416	41650416	79	14.0241	BGLAP,CCT3,GLMP,RHBG,SMG5,TMEM79
1	53800214	53850214	144	14.0001	PDE10A
25	19350166	19400166	165	13.992	PALLD
12	47250270	47300270	101	13.9846	U1,U6
20	8900738	8950738	141	13.9311	SRGAP3
10	7350145	7400145	102	13.7483	GNS,RASSF3
15	27350231	27400231	179	13.7277	NTS,RASSF9
7	80600416	80650416	526	13.7178	SKA1
4	27600218	27650218	102	13.6744	U6
15	40800231	40850231	104	13.5392	DRAM1
6	28600465	28650465	175	13.5156	BFAR,PARN,PLA2G10
15	5950231	6000231	52	13.3874	EVA1B,SH3D21,STK40,THRAP3
11	26250186	26300186	135	13.3129	CTNNA1
34	16400200	16450200	231	13.2866	KLHL6,MCF2L2,SNORA4,SNORA63,SNORA63,SNORA81
17	6500135	6550135	34	13.2276	ASAP2,CPSF3,ITGB1BP1
29	32400458	32450458	222	13.0977	ATP6V0D2,U4
27	4900389	4950389	142	13.0434	BCDIN3D,NCKAP5L,TMBIM6
9	25900490	25950490	23	12.9574	KAT7,TAC4
1	38350214	38400214	161	12.8366	STXBP5
38	8600217	8650217	276	12.8271	7SK,BRINP3,U6
3	14100249	14150249	87	12.7392	FAM81B,TTC37
28	25850348	25900348	114	12.7209	ATRNL1
11	73850186	73900186	323	12.6325	FBXW2,PHF19
30	25250281	25300281	171	12.6315	ANXA2,ICE2
8	37750360	37800360	139	12.538	KCNH5
9	19050490	19100490	70	12.5343	FAM171A2,GPATCH8,GRN,ITGA2B
22	4750173	4800173	98	12.4652	LRCH1
32	21650169	21700169	178	12.4522	MTTP
15	7050231	7100231	193	12.4256	DLGAP3,ZMYM6
7	41300416	41350416	149	12.413	BCAN,CRABP2,HAPLN2,ISG20L2,MRPL24,NES,RRNAD1
20	43600738	43650738	192	12.407	ATP13A1,GMIP,LPAR2,ZNF502
2	72150296	72200296	84	12.398	ATPIF1,MED18,SESN2
29	36150458	36200458	318	12.26	NECAB1
10	8700145	8750145	26	12.2038	IRAK3
6	8050465	8100465	101	12.0925	CUX1
32	5250169	5300169	288	12.0875	BMP3,PRKG2
11	62800186	62850186	279	12.0541	RAD23B
28	29350348	29400348	219	12.0326	EIF3A,FAM45A,PRDX3,SFXN4,SNORA19,SNORA19
7	10550416	10600416	35	12.0321	PPP2R5A,TMEM206
11	34600186	34650186	35	12.001	NFIB
1	31550214	31600214	106	11.9855	CITED2
3	23500249	23550249	126	11.9355	EDIL3
4	79150218	79200218	171	11.8927	CDH9
1	83400214	83450214	127	11.8051	TRPM6
32	9850169	9900169	208	11.7315	U6
26	13400208	13450208	276	11.6464	RNFT2
1	106600214	106650214	231	11.6453	ATF5,MYH14,VRK3,ZNF473
24	15700234	15750234	196	11.5799	7SK,FERMT1
9	19900490	19950490	139	11.5125	NBR1,TMEM106A,U2,U2,U2,U2,U2,U2
25	42100166	42150166	117	11.4838	TRIP12
11	38400186	38450186	71	11.4581	ADAMTSL1
36	24200451	24250451	180	11.4143	UBE2E3
9	20400490	20450490	95	11.3729	ATP6V0A1,COASY,HSD17B1,MLX,NAGLU,PSMC3IP,RETREG3,TUBG1
15	33950231	34000231	69	11.3635	CRADD
19	35950487	36000487	173	11.3113	NCKAP5
28	30550348	30600348	258	11.298	PLPP4
20	32000738	32050738	300	11.2191	FAM3D
12	19300270	19350270	201	11.0506	PKHD1
27	33550389	33600389	243	11.0373	APOLD1,DDX47
7	54150416	54200416	60	11.0165	RPRD1A
4	29650218	29700218	237	10.9801	SH2D4B,TSPAN14
11	1400186	1450186	42	10.9575	GFPT2,MAPK9
17	57500135	57550135	380	10.891	U1,U1
10	22100145	22150145	245	10.7694	EFCAB6,MPPED1
3	24250249	24300249	128	10.7313	VCAN
26	2550208	2600208	355	10.7162	TMEM132D,U6
4	59100218	59150218	26	10.7092	HMGXB3,PDE6A,SLC26A2,TIGD6
11	53650186	53700186	46	10.6544	U6,ZCCHC7
9	20000490	20050490	17	10.6439	BRCA1,NBR1,RND2,VAT1
5	20950230	21000230	81	10.6063	BCO2,IL18,PTS,TEX12
6	11050465	11100465	148	10.5176	BAIAP2L1,BRI3,TECPR1
28	14500348	14550348	81	10.426	5S_rRNA,C10orf76,U6
22	23000173	23050173	108	10.2936	7SK,U6atac
15	52500231	52550231	276	10.2797	RBM46
23	19954883	20004883	182	10.2495	UBE2E1
1	108400214	108450214	107	10.2247	BICRA
34	17750200	17800200	136	10.1201	VPS8
2	80200296	80250296	495	10.06	IGSF21
19	12250487	12300487	64	10.0417	JADE1
7	36750416	36800416	102	10.0391	SMYD3
1	64850214	64900214	19	10.0244	HINT3,NCOA7,TRMT11
7	41000416	41050416	143	9.99793	ARHGEF11,ETV3,ETV3L
6	21350465	21400465	189	9.97912	TNRC6A
30	18400281	18450281	114	9.97561	ONECUT1
5	81000230	81050230	59	9.93937	ZFP90
33	30850624	30900624	528	9.92844	XXYLT1
19	26050487	26100487	310	9.89203	CNTNAP5
3	91750249	91800249	161	9.88844	MFSD7,MYL5,PCGF3,PDE6B
22	4100173	4150173	70	9.87494	U2
23	13454883	13504883	261	9.83668	SNORA73
5	6100230	6150230	159	9.83457	ETS1
2	51850296	51900296	180	9.83437	SREK1
1	82500214	82550214	263	9.83332	PCSK5
5	62900230	62950230	109	9.79648	CLSTN1,PIK3CD,TMEM201
24	37000234	37050234	120	9.77412	PTPN1,RIPOR3
18	54950745	55000745	397	9.75265	CPSF7,LRRC10B,PPP1R32,SDHAF2,SYT7
8	50250360	50300360	95	9.7434	AHSA1,SPTLC2,U6,VIPAS39
18	1650745	1700745	46	9.71031	IKZF1
17	23050135	23100135	255	9.66312	ALK,CLIP4
6	63000465	63050465	204	9.63923	LPAR3,MCOLN3
5	13250230	13300230	320	9.63368	GRIK4
20	53400738	53450738	152	9.62132	ADGRE1,EMR4
24	16150234	16200234	133	9.60939	GPCPD1
27	28550389	28600389	108	9.60496	PIK3C2G
18	14500745	14550745	167	9.55334	CDHR3
6	18200465	18250465	92	9.53165	APOBR,CORO1A,IL27,NUPR1,SGF29,SULT1A1
15	46050231	46100231	41	9.50546	ARHGAP10,PRMT9
15	54150231	54200231	288	9.48471	PDGFC
9	37600490	37650490	161	9.42172	HEATR6
1	68600214	68650214	190	9.42078	L3MBTL3
28	35350348	35400348	239	9.38233	ADAM12
3	49400249	49450249	307	9.29941	KLHL25
11	40150186	40200186	98	9.17058	MLLT3
24	18500234	18550234	257	9.16174	CPXM1,EBF4
5	38800230	38850230	148	9.14882	PMP22
32	18000169	18050169	229	9.13425	BMPR1B,UNC5C
29	7000458	7050458	90	9.11091	XKR4
8	23050360	23100360	128	9.07543	U6
12	15050270	15100270	246	9.04529	ADGRF5,MEP1A
18	51950745	52000745	200	9.03736	CAPN1,POLA2
15	41050231	41100231	64	9.00974	PARPBP,PMCH
23	29354883	29404883	173	8.96249	ACPP,DNAJC13,U6
10	5100145	5150145	161	8.94579	FAM19A2
15	16750231	16800231	100	8.94451	CDC20,HYI,MED8,SZT2
8	35700360	35750360	129	8.91042	SIX1,SIX4
7	16750416	16800416	131	8.85978	NMNAT2
10	8000145	8050145	145	8.84285	MSRB3,U6
25	37800166	37850166	157	8.80651	CUL3
24	15900234	15950234	127	8.80331	CHGB,MCM8,TRMT6
24	29650234	29700234	193	8.78565	CHD6
32	1050169	1100169	271	8.77406	CCDC158,U6
7	72600416	72650416	96	8.68035	L3MBTL4
4	13750218	13800218	105	8.65131	CABCOCO1
19	37300487	37350487	302	8.64624	MGAT5,TMEM163
13	16150223	16200223	54	8.60978	EIF3H
19	25800487	25850487	180	8.60785	CNTNAP5
11	53250186	53300186	158	8.60593	PAX5
22	49300173	49350173	123	8.58603	GPR18,GPR183,U6,UBAC2
1	29500214	29550214	196	8.57815	IL20RA
13	16100223	16150223	107	8.56693	EIF3H
26	21300208	21350208	99	8.51164	MN1,PITPNB
32	4800169	4850169	137	8.4994	C4orf22

## Sheet: Large Breeds_rawdata
Supplementary Data 10. Summary of XP-CLR analysis between domestic dog breeds and village dogs
We performed the XP-CLR test to detect selective sweeps (hgdp.uchicago.edu/Software/) by using the following parameters: non-overlapping windows of 50 kb, a maximum of 600 SNPs allowed within each window, and a correlation level cutoff of 0.95 between SNPs.
Chromosome	Window Start Position	Window End position	Number of SNPs	XP-CLR Score	Gene
15	41250231	41300231	56	153.989	IGF1
38	17750217	17800217	278	115.989	LRRC52
34	36600181	36650181	237	101.183	FNDC3B
16	17900316	17950316	236	86.967	DPP6
11	34650186	34700186	94	67.7931	NFIB
26	16050208	16100208	104	64.1506	BICDL1,GCN1,RAB35
25	40800166	40850166	205	59.944	SPHKAP
10	7650145	7700145	200	55.8094	WIF1
6	21250465	21300465	122	52.2197	SLC5A11,TNRC6A,U6
13	60400223	60450223	182	45.4766	SLC4A4
5	86450230	86500230	215	45.1952	CDH8
9	37250490	37300490	104	44.7954	DUSP14,SYNRG,TADA2A
2	76500296	76550296	225	44.2632	EPHB2
7	72600416	72650416	107	41.3446	L3MBTL4
19	13600487	13650487	102	41.0115	U6
38	18000217	18050217	228	39.7652	LMX1A
26	16450208	16500208	161	38.9199	COQ5,DYNLL1,POP5
9	38250490	38300490	196	38.3305	FNDC8,NLE1,RAD51D,RFFL,UNC45B
15	34600231	34650231	136	37.9395	TMCC3
5	16800230	16850230	142	37.7291	APOA1,APOA4,APOA5,BUD13,ZPR1
10	50950145	51000145	173	37.3281	FSHR
1	55750214	55800214	338	36.8954	DACT2
22	2100173	2150173	100	36.5525	EBPL,KPNA3
13	56150223	56200223	119	35.8163	EPHA5
9	59800490	59850490	90	34.6087	RABGAP1,U6
3	84950249	85000249	281	33.9132	ANAPC4,ZCCHC4
10	17050145	17100145	98	33.886	HDAC10,MOV10L1,PANX2,SELENOO,TRABD,TUBGCP6
2	37600296	37650296	187	33.4373	ARHGAP26
3	51700249	51750249	139	33.4095	DET1,MRPL46,MRPS11
20	47650738	47700738	294	32.6573	7SK
6	76350465	76400465	300	32.345	U6
6	7250465	7300465	156	32.1568	POR,RHBDD2
1	107600214	107650214	117	31.7727	BCAT2,FGF21,FUT2,IZUMO1,MAMSTR,NTN5,RASIP1
17	8250135	8300135	267	30.8483	GREB1
37	25900317	25950317	137	30.822	DES,DNPEP,GLB1L,PTPRN,SPEG
26	37650208	37700208	261	30.7019	MINPP1
3	51950249	52000249	213	30.0527	ACAN
35	7150146	7200146	173	29.5714	RREB1
9	31650490	31700490	177	29.5462	C17orf67,DGKE
10	5100145	5150145	160	29.3417	FAM19A2
31	9600236	9650236	176	28.7926	ROBO2
30	22000281	22050281	118	28.5656	ZNF280D
4	54950218	55000218	167	27.5414	CNOT8,FAXDC2,GEMIN5,LARP1
3	50350249	50400249	221	27.4797	AGBL1
6	63150465	63200465	52	26.96	LPAR3
8	13400487	13450487	337	26.7556	U1,U1,U1,U1
16	31250316	31300316	137	26.5855	FUT10
7	23000416	23050416	126	26.5204	PAPPA2
28	13500348	13550348	96	25.9126	PAX2
17	35400135	35450135	194	25.723	ACOXL
10	62100145	62150145	211	25.6064	B3GNT2,COMMD1
4	13650218	13700218	131	25.5806	CABCOCO1
25	19700166	19750166	319	25.427	U6
25	2850166	2900166	120	24.7083	SNORA52
1	76400214	76450214	188	24.5618	RASEF
2	15300296	15350296	88	24.2998	ZEB1
11	51950186	52000186	114	24.1793	UNC13B
13	61100223	61150223	291	24.1653	NPFFR2
32	5500169	5550169	248	23.9298	RASGEF1B
20	20800738	20850738	157	23.929	FOXP1
26	38850208	38900208	457	23.8352	CH25H,LIPA
1	112200214	112250214	87	23.3102	DEDD2,POU2F2
1	57500214	57550214	142	23.2089	VGLL2
16	23900316	23950316	210	23.0992	ANK1,NKX6-3
30	16800281	16850281	199	22.9406	AP4E1,TNFAIP8L3
1	18850214	18900214	82	22.8317	WDR7
17	54200135	54250135	347	22.7142	CD2
22	12050173	12100173	128	22.672	U6
4	13950218	14000218	50	22.5694	ARID5B
23	17054883	17104883	162	22.3986	NEK10
15	15050231	15100231	107	22.2447	HPDL,MUTYH,TESK2,TOE1
9	19950490	20000490	77	22.0941	BRCA1,NBR1,TMEM106A
30	11900281	11950281	264	21.955	BLOC1S6,SLC30A4
3	22450249	22500249	133	21.8796	snoU2-30
22	8900173	8950173	71	21.8647	VWA8
7	73100416	73150416	152	21.7336	ARHGAP28
34	18450181	18500181	32	21.3134	IGF2BP2
18	47300745	47350745	296	21.2987	DHCR7,NADSYN1
36	16800451	16850451	136	20.9421	ITGA6
13	24950223	25000223	40	20.7933	U6
2	72300296	72350296	129	20.7711	EYA3,PTAFR
1	28600214	28650214	87	20.7244	PDE7B
15	24800231	24850231	120	20.3991	TMTC2,U12
14	31600153	31650153	237	20.3612	U6
36	25600451	25650451	216	20.2292	PDE1A
10	10850145	10900145	255	19.9949	NUP107
11	16050186	16100186	126	19.9708	LMNB1,MARCH3
8	30450487	30500487	183	19.9013	CGRRF1,GMFB,SAMD4A
22	33000173	33050173	179	19.8816	U6,Y_RNA
25	11050166	11100166	129	19.7809	SLC46A3
3	23600249	23650249	128	19.7702	EDIL3
17	42650135	42700135	176	19.6804	7SK
28	5450348	5500348	133	19.4855	HTR7
22	11950173	12000173	42	19.3858	U6
6	63000465	63050465	212	19.2248	LPAR3,MCOLN3
15	33950231	34000231	38	19.223	CRADD
2	71250296	71300296	234	19.0398	PTPRU
2	74650296	74700296	136	18.797	U6
11	12600186	12650186	150	18.6739	SNX2
32	20400169	20450169	341	18.6676	STPG2
25	46450166	46500166	245	18.6261	AGAP1
31	38550236	38600236	384	18.5915	FAM207A,ITGB2
1	22050214	22100214	174	18.558	DCC
12	37350270	37400270	140	18.5304	SENP6,U6,U6
3	34150249	34200249	112	18.343	GABRB3
37	18300317	18350317	107	18.2844	CPS1
32	24950169	25000169	316	18.197	U6
1	107650214	107700214	148	18.1486	BCAT2,CA11,DBP,FAM83E,FUT2,MAMSTR,NTN5,RASIP1,RPL18,SPHK2
3	73050249	73100249	159	18.0848	KLB,RFC1
2	62250296	62300296	124	18.0595	AKTIP,RBL2
3	30100249	30150249	106	18.0565	IQGAP2,U6
36	12850451	12900451	211	18.0478	STK39
11	35050186	35100186	138	17.7275	ZDHHC21
3	23650249	23700249	62	17.6639	EDIL3
21	6352273	6402273	211	17.6251	PIWIL4
9	41950490	42000490	292	17.5992	KSR1
26	13300208	13350208	148	17.5547	U6
2	15350296	15400296	44	17.4928	ZEB1
14	60350153	60400153	145	17.3879	CADPS2
13	36750223	36800223	160	17.2409	LYPD2,PSCA,SLURP1
28	27500348	27550348	262	17.215	SHTN1
25	13450166	13500166	125	17.2108	ATP8A2,SHISA2
28	24650348	24700348	150	17.1975	CASP7,DCLRE1A,PLEKHS1
19	22350487	22400487	82	17.1972	HS6ST1
22	1450173	1500173	52	17.1019	5S_rRNA
10	7700145	7750145	190	17.0849	WIF1
29	36400458	36450458	272	16.8566	PIP4P2
6	52500465	52550465	134	16.8022	DPYD
24	650234	700234	36	16.7806	THBD
5	36250230	36300230	48	16.722	MAP2K4
12	44300270	44350270	226	16.7137	MRAP2
25	46850166	46900166	267	16.5359	AGAP1
3	52250249	52300249	62	16.5216	ABHD2,FANCI,RLBP1
17	52600135	52650135	158	16.4559	SYCP1,TSHB
28	21800348	21850348	158	16.2964	DUSP5
1	102900214	102950214	172	16.2786	LENG8,TTYH1
32	6550169	6600169	384	16.2509	SCD5,TMEM150C
15	45500231	45550231	129	16.1456	U2
18	49550745	49600745	223	16.1208	LRP5
35	6300146	6350146	124	16.1134	F13A1
3	29250249	29300249	67	16.09	PDE8B,WDR41
21	5002273	5052273	83	16.0742	MAML2
3	58800249	58850249	164	15.8124	BLOC1S4,MRFAP1L1,S100P
3	50200249	50250249	251	15.7978	AGBL1
3	73250249	73300249	155	15.7648	KLHL5,WDR19
19	2350487	2400487	43	15.6864	CLGN,ELMOD2,MGAT4D
8	48300487	48350487	63	15.5143	FOS,TMED10
2	12000296	12050296	122	15.4799	NEBL
18	44850745	44900745	228	15.4785	U6
14	34450153	34500153	36	15.2952	ITGB8
14	10950153	11000153	207	15.2194	POT1
5	63850230	63900230	146	15.2068	CDK10,CHMP1A,FANCA,SPATA2L,SPATA33,VPS9D1,ZNF276
1	49650214	49700214	106	15.0917	MAP3K4
10	14050145	14100145	229	15.0784	TRHDE
25	40650166	40700166	247	14.8954	SPHKAP
25	20000166	20050166	100	14.8542	SH3RF1
10	7350145	7400145	102	14.8175	GNS,RASSF3
4	67100218	67150218	84	14.7522	GHR
10	47100145	47150145	94	14.7102	CAMKMT
38	2900217	2950217	161	14.7092	EIF2D,RASSF5
31	38800236	38850236	510	14.6679	ADARB1,POFUT2
7	64800416	64850416	351	14.6657	C18orf8,NPC1,RIOK3,U6
25	11250166	11300166	112	14.6083	FLT1
7	64650416	64700416	271	14.5766	ANKRD29,LAMA3
3	91200249	91250249	38	14.5554	ANAPC13,LCORL
31	31350236	31400236	485	14.5516	SETD4
10	8000145	8050145	148	14.5252	MSRB3,U6
4	64500218	64550218	149	14.5007	EMB
28	36150348	36200348	202	14.4375	DOCK1,FAM196A
9	37400490	37450490	201	14.402	HNF1B,SYNRG
5	55200230	55250230	132	14.3987	GLIS1,NDC1,YIPF1
9	25550490	25600490	160	14.3532	PHB
26	9750208	9800208	57	14.3448	HECTD4,TRAFD1
20	34250738	34300738	61	14.2513	ERC2
1	56200214	56250214	191	14.2012	7SK
34	21550181	21600181	172	14.1749	TPRG1
2	63100296	63150296	114	14.1433	TOX3
33	19700624	19750624	204	13.9949	GAP43
15	2600231	2650231	38	13.957	COL9A2,SMAP2
12	37250270	37300270	127	13.9509	SENP6,U6
34	32650181	32700181	195	13.8739	SERPINI1
31	33150236	33200236	257	13.7458	7SK,SNORA19
3	22500249	22550249	105	13.6871	snoU2-30
32	38400169	38450169	266	13.6583	PDE5A
10	7900145	7950145	69	13.6214	MSRB3
25	34300166	34350166	248	13.6064	CHMP7,PEBP4,RHOBTB2
11	51300186	51350186	82	13.59	ARID3C,CCL27,CNTFR,DCTN3,DNAI1,GALT,IL11RA,SIGMAR1
32	38350169	38400169	90	13.5896	PDE5A
32	16500169	16550169	145	13.5799	GRID2
7	25700416	25750416	145	13.5784	PRDX6,SLC9C2
9	19550490	19600490	152	13.541	C17orf105,DUSP3,MPP3,SOST
32	4800169	4850169	134	13.5272	C4orf22
37	16400317	16450317	215	13.4564	CRYGB,CRYGC,PLEKHM3,U6,crygd
9	33750490	33800490	121	13.4202	GDPD1,PRR11,SKA2,cfa-mir-301a,cfa-mir-454
2	33850296	33900296	247	13.3007	WDR37
25	19550166	19600166	135	13.2929	CBR4,PALLD
31	38850236	38900236	600	13.2764	POFUT2
12	12150270	12200270	142	13.2727	MRPS18A
1	100700214	100750214	111	13.2247	ZNF304
15	18600231	18650231	106	13.1824	OR4E1,OR4E2,SALL2
15	2550231	2600231	20	13.1645	SMAP2,ZFP69B
12	9250270	9300270	202	13.1137	LRFN2,U6
7	20800416	20850416	120	13.1084	FAM20B,TOR3A
33	30700624	30750624	112	13.0959	ACAP2,U1,XXYLT1
6	71100465	71150465	244	13.09	SLC44A5
36	12900451	12950451	174	13.0839	STK39
4	66750218	66800218	94	13.0271	ZNF131
9	6900490	6950490	226	13.017	C17orf80,CDC42EP4,FAM104A,SDK2
38	22900217	22950217	347	13.0103	MNDA
33	4500624	4550624	53	13.0037	EPHA6
23	28254883	28304883	201	12.9582	ASTE1,ATP2C1,NEK11
33	4450624	4500624	97	12.9376	EPHA6
10	69200145	69250145	261	12.9147	CD207,CLEC4F,FIGLA,VAX2
4	21500218	21550218	286	12.9009	ADAMTS14,PALD1,PRF1
37	27700317	27750317	221	12.8706	EPHA4
12	5700270	5750270	221	12.8388	CDKN1A,SRSF3
11	51150186	51200186	49	12.7903	DNAI1,FAM219A
18	6300745	6350745	92	12.759	VOPP1
3	73300249	73350249	225	12.6838	KLHL5
19	29400487	29450487	124	12.6511	GLI2
11	67850186	67900186	116	12.6275	RGS3
9	19700490	19750490	94	12.5921	DHX8,ETV4,U6
9	42250490	42300490	274	12.5677	NOS2
28	15150348	15200348	61	12.4723	ARL3,SUFU,TRIM8
6	50800465	50850465	145	12.4697	PLPPR5
35	19450146	19500146	153	12.448	CDKAL1
9	20150490	20200490	35	12.4196	AOC2,AOC3,G6PC,PSME3,PTGES3L-AARSD1
26	6900208	6950208	138	12.4157	KNTC1,RSRC2,SNORA9,ZCCHC8
13	27150223	27200223	147	12.3549	ASAP1
34	16150181	16200181	180	12.2955	MCF2L2
33	7400624	7450624	180	12.2856	ABI3BP
10	64400145	64450145	232	12.2653	7SK
2	79000296	79050296	196	12.2423	HTR6,TMCO4
10	13550145	13600145	146	12.226	TPH2
20	42950738	43000738	35	12.1688	LARS2,SNORA62
33	3550624	3600624	222	11.9673	U6
10	14150145	14200145	224	11.8923	TRHDE
5	61250230	61300230	119	11.8846	CAMTA1
2	19050296	19100296	206	11.7641	MRC1,SLC39A12
7	72550416	72600416	173	11.7087	L3MBTL4
31	37500236	37550236	590	11.6625	HSF2BP
20	48000738	48050738	179	11.6576	ADGRE2,ADGRE3,ZNF333
16	19500316	19550316	199	11.6347	MNX1
5	66800230	66850230	223	11.608	IRF8
7	58350416	58400416	135	11.6016	5S_rRNA,DSC1,DSC2,U6
13	62800223	62850223	233	11.5623	EPGN,MTHFD2L
2	9000296	9050296	203	11.5011	KIAA1217
29	39600458	39650458	354	11.4792	TP53INP1
32	4750169	4800169	186	11.4574	C4orf22
15	15000231	15050231	104	11.4411	HPDL,MUTYH,TESK2,TOE1
21	1652273	1702273	91	11.4312	CNTN5
5	9950230	10000230	192	11.4244	OR8B4,OR8B8
22	2250173	2300173	93	11.3821	7SK,PHF11,RCBTB1,SETDB2
17	19200135	19250135	104	11.3512	ADCY3,CENPO
24	39750234	39800234	263	11.3444	BCAS1
35	7850146	7900146	320	11.3373	BMP6,TXNDC5
36	10900451	10950451	79	11.3087	CSRNP3,GALNT3
25	19350166	19400166	147	11.2692	PALLD
3	52050249	52100249	220	11.2396	ACAN,HAPLN3,MFGE8
7	1900416	1950416	27	11.2286	PKP1
33	27300624	27350624	261	11.2154	KALRN
24	1000234	1050234	65	11.1258	FOXA2
37	28300317	28350317	228	11.0836	PAX3
32	29200169	29250169	82	11.0804	COL25A1,ETNPPL,U4
20	47600738	47650738	369	11.0493	7SK
36	11350451	11400451	158	11.0434	SCN9A
18	53300745	53350745	187	11.03	ATL3,RTN3
5	84050230	84100230	343	11.0292	CDH11
34	40300181	40350181	370	10.9676	U4
17	56350135	56400135	142	10.9515	WARS2
35	400146	450146	25	10.9078	SPIDR
32	9600169	9650169	204	10.8767	ARHGAP24,MAPK10
28	17050348	17100348	186	10.8581	SORCS3
34	35500181	35550181	312	10.8079	TNIK
36	19900451	19950451	131	10.7029	EVX2,HOXD10,HOXD11,HOXD12,HOXD8
11	27300186	27350186	205	10.6817	IL33

## Sheet: Drop Ears_rawdata
Supplementary Data 10. Summary of XP-CLR analysis between domestic dog breeds and village dogs
We performed the XP-CLR test to detect selective sweeps (hgdp.uchicago.edu/Software/) by using the following parameters: non-overlapping windows of 50 kb, a maximum of 600 SNPs allowed within each window, and a correlation level cutoff of 0.95 between SNPs.
Chromosome	Window Start Position	Window End position	Number of SNPs	XP-CLR Score	Gene
1	200214	250214	600	947.526	ENPP1
2	5450811	5500811	600	881.73	U6
24	19350234	19400234	600	854.107	U6,U6
3	200249	250249	600	672.239	SRP19
35	50146	100146	600	669.477	SPIDR
3	50249	100249	600	604.758	REEP5
24	19300234	19350234	600	557.938	U6
8	2300487	2350487	600	545.333	U6
31	39250227	39300227	600	544.353	PCBP3
3	31300249	31350249	600	533.131	OR6C76
25	51000166	51050166	600	529.958	CROCC2
38	23600217	23650217	600	524.625	KIRREL1,SUSD4
31	39300227	39350227	600	521.506	COL6A1,PCBP3
8	2400487	2450487	600	514.922	U6,U6
3	31350249	31400249	600	506.51	OR6C76
6	77150465	77200465	600	483.73	WLS
1	121800214	121850214	600	481.01	PLEKHF1,POP4
34	100181	150181	600	477.447	OTULIN
16	59050316	59100316	600	472.208	CBD105,SPAG11
8	2350487	2400487	600	447.67	U6,U6
38	23500217	23550217	600	429.301	CD1D,KIRREL1
2	6750811	6800811	600	411.816	YME1L1
31	39200227	39250227	600	406.37	PCBP3
18	54300745	54350745	600	395.974	U6
13	59000223	59050223	600	378.341	UGT2B31
6	40600465	40650465	600	338.937	ATP5F1,SNORD112
17	57550135	57600135	600	318.6	U1,U1
15	8500231	8550231	600	314.818	SHCBP1,VPS35
18	49100745	49150745	600	284.549	CPT1A,IGHMBP2,MRPL21,TESMIN
13	58950223	59000223	600	276.728	UGT2B31
33	30850624	30900624	542	268.318	XXYLT1
28	40750348	40800348	600	263.775	ADGRA1
10	69050145	69100145	600	255.616	ADD2
13	223	50223	600	244.265	LAPTM4B
1	121850214	121900214	600	240.011	POP4,VSTM2B
31	38300227	38350227	600	235.835	LRRC3,TSPEAR
10	8050145	8100145	224	224.259	MSRB3
26	38600208	38650208	600	209.174	ANKRD22,LIPK,LIPM
26	38750208	38800208	600	208.261	ACTA2,FAS
13	58900223	58950223	600	192.414	UGT2B31,YTHDC1
30	38750281	38800281	592	182.742	LINGO1
25	49350166	49400166	600	170.885	HDAC4
31	38950227	39000227	581	163.571	COL18A1,SLC19A1
10	7700145	7750145	186	155.938	WIF1
10	8600145	8650145	94	153.507	LLPH
10	7450145	7500145	210	144.27	GNS,TBC1D30
38	23550217	23600217	600	141.598	KIRREL1
3	31500249	31550249	600	140.337	COR6C40
8	2250487	2300487	600	139.566	U6
22	60950173	61000173	550	115.722	ATP4B,GAS6,GRK1,TMEM255B
21	40652273	40702273	600	114.09	SAA1,SAA1,SAAL1
16	1100316	1150316	600	106.661	ADCY1
33	5300624	5350624	600	104.861	OR5K4
28	24650348	24700348	149	97.9363	CASP7,DCLRE1A,PLEKHS1
27	750389	800389	600	96.6589	NCKAP1L,PDE1B
31	39000227	39050227	600	79.6645	COL18A1,SLC19A1
12	72150270	72200270	600	77.8212	PHF10
34	18350181	18400181	67	77.818	IGF2BP2,LIPH,SENP2
37	150317	200317	600	77.6907	WDR75
32	50169	100169	600	67.1758	RCHY1,THAP6
10	7300145	7350145	183	63.3297	RASSF3
10	6950145	7000145	48	56.8889	C12orf66,SRGAP1
10	7650145	7700145	228	54.5113	WIF1
22	2100173	2150173	103	52.1425	EBPL,KPNA3
1	24400214	24450214	138	49.9246	MC2R,MC5R
16	200316	250316	600	48.2237	PKD1L1
28	40700348	40750348	600	42.9578	ADGRA1,CFAP46
10	8000145	8050145	148	42.4401	MSRB3,U6
10	7050145	7100145	58	42.4392	C12orf56,SNORA42
24	19400234	19450234	600	40.1855	U6,U6
27	34200389	34250389	247	37.8111	BCL2L14,LRP6
10	7550145	7600145	99	37.7245	TBC1D30
8	63200487	63250487	262	37.0742	PPP4R4
1	34150214	34200214	99	36.1518	ADGRG6
28	35250348	35300348	250	34.8771	ADAM12
16	10550316	10600316	600	34.6869	5S_rRNA,U6
22	2950173	3000173	141	34.2915	CYSLTR2
14	4050153	4100153	49	31.8446	EXOC4
14	4200153	4250153	168	31.5254	CHCHD3
1	24100214	24150214	447	31.0565	MRO
20	47650738	47700738	362	30.5029	7SK
10	7850145	7900145	156	29.9984	LEMD3,MSRB3
37	25950317	26000317	185	29.0058	DES,DNPEP,GLB1L,SPEG
20	56700738	56750738	158	28.8963	LMNB2,LSM7,SPPL2B,TMPRSS9
1	24300214	24350214	191	28.8827	5S_rRNA
21	27152273	27202273	600	28.404	OR51F1
10	8650145	8700145	89	27.5299	IRAK3,LLPH
31	36200227	36250227	402	27.1147	PRDM15,RIPK4
36	12200451	12250451	161	26.7433	XIRP2
9	18250490	18300490	241	25.9103	MAP3K14
20	47100738	47150738	284	24.9585	CASP14,CCDC105,SLC1A6
14	3500153	3550153	109	24.7206	EXOC4
1	72300214	72350214	167	24.7083	DAPK1
34	12800181	12850181	183	24.2559	GNB4,MFN1,ZNF639
10	7950145	8000145	113	24.1274	MSRB3,U6
28	27350348	27400348	182	23.2703	ENO4
1	108600214	108650214	98	23.0314	C5AR2,DHX34,MEIS3,SLC8A2
3	71750249	71800249	315	22.7082	APBB2
6	37050465	37100465	48	22.0425	GLIS2,SRL,TFAP4,VASN
10	8950145	9000145	182	21.8173	GRIP1
10	7750145	7800145	120	21.8014	LEMD3,WIF1
10	6750145	6800145	132	21.6852	SRGAP1
6	41050465	41100465	54	21.2246	CD53,LRIF1
14	3900153	3950153	67	21.1774	EXOC4
11	73500186	73550186	471	20.9941	CDK5RAP2
10	8750145	8800145	70	20.1245	HELB,IRAK3
16	58100316	58150316	359	20.1225	U6
37	6000317	6050317	153	19.993	HECW2
6	40300465	40350465	73	19.9239	HBM,LUC7L
36	10900451	10950451	92	19.8069	CSRNP3,GALNT3
6	37950465	38000465	95	19.0593	MEFV,TIGD7,ZNF200,ZNF263
2	11900811	11950811	239	18.9545	NEBL
1	93500214	93550214	101	18.7693	CD274,INSL6,PLGRKT
22	2300173	2350173	134	18.6786	PHF11,SETDB2
24	23350234	23400234	81	18.4107	ASIP
34	20150181	20200181	60	18.1619	BCL6
1	28600214	28650214	89	18.1108	PDE7B
31	14050227	14100227	384	18.1106	BTG3
1	114800214	114850214	65	18.0513	DPF1,SIPA1L3
37	5800317	5850317	50	18.0063	DNAH7,STK17B
34	14750181	14800181	10	17.9733	SOX2OT_exon1,SOX2OT_exon2
37	19550317	19600317	266	17.9719	ERBB4
34	17200181	17250181	90	17.8642	CAMK2N2,CLCN2,ECE2,EIF4G1,FAM131A,PSMD2,SNORD66
4	13950218	14000218	47	17.6036	ARID5B
6	37400465	37450465	19	17.4886	CREBBP
1	93600214	93650214	53	17.4564	CD274,PDCD1LG2,PLGRKT
3	69850249	69900249	138	17.324	NSG1,STX18
4	61300218	61350218	112	17.1462	ARL15
8	36950487	37000487	86	17.0859	SYT16
1	49600214	49650214	141	17.082	MAP3K4
22	2650173	2700173	81	16.823	FNDC3A
3	73250249	73300249	160	16.7889	KLHL5,WDR19
1	109300214	109350214	158	16.4184	GNG8,PTGIR
6	37550465	37600465	21	16.2825	CREBBP,DNASE1,TRAP1
5	68000268	68050268	343	16.2331	ATP2C2,TLDC1
11	51050186	51100186	104	16.232	C9orf24,FAM219A,KIF24,MYORG,NUDT2
11	48700186	48750186	74	16.1825	U4,U6
34	18450181	18500181	26	16.1752	IGF2BP2
5	5950268	6000268	145	16.1623	FLI1
30	25400281	25450281	150	15.8508	RORA
2	81050811	81100811	480	15.7882	PADI1
1	55950214	56000214	181	15.7546	SMOC2
7	42450416	42500416	43	15.7254	ADAM15,DCST1,DCST2,EFNA4,FLAD1,LENEP,ZBTB7B
8	59850487	59900487	118	15.5384	EML5,ZC3H14
6	37300465	37350465	16	15.3652	ADCY9
20	47550738	47600738	223	15.3357	CFOLF4
38	19750217	19800217	186	15.307	RGS4,RGS5
1	20100214	20150214	143	15.0821	TCF4
28	27250348	27300348	188	15.0368	C10orf82,HSPA12A,PNLIPRP2
27	39800389	39850389	189	14.8954	KCNA5
10	24050145	24100145	172	14.8115	EP300,L3MBTL2,U6
10	7500145	7550145	106	14.8036	TBC1D30
33	29100624	29150624	600	14.6658	MUC20
37	16400317	16450317	246	14.6336	CRYGB,CRYGC,PLEKHM3,U6,crygd
10	27100145	27150145	137	14.5513	CARD10,MFNG
10	7400145	7450145	34	14.5418	GNS,RASSF3
19	22350487	22400487	95	14.5261	HS6ST1
6	37450465	37500465	18	14.3358	CREBBP
1	93300214	93350214	238	14.2125	JAK2,U6
1	93900214	93950214	186	14.1599	ERMP1
15	2400231	2450231	53	14.1203	RIMS3
10	6100145	6150145	12	14.0825	PPM1H
26	17000208	17050208	491	13.9415	PIWIL3
9	42750490	42800490	169	13.701	ALDOC,FOXN1,PIGS,SLC13A2,SNORA1,SPAG5,UNC119
37	5450317	5500317	178	13.5426	SLC39A10
33	26400624	26450624	350	13.4943	ADCY5,SEC22A
26	23050208	23100208	122	13.4914	ASCC2
4	70400218	70450218	228	13.4007	EGFLAM,LIFR,U2
5	750268	800268	147	13.3227	B3GAT1,GLB1L2
6	41850465	41900465	152	13.2565	SLC6A17,UBL4B
20	6250738	6300738	49	13.2407	PPARG
1	54950214	55000214	257	13.1772	CCR6,GPR31
30	950281	1000281	112	13.1699	CHRM5,EMC7,KATNBL1
6	38200465	38250465	49	13.1507	BICDL2,CLDN6,CLDN9,FLYWCH1,HCFC1R1,KREMEN2,PAQR4,PKMYT1,THOC6,TNFRSF12A
3	62750249	62800249	175	13.1054	FAM184B,MAEA
13	58450223	58500223	294	12.9948	TMPRSS11A,TMPRSS11D
3	84650249	84700249	242	12.9859	SEL1L3,SLC34A2
6	36750465	36800465	215	12.9809	ANKS3,MGRN1,NUDT16L1,UBALD1
28	11500348	11550348	127	12.8499	HPS1,PYROXD2
7	60950416	61000416	157	12.7204	CDH2
4	24450218	24500218	178	12.7135	VCL
5	67500268	67550268	141	12.6585	FAM92B,KIAA0513
10	550145	600145	31	12.6082	ANKRD52,COQ10A,CS,NABP2,RNF41,SMARCC2
1	72450214	72500214	157	12.4121	DAPK1
28	39600348	39650348	485	12.3481	TCERG1L
3	16300249	16350249	105	12.3353	U6
1	92600214	92650214	33	12.3341	GLIS3
37	12600317	12650317	143	12.1811	CD152
1	107750214	107800214	299	12.1082	CYTH2,FAM83E,SPACA4,SULT2B1
37	6500317	6550317	244	12.0427	ANKRD44,PGAP1
14	3350153	3400153	90	12.0221	EXOC4,LRGUK
10	42900145	42950145	178	11.9591	AFF3
9	26250490	26300490	120	11.8793	TMEM92,snoU2-30,snoU2_19
20	33100738	33150738	205	11.7824	APPL1,ASB14
2	79000811	79050811	250	11.6823	HTR6,TMCO4
20	35900738	35950738	87	11.6722	CACNA2D3
35	18000146	18050146	194	11.6703	7SK
7	48800416	48850416	126	11.6613	PIK3C3
7	34450416	34500416	124	11.6583	SDCCAG8
26	9050208	9100208	58	11.6337	ATXN2,FAM109A,SH2B3
30	38350281	38400281	141	11.6288	PTPN9
13	60800223	60850223	440	11.5277	GC
16	58050316	58100316	452	11.474	U6,U6
4	37050218	37100218	75	11.4149	SIMC1
19	30200487	30250487	125	11.3987	PTPN4
10	950145	1000145	31	11.3666	NACA,U6
24	29550234	29600234	31	11.3631	CHD6
13	15200223	15250223	118	11.326	TRPS1
22	2050173	2100173	98	11.2499	KPNA3
35	700146	750146	150	11.1796	DUSP22,SNORD112
18	25950745	26000745	46	11.1185	HSD17B12,U6
20	10400738	10450738	159	11.1143	7SK,GRM7
5	22350268	22400268	123	11.0778	ARHGAP20
25	3000166	3050166	113	11.0233	TRPC4
8	19550487	19600487	250	10.9996	LRFN5
21	39602273	39652273	264	10.9855	PLEKHA7
1	24350214	24400214	219	10.9677	MC2R
1	114750214	114800214	106	10.9535	DPF1,SIPA1L3,SPINT2,U4
12	12200270	12250270	78	10.942	VEGFA
5	45350268	45400268	81	10.9269	JAK1
14	8250153	8300153	104	10.916	SND1
20	49150738	49200738	18	10.8999	NFIX,TRMT1
13	36750223	36800223	203	10.8693	LYPD2,PSCA,SLURP1
16	54400316	54450316	600	10.8218	ARHGEF10
2	38950811	39000811	117	10.7958	KCTD16,YIPF5
8	60800487	60850487	188	10.7781	7SK
7	36750416	36800416	84	10.7633	SMYD3
11	14450186	14500186	178	10.7541	ZNF608
32	7450169	7500169	409	10.7537	GPAT3,U6
5	10950268	11000268	243	10.7482	GRAMD1B
27	2950389	3000389	363	10.7113	ATG101,GRASP,NR4A1
6	350465	400465	65	10.7034	ZNF713
12	25850270	25900270	178	10.6867	KHDRBS2
18	47400745	47450745	355	10.6547	SHANK2
29	35300364	35350364	297	10.6415	RIPK2
25	34250166	34300166	198	10.5598	CHMP7,R3HCC1
2	24000811	24050811	244	10.4794	CAMK1D,U6atac
1	93400214	93450214	36	10.4189	JAK2
3	62650249	62700249	162	10.3619	MAEA,NKX1-1,UVSSA

## Sheet: Large Ears_rawdata
Supplementary Data 10. Summary of XP-CLR analysis between domestic dog breeds and village dogs
We performed the XP-CLR test to detect selective sweeps (hgdp.uchicago.edu/Software/) by using the following parameters: non-overlapping windows of 50 kb, a maximum of 600 SNPs allowed within each window, and a correlation level cutoff of 0.95 between SNPs.
Chromosome	Window Start Position	Window End position	Number of SNPs	XP-CLR Score	Gene
12	34200270	34250270	127	452.61	RIMS1
12	34300270	34350270	127	418.186	RIMS1
12	34450270	34500270	128	371.907	RIMS1
12	34500270	34550270	115	338.465	RIMS1
12	34250270	34300270	60	319.662	RIMS1
12	35250270	35300270	60	285.391	KCNQ5
12	34150270	34200270	138	260.747	RIMS1
12	34950270	35000270	83	196.643	U6
12	34350270	34400270	105	190.473	RIMS1
12	35650270	35700270	172	160.615	SLC17A5
12	35200270	35250270	75	121.952	KCNQ5
12	35700270	35750270	139	112.064	CD109,SLC17A5
12	35150270	35200270	48	108.374	KCNQ5
12	34700270	34750270	108	107.677	RIMS1
12	33700270	33750270	155	105.711	OGFRL1
6	38650465	38700465	55	96.6604	ABCA3
8	38400487	38450487	175	93.9485	SYNE2
12	35000270	35050270	73	92.4354	U6
16	45250316	45300316	265	89.5436	ANKRD37,C4orf47,LRP2BP,SNX25,UFSP2
12	33400270	33450270	154	85.4412	B3GAT2
5	27200268	27250268	302	80.0057	CASP12
12	35400270	35450270	125	78.8864	DPPA5,KCNQ5,OOEP
10	7700145	7750145	187	75.669	WIF1
2	71700811	71750811	142	72.4798	OPRD1
15	34950231	35000231	121	72.0883	NDUFA12
9	20500490	20550490	139	71.9017	ATP6V0A1,CAVIN1,STAT3
6	38350465	38400465	63	66.5443	ELOB,PRSS22,SRRM2
6	38100465	38150465	52	63.1327	MMP25,ZNF205,ZSCAN10
12	34550270	34600270	113	60.0679	RIMS1
8	38450487	38500487	192	58.6447	SYNE2
12	35300270	35350270	71	58.2442	KCNQ5
12	33450270	33500270	217	55.452	B3GAT2
6	39100465	39150465	98	54.6498	HAGH,IGFALS,MAPK8IP3,MEIOB,MRPS34,NME3,NUBP2,SPSB3
2	12150811	12200811	127	52.9183	NEBL
4	22550333	22600333	227	51.4553	PSAP,U6,VSIR
12	22450270	22500270	110	50.6862	U6
4	51600333	51650333	99	50.1469	EBF1
12	33150270	33200270	181	49.709	SMAP1
8	69000487	69050487	196	48.2464	DLK1,Mico1
29	21050364	21100364	184	48.2346	TRPA1
12	34400270	34450270	83	48.0196	RIMS1
12	31750270	31800270	108	47.6329	ADGRB3
3	4450249	4500249	285	47.1067	EFNA5
6	38800465	38850465	37	46.1511	BRICD5,CASKIN1,MLST8,PGP,PKD1,RAB26,SNORD60,TRAF7,cfa-mir-1842
6	39150465	39200465	89	44.1501	HAGH,IGFALS,JPT2,MAPK8IP3,MRPS34,NME3,NUBP2,SPSB3
5	14450268	14500268	322	44.0908	U6
34	17200181	17250181	102	44.0222	CAMK2N2,CLCN2,ECE2,EIF4G1,FAM131A,PSMD2,SNORD66
12	36700270	36750270	177	43.5845	COL12A1
19	25800487	25850487	210	43.364	CNTNAP5
23	14901212	14951212	174	42.6767	RBMS3
12	35550270	35600270	70	42.3666	EEF1A1,MB21D1,MTO1
8	37950487	38000487	52	41.0929	PPP2R5E
4	28950333	29000333	77	39.8822	ZMIZ1
18	33400745	33450745	274	39.8244	CAT,ELF5
10	8050145	8100145	229	39.1174	MSRB3
9	4850490	4900490	162	38.6112	GALK1,SAP30BP,UNK
12	34650270	34700270	97	37.3042	RIMS1
24	30000234	30050234	248	37.2506	PTPRT
32	9700169	9750169	279	37.1006	MAPK10
6	38150465	38200465	57	35.4368	BICDL2,CLDN6,CLDN9,HCFC1R1,MMP25,PKMYT1,THOC6,TNFRSF12A,ZSCAN10
5	34150268	34200268	113	35.2589	CFAP52,USP43
6	57000465	57050465	175	35.1858	BRDT,TGFBR3
28	10500348	10550348	172	35.1807	SLIT1
7	60950416	61000416	152	34.7923	CDH2
12	32950270	33000270	112	34.7532	FAM135A
1	105150214	105200214	70	34.6242	ZNF350,ZNF432,ZNF614
12	36750270	36800270	133	34.5648	COL12A1
28	13600348	13650348	91	34.3407	SLF2
22	4900173	4950173	312	33.9102	LRRC63,RUBCNL
12	35500270	35550270	117	33.5143	MB21D1,MTO1,U4
37	19550317	19600317	267	32.6823	ERBB4
12	33350270	33400270	200	32.2663	B3GAT2,SMAP1
22	3200173	3250173	107	32.2355	RB1
3	4500249	4550249	233	31.9057	EFNA5
23	27701212	27751212	213	31.372	COL6A5
5	43350268	43400268	131	31.3509	IL23R,U6
29	41100364	41150364	424	30.7884	CPQ
27	33300333	33350333	201	30.7152	FAM234B,GSG1
32	29750169	29800169	219	30.4932	MCUB,SEC24B
6	61900465	61950465	247	30.2046	COL24A1
30	17400281	17450281	141	29.9861	LYSMD2,SCG3
6	39000465	39050465	90	29.9714	ACA64,HS3ST6,NDUFB10,NOXO1,RNF151,SNORA64,SNORA64,TBL3
6	38700465	38750465	91	29.9614	ABCA3,DNASE1L2,ECI1,RNPS1
8	31250487	31300487	167	29.6531	ATG14,TBPL2
3	2450249	2500249	56	29.6228	MAN2A1
19	11050487	11100487	140	29.6141	U6
11	21550186	21600186	32	29.5122	FSTL4
3	38850249	38900249	259	29.4431	FAM189A1
26	16050208	16100208	116	29.3699	BICDL1,GCN1,RAB35
5	64500268	64550268	109	29.2764	CBFA2T3,CTU2,GALNS,TRAPPC2L
12	33300270	33350270	104	27.8777	B3GAT2,SMAP1
11	20800186	20850186	105	27.7552	IL5,IRF1
27	17650333	17700333	329	27.5617	IPO8
9	20400490	20450490	91	27.5354	ATP6V0A1,COASY,HSD17B1,MLX,NAGLU,PSMC3IP,RETREG3,TUBG1
8	38000487	38050487	54	27.4435	PPP2R5E
12	32250270	32300270	270	27.1946	LMBRD1
10	7550145	7600145	101	27.1786	TBC1D30
12	62750270	62800270	277	27.0544	PREP
9	4800490	4850490	66	26.6499	GALK1,U4,UNC13D,UNK,WBP2
3	73550249	73600249	224	26.6196	TLR1,TLR10,TLR6
8	33250487	33300487	116	26.4974	7SK
14	45350153	45400153	88	25.9936	BBS9,U2
29	35300364	35350364	302	25.8656	RIPK2
22	4750173	4800173	100	25.7193	LRCH1
9	27150490	27200490	305	25.7029	UTP18
10	6800145	6850145	130	25.6643	SRGAP1
12	36900270	36950270	166	25.6298	FILIP1,TMEM30A,U1
24	26650234	26700234	167	25.567	RPRD1B,TGM2
10	7650145	7700145	249	25.4702	WIF1
19	40650487	40700487	145	25.4532	HNMT
3	69800249	69850249	234	25.3615	NSG1,STX18,ZBTB49
18	54650745	54700745	181	25.3343	FADS1,FEN1,MYRF
31	33450227	33500227	188	25.2969	ERG
17	12200135	12250135	142	25.2743	FAM49A,U6
9	4400490	4450490	218	25.2579	AANAT,PRPSAP1,QRICH2,RNaseP_nuc
15	38450231	38500231	172	25.2152	ANKS1B
5	64450268	64500268	225	25.05	CBFA2T3
4	60600333	60650333	95	24.6057	ESM1,GZMK
12	34600270	34650270	121	24.5426	RIMS1
9	2650490	2700490	59	24.3288	CYTH1,U6
12	44300270	44350270	213	24.1327	MRAP2
4	52900333	52950333	209	24.0993	CYFIP2,ITK
23	43851212	43901212	306	23.743	GYG1,HLTF
1	64250214	64300214	181	23.6259	HDDC2,TPD52L1,U6
27	14050333	14100333	105	23.4721	ABCD2,C12orf40
22	9750173	9800173	69	23.4685	CNMD
14	59050153	59100153	206	23.4462	ING3,TSPAN12
8	38100487	38150487	93	23.331	PPP2R5E,WDR89
15	11950231	12000231	112	23.1969	AGBL4
1	81600214	81650214	100	22.929	PRUNE2
13	15100223	15150223	106	22.9262	TRPS1
6	38400465	38450465	23	22.4927	KCTD5,PDPK1,PRSS22
15	41250231	41300231	70	22.2987	IGF1
29	35450364	35500364	335	22.0544	DECR1,OSGIN2
17	8350135	8400135	202	21.9613	GREB1,LPIN1,NTSR2
12	31850270	31900270	88	21.6947	ADGRB3,U6
12	32100270	32150270	150	21.3822	ADGRB3,U6
27	14650333	14700333	246	21.0099	CPNE8
15	35000231	35050231	117	21.008	NDUFA12,NR2C1
2	45550811	45600811	151	20.8983	RAB3C
20	56100738	56150738	414	20.8176	CELF5,GNA15,NCLN,S1PR4,TLE2
12	26950270	27000270	175	20.651	LGSN,U6
3	83700249	83750249	117	20.6461	STIM2
21	36602273	36652273	214	20.5784	FAR1
14	45650153	45700153	78	20.466	BBS9
2	71950811	72000811	114	20.1019	PHACTR4,RCC1,SNORA16,SNORA44,SNORA61,SNORA73,SNORA73,SNORD99,TRNAU1AP
25	20850166	20900166	184	19.9898	MFAP3L,U6
3	2300249	2350249	118	19.6684	MAN2A1
8	37450487	37500487	177	19.302	KCNH5
3	3900249	3950249	134	19.1578	FBXL17
3	53550249	53600249	116	19.1138	BLM,CRTC3
1	105250214	105300214	113	18.9895	ZNF613
35	12500146	12550146	325	18.8501	PHACTR1
14	56250153	56300153	182	18.7483	ASZ1,CFTR
9	24750490	24800490	142	18.728	HOXB1,SKAP1
33	13300624	13350624	119	18.7269	CD47
6	39800465	39850465	108	18.6831	CHTF18,GNG13,LMF1,MSLNL,NARFL,RPUSD1
28	13250348	13300348	89	18.4595	HIF1AN,SEC31B,WNT8B
11	49950186	50000186	193	18.3986	TMEM215
5	13150268	13200268	282	18.3628	GRIK4
9	20150490	20200490	55	18.2675	AOC2,AOC3,G6PC,PSME3,PTGES3L-AARSD1
27	36300333	36350333	125	18.1879	CLEC2D
19	20500487	20550487	66	18.0302	AMER3
24	17650234	17700234	186	17.9222	ADAM33,GFRA4,HSPA12B,SIGLEC1
18	33200745	33250745	228	17.8396	EHF
24	26500234	26550234	201	17.7336	TTI1,VSTM2L
12	33050270	33100270	128	17.7008	FAM135A,SDHAF4
37	25950317	26000317	188	17.6755	DES,DNPEP,GLB1L,SPEG
4	58650333	58700333	147	17.6591	CD74,NDST1,RPS14,TCOF1
11	20750186	20800186	61	17.6302	IRF1
32	11800169	11850169	217	17.5288	HERC6
4	75750333	75800333	148	17.4583	C5orf22
9	37950490	38000490	108	17.3345	AP2B1,GAS2L2,MMP28,RASL10B
25	42100166	42150166	135	17.3311	TRIP12
1	12600214	12650214	191	17.2487	5S_rRNA
18	50050745	50100745	155	17.2448	7SK,CABP4,CLCF1,GPR152,PPP1CA,RAD9A,RPS6KB2,TBC1D10C,TMEM134
5	43450268	43500268	209	17.2168	C1orf141,SLC35D1
9	2400490	2450490	41	16.8713	CANT1,ENGASE,RBFOX3
6	39050465	39100465	46	16.8523	HAGH,HS3ST6,MEIOB
28	21900348	21950348	172	16.7507	5S_rRNA,SMC3,SNORA65
32	11900169	11950169	92	16.7375	7SK,HERC3,U6
30	17250281	17300281	125	16.6667	DMXL2
8	31200487	31250487	126	16.6557	ATG14,FBXO34,TBPL2
33	20900624	20950624	99	16.5366	LINC00901
5	58100268	58150268	281	16.5082	ARHGEF16,MEGF6,cfa-mir-551a
9	21700490	21750490	70	16.4566	5S_rRNA,KRT39,KRT40,KRTAP3-1
8	30950487	31000487	186	16.3942	DLGAP5,LGALS3,MAPK1IP1L,U6
1	42400214	42450214	107	16.3792	ESR1,SYNE1
30	31500281	31550281	293	16.3502	IQCH
15	33900231	33950231	75	16.3085	CRADD
25	14050166	14100166	148	16.2307	ATP8A2
16	6800316	6850316	252	15.886	TRBV25-1,TRBV30
29	12000364	12050364	167	15.8459	ASPH
28	32650348	32700348	180	15.7823	ACADSB,BUB3,HMX2,HMX3
1	54950214	55000214	259	15.7777	CCR6,GPR31
1	111150214	111200214	23	15.7538	ZNF226,ZNF227,ZNF234
24	39250234	39300234	254	15.6395	TSHZ2
2	10300811	10350811	54	15.6093	ARMC3
26	8650208	8700208	143	15.5933	CCDC63,MYL2
26	750208	800208	86	15.4589	GALNT9
27	500333	550333	362	15.4484	TESPA1
6	38300465	38350465	57	15.442	ELOB,FLYWCH2,SRRM2
18	31950745	32000745	308	15.4367	LDLRAD3
17	19550135	19600135	63	15.3585	DNMT3A
10	8000145	8050145	148	15.3081	MSRB3,U6
12	36350270	36400270	191	15.0996	5S_rRNA
12	38800270	38850270	195	15.0676	MEI4,U6
20	8600738	8650738	102	15.0349	LHFPL4,MTMR14
21	38752273	38802273	132	14.8783	SOX6
2	65600811	65650811	201	14.8488	ZNF423
8	1650487	1700487	113	14.8348	RIN3,SLC24A4
1	121100214	121150214	463	14.8158	ZNF536
36	6050603	6100603	82	14.7967	RBMS1
35	17250146	17300146	356	14.7463	RNF144B
24	26750234	26800234	182	14.7187	BPI,KIAA1755
7	22950416	23000416	52	14.6587	PAPPA2,U6
1	6100214	6150214	113	14.5437	NETO1
12	35600270	35650270	153	14.5045	EEF1A1,MTO1,SLC17A5
2	3400811	3450811	85	14.5031	NRP1
36	2750603	2800603	52	14.5014	GPD2
2	36950811	37000811	74	14.4952	GNPDA1,RNF14
11	52600186	52650186	166	14.4815	CCIN,GLIPR2,RECK
3	32000249	32050249	153	14.4003	HERC2,NIPA1
4	71950333	72000333	187	14.2039	SLC1A3
2	45750811	45800811	208	14.1083	RAB3C
27	21350333	21400333	264	14.0859	SSPN
16	14800316	14850316	280	14.0166	GIMAP1,GIMAP4,GIMAP7,GIMAP8
1	44100214	44150214	161	13.9642	U6,U6
1	28600214	28650214	89	13.9301	PDE7B
7	41300416	41350416	142	13.8788	BCAN,CRABP2,HAPLN2,ISG20L2,MRPL24,NES,RRNAD1
16	20650316	20700316	138	13.8761	NCAPG2
6	37050465	37100465	52	13.6937	GLIS2,SRL,TFAP4,VASN
20	42350738	42400738	192	13.6701	CCR2,CCR3
20	32000738	32050738	311	13.6084	FAM3D
37	8550317	8600317	117	13.558	SATB2
28	19950348	20000348	289	13.557	U4
12	36800270	36850270	211	13.4927	COL12A1
4	22600333	22650333	173	13.3995	PSAP,U6
14	44100153	44150153	259	13.3692	CCDC129
29	6300364	6350364	261	13.3659	RP1
20	54250738	54300738	305	13.3402	CATSPERD,FUT5,NRTN,PRR22
11	23050186	23100186	47	13.3355	CATSPER3,PCBD2,PITX1
5	44800268	44850268	152	13.3301	LEPR
23	46001212	46051212	241	13.3038	IGSF10,MED12L
8	33100487	33150487	175	13.2767	SLC35F4
35	6600146	6650146	252	13.1587	LY86
7	47600416	47650416	192	13.1534	SYT4
38	13550217	13600217	255	13.1331	TGFB2
10	7750145	7800145	123	13.1055	LEMD3,WIF1
4	52850333	52900333	133	13.0951	CYFIP2,FNDC9,U6
22	4850173	4900173	187	13.0307	RUBCNL
6	38950465	39000465	77	13.0156	ACA64,NDUFB10,NOXO1,NTHL1,RNF151,SLC9A3R2,SNORA64,SNORA64,TBL3,ZNF598
34	39650181	39700181	240	12.7668	NAALADL2
29	35550364	35600364	278	12.7596	CALB1,DECR1
2	12400811	12450811	108	12.7586	U6
9	26450490	26500490	188	12.5723	ACSF2,CACNA1G,CHAD,EPN3,MYCBPAP
4	55150333	55200333	226	12.5647	U6
3	2350249	2400249	123	12.5572	MAN2A1
