# Supplementary material for: Whole genome sequencing of canids reveals genomic regions under selection and variants influencing morphology
Source: Nat Commun. 2019 Apr 2;10:1489. doi: 10.1038/s41467-019-09373-w (PMC6445083; doi:10.1038/s41467-019-09373-w)
Supplement: Supplementary file 13 — Supplementary Data 11 [file 41467_2019_9373_MOESM13_ESM.xlsx]

## Sheet: Candidate_genes_summary
Supplementary Data 11. Summary of XP-EHH analysis between domestic dog breeds and village dogs
Analysis	Gene	Between modern breeds		Modern breeds vs village dogs
		XP-EHH	P-value	XP-EHH	P-value
Long Legs (Sighthounds)	ESR1	1.16**	0.005	1.97**	0.0092
Bulky	ADAMTSL3 locus	0.94*	0.012	1.70*	0.037
	ZNF608 locus	1.02**	0.0054	1.87*	0.016
	R3HDM1	1.018**	0.0056	2.03**	0.0076
	HNF4G	NS	NS	NS	NS
	ADAMTS9-AS	NS	NS	1.86*	0.046
	ACSL4	NS	-	NS	-
	CFAX-locus 1	1.66**	-	2.60**	-
	CFAX-locus 2 (IGSF1)	2.18**	-	1.79*	-
Height / Weight (Small breeds)	STC2	1.99**	3.9e-05	2.63**	0.00018
	GHR	1.17**	0.0025	NS	NS
	SMAD2	0.84*	0.04	NS	NS
	HMGA2	NS	NS	2.00**	0.0048
	IGF1	NS	NS	1.99*	0.0051
Height / Weight (Large breeds)	LCORL	1.91**	0.0002	1.99**	0.0087
	IGF2BP2 locus	1.37**	0.0025	1.94*	0.02
Drop Ears	WIF1-MSRB3-lncRNA	1.49**	0.00025	2.17**	0.0027
Large Ears	RIMS1-KCNQ5	1.78**	0.00012	3.04**	0.0001
						NS: nonsignificant
						** P value < 0.01
						* P value < 0.05

## Sheet: Sighthounds_rawdata
Supplementary Data 11. Summary of XP-EHH analysis between domestic dog breeds and village dogs
Chromosome	Window Start Position	Window End position	Number of SNPs	XP-EHH	XP-EHH P-Value	Gene
1	93200000	93350000	209	1.78546	5.40336e-05	7SK,JAK2,RCL1,U6
8	52800000	52950000	191	1.99042	8.52006e-05	CEP128
1	93050000	93200000	170	1.8073	0.000127801	5S_rRNA,CDC37L1,RCL1
30	18100000	18250000	179	1.71829	0.000170401	ARPP19,FAM214A,MYO5A
8	52850000	53000000	150	1.68915	0.000213002	CEP128
24	37550000	37700000	185	1.67658	0.000255602	NFATC2
13	30900000	31050000	202	1.52861	0.000270168	cfa-mir-30b,cfa-mir-30d
1	93150000	93300000	166	1.6363	0.000298202	5S_rRNA,7SK,RCL1
34	700000	850000	188	1.61607	0.000340803	5S_rRNA,DNAH5
22	48550000	48700000	207	1.49397	0.000378235	FARP1,STK24
1	93400000	93550000	92	1.61111	0.000383403	CD274,INSL6,JAK2,PLGRKT
15	43350000	43500000	182	1.60694	0.000426003	HHIP
28	27600000	27750000	325	1.45885	0.000432269	KCNK18,SLC18A2,VAX1
28	26800000	26950000	172	1.58681	0.000468604	GFRA1
11	70600000	70750000	313	1.45515	0.000486302	ASTN2
28	15200000	15350000	126	1.55797	0.000511204	CNNM2,CYP17A1,SFXN2,SNORD20,WBP1L
1	24500000	24650000	310	1.43777	0.000540336	FAM210A,LDLRAD4
1	93100000	93250000	111	1.5528	0.000553804	5S_rRNA,7SK,RCL1
20	22700000	22850000	325	1.43226	0.00059437	EOGT,FAM19A4,TMF1
1	42400000	42550000	102	1.5388	0.000639005	SYNE1
19	23000000	23150000	209	1.42807	0.000648403	IWS1,MYO7B
22	200000	350000	116	1.51159	0.000724206	ATP7B,CCDC70,WDFY2
22	150000	300000	113	1.49332	0.000766806	ALG11,ATP7B,CCDC70
22	8250000	8400000	73	1.47747	0.000809406	TNFSF11
31	31350000	31500000	273	1.39959	0.000810504	CBR3,DOPEY2
1	20000000	20150000	155	1.47569	0.000852006	TCF4
22	8350000	8500000	98	1.47525	0.000894607	AKAP11
18	23300000	23450000	368	1.39231	0.000918571	SEMA3A
1	81100000	81250000	163	1.43504	0.000937207	GNA14,VPS13A
22	2050000	2200000	160	1.43459	0.000979807	EBPL,KPNA3,RCBTB1
13	30850000	31000000	48	1.42998	0.00102241	SNORA48,cfa-mir-30b,cfa-mir-30d
4	66250000	66400000	242	1.37606	0.00102664	NNT,U6
18	5550000	5700000	191	1.42545	0.00106501	SEC61G
12	67050000	67200000	363	1.37063	0.00108067	DDO,SLC22A16
1	93250000	93400000	168	1.41743	0.00110761	JAK2,U6
31	33800000	33950000	332	1.36235	0.00113471	ETS2,PSMG1
9	3450000	3600000	124	1.4142	0.00115021	2019-09-09
12	36600000	36750000	256	1.35759	0.00118874	COL12A1
1	43950000	44100000	174	1.40202	0.00119281	U6
22	8400000	8550000	101	1.39547	0.00123541	AKAP11,DGKH
6	57200000	57350000	223	1.35695	0.00124277	CDC7,TGFBR3,U6
13	61800000	61950000	449	1.47335	0.00124533	ANKRD17,COX18
5	20500000	20650000	189	1.37802	0.00127801	U4
20	28150000	28300000	219	1.35176	0.00129681	CADPS
28	26850000	27000000	156	1.37145	0.00136321	5S_rRNA,CCDC172,GFRA1
22	300000	450000	157	1.36536	0.00140581	WDFY2
9	11400000	11550000	170	1.3586	0.00144841	CYB561,KCNH6,TANC2
4	66200000	66350000	295	1.33345	0.00145891	NNT,U6
3	60950000	61100000	219	1.33149	0.00156697	HTT,MSANTD1,RGS12
18	49200000	49350000	170	1.34914	0.00157621	GAL,PPP6R3,TESMIN
1	20050000	20200000	73	1.34767	0.00161881	TCF4
28	25100000	25250000	306	1.31925	0.00162101	AFAP1L2,VWA2
4	65100000	65250000	122	1.34755	0.00166141	HCN1
1	102550000	102700000	217	1.31814	0.00167504	NCR1,RDH13
22	1500000	1650000	78	1.34679	0.00170401	SNORD112
8	38000000	38150000	76	1.34044	0.00174661	PPP2R5E,WDR89
1	10250000	10400000	208	1.29738	0.00178311	DSEL
8	37950000	38100000	76	1.3404	0.00178921	PPP2R5E
25	1950000	2100000	77	1.33631	0.00183181	NHLRC3,PROSER1,SNORA1,STOML3
27	20800000	20950000	205	1.29382	0.00183714	ITPR2
20	57400000	57550000	418	1.29637	0.001868	ATP5D,CIRBP,DAZAP1,GAMT,MIDN,MUM1,NDUFS7,RPS15
9	9500000	9650000	175	1.33602	0.00187441	KANSL1,MAPT
22	250000	400000	137	1.3324	0.00191701	CCDC70,WDFY2
9	27800000	27950000	249	1.2909	0.00199924	CA10
10	61500000	61650000	82	1.32899	0.00200222	XPO1
9	19100000	19250000	97	1.31804	0.00204482	ASB16,ATXN7L3,C17orf53,FAM171A2,RUNDC3A,SLC25A39,SLC4A1,TMUB2,UBTF
24	36100000	36250000	269	1.2898	0.00205328	B4GALT5,KCNB1,PTGIS
2	16350000	16500000	257	1.28834	0.00210731	JCAD
3	61150000	61300000	117	1.31322	0.00213002	GRK4,HTT
29	38650000	38800000	353	1.28757	0.00216134	PDP1,TMEM67
22	2200000	2350000	131	1.31012	0.00217262	7SK,PHF11,RCBTB1,SETDB2
1	44100000	44250000	186	1.30471	0.00221522	U6
36	30050000	30200000	355	1.28702	0.00221538	GULP1
5	13650000	13800000	228	1.27889	0.00226941	ARHGEF12,OAF,POU2F3,TMEM136
1	93500000	93650000	132	1.29727	0.00230042	CD274,PDCD1LG2,PLGRKT
9	11450000	11600000	215	1.27835	0.00232345	CYB561,DCAF7,KCNH6,TACO1,TANC2
22	950000	1100000	98	1.29606	0.00234302	RNASEH2B
9	24800000	24950000	150	1.28453	0.00247082	HOXB2,HOXB3,HOXB4,HOXB5,HOXB6,HOXB7,HOXB8,HOXB9,cfa-mir-196a-1
9	15000000	15150000	261	1.26632	0.00248555	AMZ2,ARSG,SLC16A6,WIPI1
24	23150000	23300000	77	1.28262	0.00251342	EIF2S2,RALY,U6
27	16750000	16900000	197	1.28228	0.00255602	KIAA1551
11	66450000	66600000	274	1.25842	0.00259361	SUSD1,UGCG
9	3400000	3550000	162	1.28161	0.00259862	2019-09-09
22	450000	600000	89	1.27729	0.00264122	INTS6,SERPINE3
11	70650000	70800000	323	1.25719	0.00264765	ASTN2
9	13350000	13500000	161	1.27524	0.00272642	CACNG1,HELZ
1	61650000	61800000	181	1.27178	0.00276902	HSF2
4	65950000	66100000	161	1.26911	0.00281162	SNORA54
36	7600000	7750000	99	1.26734	0.00285422	FAP,GCA,IFIH1
1	102500000	102650000	288	1.25117	0.00286378	EPS8L1,PPP1R12C,RDH13
10	61200000	61350000	90	1.25997	0.00293942	U6,USP34
24	25000000	25150000	201	1.24543	0.00302588	AAR2,EPB41L1
2	10600000	10750000	190	1.2528	0.00306722	SPAG6
2	42100000	42250000	381	1.24239	0.00307992	C5orf46,SCGB3A2,SPINK1
28	15300000	15450000	184	1.2493	0.00310982	CNNM2
18	44550000	44700000	373	1.24103	0.00313395	CD82
15	15850000	16000000	172	1.2489	0.00315242	ERI3,RNF220
9	59750000	59900000	155	1.24879	0.00319502	RABGAP1,U6,ZBTB6
28	26750000	26900000	197	1.24735	0.00323762	GFRA1
33	7950000	8100000	211	1.23353	0.00324202	CEP97,NXPE3,PCNP,RPL24,U4,ZBTB11
9	5500000	5650000	192	1.24618	0.00328022	FADS6,FDXR,GRIN2C,HID1,OTOP3,TMEM104,USH1G
25	15150000	15300000	273	1.23171	0.00329605	SACS
4	66450000	66600000	133	1.24468	0.00332283	5S_rRNA,C5orf34,CCL28,TMEM267
1	30450000	30600000	278	1.23122	0.00335008	ARFGEF3
5	68000000	68150000	266	1.22881	0.00340412	ATP2C2,KCNG4,WFDC1
1	93000000	93150000	147	1.23395	0.00340803	CDC37L1,PLPP6,RCL1,SPATA6L
9	15500000	15650000	231	1.22814	0.00345815	ABCA9
22	100000	250000	92	1.22771	0.00349323	ALG11,ATP7B
9	30650000	30800000	393	1.2262	0.00351218	PCTP,TMEM100
3	29150000	29300000	75	1.22504	0.00353583	PDE8B,WDR41
21	30700000	30850000	240	1.22528	0.00356622	NLRP14,ZNF214
9	11750000	11900000	186	1.22355	0.00357843	CD79B,DDX42,FTSJ3,GH1,PSMC5,SCN4A,SMARCD2
9	10050000	10200000	183	1.2203	0.00362103	NSF,WNT3,WNT9B
1	23700000	23850000	175	1.21223	0.00366363	MEX3C
23	16200000	16350000	201	1.21871	0.00367429	FTL
22	2100000	2250000	167	1.21109	0.00370623	7SK,EBPL,KPNA3,PHF11,RCBTB1
26	38450000	38600000	474	1.19935	0.00373599	LIPF,LIPK
1	93800000	93950000	142	1.21103	0.00374883	ERMP1,RIC1
27	20750000	20900000	284	1.21506	0.00378235	ITPR2
2	23000000	23150000	181	1.2098	0.00379143	BEND7,SEPHS1
22	500000	650000	62	1.20974	0.00383403	INTS6,SERPINE3
33	7600000	7750000	304	1.21358	0.00383639	IMPG2
6	25900000	26050000	193	1.20905	0.00387663	COQ7,ITPRIPL2,TMC7
18	49150000	49300000	219	1.21262	0.00389042	CPT1A,GAL,PPP6R3,TESMIN
1	44050000	44200000	221	1.2108	0.00394445	U6,U6
1	57000000	57150000	126	1.20669	0.00396183	KPNA5,RSPH4A,RWDD1,ZUFSP
1	61700000	61850000	200	1.21042	0.00399849	HSF2,SERINC1
10	25450000	25600000	186	1.20432	0.00400443	ATF4,CACNA1I,MGAT3,MIEF1,RPS19BP1
1	92800000	92950000	184	1.20214	0.00404703	SLC1A1
3	89250000	89400000	256	1.20922	0.00405252	SLIT2
1	75450000	75600000	110	1.20176	0.00408963	C9orf64,KIF27,RMI1,U6
4	37550000	37700000	202	1.20809	0.00410655	DRD1
1	81400000	81550000	191	1.19937	0.00413223	FOXB2,VPS13A
9	15050000	15200000	299	1.2071	0.00416059	ARSG,PRKAR1A,WIPI1
35	1000000	1150000	294	1.20601	0.00421462	EXOC2
5	31200000	31350000	184	1.19869	0.00421743	DERL2,DHX33,NLRP1
22	8200000	8350000	52	1.19428	0.00426003	TNFSF11,U6
15	14750000	14900000	204	1.20585	0.00426866	AKR1A1,NASP,PRDX1,TESK2
1	92000000	92150000	130	1.1925	0.00434523	RFX3
20	54150000	54300000	503	1.18431	0.00435866	CAPS,CATSPERD,FUT5,NRTN,PRR22,RANBP3
22	2700000	2850000	117	1.19235	0.00438783	FNDC3A
28	25150000	25300000	194	1.19165	0.00443043	ABLIM1,AFAP1L2
37	23500000	23650000	304	1.20378	0.00443076	IGFBP2,IGFBP5
27	3100000	3250000	162	1.18971	0.00447303	ANKRD33,SCN8A,U2
9	10000000	10150000	173	1.1868	0.00451563	NSF,WNT3,WNT9B
3	84950000	85100000	293	1.19745	0.00453882	SEPSECS,ZCCHC4
1	10200000	10350000	221	1.19625	0.00459286	DSEL
12	37300000	37450000	148	1.18619	0.00460083	MYO6,SENP6,U6,U6
12	12450000	12600000	165	1.18611	0.00464344	CAPN11,MRPL14,TMEM63B
24	37600000	37750000	282	1.1911	0.00464689	NFATC2
1	44150000	44300000	127	1.1845	0.00468604	7SK
23	50050000	50200000	122	1.18359	0.00472864	KCNAB1,SSR3
25	17250000	17400000	112	1.17656	0.00477124	EEF1AKMT1,XPO4
1	95200000	95350000	343	1.18941	0.00480899	ROR2
9	19000000	19150000	140	1.17616	0.00481384	FAM171A2,GPATCH8,GRN,ITGA2B,RUNDC3A,SLC25A39,SLC4A1
28	34900000	35050000	185	1.176	0.00485644	BCCIP,DHX32,EDRF1,MMP21,UROS
1	44000000	44150000	107	1.16894	0.00489904	U6,U6
1	44200000	44350000	150	1.16707	0.00494164	7SK
8	67950000	68100000	328	1.18568	0.00497109	CCDC85C,CYP46A1,HHIPL1
28	27550000	27700000	154	1.16663	0.00498424	KCNK18,VAX1
1	42000000	42150000	123	1.16544	0.00502684	ESR1
1	43250000	43400000	150	1.16242	0.00506944	RGS17
27	17100000	17250000	178	1.1623	0.00511204	AMN1,ETFBKMT
15	14700000	14850000	113	1.16203	0.00515464	AKR1A1,CCDC17,GPBP1L1,NASP,PRDX1
3	85100000	85250000	320	1.17646	0.00518723	LGI2,SEPSECS
22	1700000	1850000	51	1.16173	0.00519724	U6,U6
34	600000	750000	184	1.15965	0.00523984	5S_rRNA
4	65050000	65200000	237	1.17308	0.00524126	HCN1
22	2150000	2300000	115	1.1577	0.00528244	7SK,PHF11,RCBTB1,SETDB2
22	850000	1000000	87	1.15513	0.00532504	RNASEH2B
5	31000000	31150000	245	1.17021	0.00534933	WSCD1
17	34550000	34700000	176	1.15432	0.00536764	ADRA2B,DUSP2,GPAT2,STARD7
19	50800000	50950000	268	1.16932	0.00540336	LYPD6B
9	9300000	9450000	154	1.15341	0.00541024	CDC27,KANSL1
9	11900000	12050000	199	1.15148	0.00545284	ERN1,ICAM2,SNORA76,SNORND104,TEX2,U6
12	2650000	2800000	208	1.16896	0.00545739	B3GALT4,COL11A2,DAXX,HSD17B8,PFDN6,RGL2,RING1,RPS18,RXRB,SLC39A7,TAPBP,VPS52,WDR46,ZBTB22,cfa-mir-219-1
21	20750000	20900000	150	1.14978	0.00549544	KCTD14,THRSP
4	75300000	75450000	196	1.14884	0.00553804	GOLPH3
6	6000000	6150000	295	1.16602	0.00556546	CLIP2,RFC2
3	59150000	59300000	181	1.14862	0.00558064	SORCS2
29	40650000	40800000	522	1.14069	0.00560399	GDF6,MTERF3,PTDSS1
5	45700000	45850000	168	1.14664	0.00566584	7SK,U6
18	6000000	6150000	148	1.14597	0.00570844	EGFR
1	38450000	38600000	309	1.16447	0.00572756	7SK
9	10750000	10900000	105	1.14261	0.00575104	MRC2,TLK2,U6
30	36100000	36250000	354	1.16311	0.0057816	ADPGK,BBS4
1	81050000	81200000	164	1.13916	0.00579364	GNA14,VPS13A
28	15400000	15550000	113	1.13599	0.00583624	CNNM2,NT5C2
1	93350000	93500000	34	1.13516	0.00587884	CD274,INSL6,JAK2
26	29500000	29650000	252	1.15775	0.00588966	ARVCF,GNB1L,GP1BB,SEPT5,TBX1
9	13400000	13550000	186	1.13486	0.00592145	CACNG1,HELZ
2	15850000	16000000	212	1.15728	0.0059437	SVIL,ZNF438
22	400000	550000	119	1.13446	0.00596405	INTS6,SERPINE3,WDFY2
8	62900000	63050000	393	1.15718	0.00599773	ASB2,FAM181A,PRIMA1
24	23100000	23250000	90	1.1322	0.00600665	RALY,U6
34	11950000	12100000	240	1.15517	0.00605176	CCDC127,LRRC14B,SDHA
1	24400000	24550000	117	1.12754	0.00613445	FAM210A,LDLRAD4,MC5R
9	12100000	12250000	187	1.12731	0.00617705	PECAM1
15	53200000	53350000	314	1.14931	0.00621387	ASIC5,GUCY1A3,GUCY1B3
9	18950000	19100000	33	1.12626	0.00621965	FAM171A2,GPATCH8,GRN,ITGA2B
18	47050000	47200000	478	1.12304	0.00622665	MRGPRG,OSBPL5
4	34150000	34300000	182	1.12137	0.00626225	WAPL
27	19000000	19150000	272	1.14915	0.0062679	U6
10	61550000	61700000	168	1.11917	0.00630485	XPO1
15	35850000	36000000	246	1.14848	0.00632193	ELK3
7	36300000	36450000	132	1.11758	0.00634745	KIF26B
28	34750000	34900000	334	1.14821	0.00637597	EDRF1,TEX36
1	105500000	105650000	164	1.1173	0.00639005	ETFB,IGLON5,LIM2,SNORA28,VSIG10L,ZNF175
12	67000000	67150000	241	1.14766	0.00643	DDO,METTL24,SLC22A16
32	12100000	12250000	154	1.11702	0.00643265	FAM13A
34	850000	1000000	168	1.11636	0.00647525	DNAH5
15	44900000	45050000	234	1.14613	0.00648403	POU4F2,SLC10A7
28	15350000	15500000	137	1.11518	0.00651785	CNNM2
5	38900000	39050000	206	1.14536	0.00653807	CDRT4,TEKT3
1	56900000	57050000	216	1.14467	0.0065921	CALHM4,CALHM5,RWDD1,TRAPPC3L
11	12350000	12500000	199	1.10791	0.00660305	SNCAIP
3	29050000	29200000	86	1.10641	0.00664565	OTP,WDR41
34	750000	900000	186	1.10444	0.00668825	DNAH5
34	34350000	34500000	279	1.14335	0.00670017	ACTRT3,LRRC31,LRRC34,LRRIQ4,Telomerase-vert
14	5750000	5900000	98	1.10241	0.00673085	MKLN1
1	105750000	105900000	178	1.10181	0.00677345	CEACAM18,KLK10,KLK11,KLK13,KLK14,KLK7
9	58400000	58550000	220	1.14124	0.00680823	NR5A1,NR6A1,PSMB7,U6
10	54300000	54450000	189	1.10097	0.00681605	5S_rRNA
2	82050000	82200000	484	1.11823	0.00684932	CASP9,CTRC,EFHD2,FHAD1
15	12450000	12600000	170	1.10024	0.00685865	SPATA6
20	26150000	26300000	251	1.14122	0.00686227	U4atac
9	6850000	7000000	171	1.09987	0.00690125	C17orf80,CDC42EP4,COG1,FAM104A,SDK2,SSTR2
20	43100000	43250000	233	1.14102	0.0069163	CDCP1
9	10850000	11000000	180	1.09772	0.00694385	MRC2
27	9150000	9300000	251	1.14089	0.00697034	DBX2
2	29500000	29650000	197	1.09506	0.00698645	PRKCQ
1	56950000	57100000	157	1.09235	0.00707165	CALHM4,RSPH4A,RWDD1,TRAPPC3L,ZUFSP
9	5600000	5750000	203	1.139	0.0070784	NAT9,RAB37,SLC9A3R1,TMEM104
11	12300000	12450000	174	1.09046	0.00711425	5S_rRNA,SNCAIP
13	56400000	56550000	242	1.1377	0.00713244	EPHA5,U6
22	350000	500000	100	1.08941	0.00715685	WDFY2
24	24100000	24250000	251	1.13549	0.00718647	EDEM2,MMP24,PROCR,TRPC4AP
7	72550000	72700000	155	1.08907	0.00719945	L3MBTL4,U6
9	15450000	15600000	300	1.13396	0.0072405	ABCA8,ABCA9
26	23600000	23750000	152	1.08478	0.00728466	DUSP18,GAL3ST1,PES1,SEC14L4,SLC35E4,TCN2
25	30600000	30750000	318	1.13276	0.00729454	ADRA1A
9	18900000	19050000	40	1.08388	0.00732726	GPATCH8,ITGA2B
6	57150000	57300000	170	1.08258	0.00736986	TGFBR3,U6
17	34500000	34650000	267	1.13164	0.0074026	ADRA2B,CIAO1,DUSP2,STARD7,TMEM127
1	23750000	23900000	179	1.08229	0.00741246	MEX3C,SMAD4
18	20100000	20250000	193	1.07855	0.00745506	GNAT3
15	35800000	35950000	220	1.13088	0.00745664	ELK3,LTA4H
12	17800000	17950000	507	1.10943	0.00747198	CBD111
1	42300000	42450000	152	1.07846	0.00749766	ESR1,SYNE1
1	49250000	49400000	285	1.1291	0.00751067	IGF2R,SLC22A1,SLC22A2
9	5550000	5700000	160	1.07841	0.00754026	FADS6,FDXR,GRIN2C,NAT9,RAB37,SLC9A3R1,TMEM104
2	29650000	29800000	253	1.12863	0.00756471	PFKFB3
9	19050000	19200000	149	1.076	0.00758286	ATXN7L3,FAM171A2,GRN,ITGA2B,RUNDC3A,SLC25A39,SLC4A1,UBTF
32	700000	850000	225	1.12844	0.00761874	ART3,NUP54,SCARB2
9	43250000	43400000	158	1.07588	0.00762546	CRYBA1,MYO18A,NUFIP2
1	92750000	92900000	111	1.07488	0.00766806	SLC1A1
9	42600000	42750000	300	1.12821	0.00767277	FOXN1,POLDIP2,SARM1,SEBOX,SLC13A2,SLC46A1,TMEM199,VTN
24	36300000	36450000	295	1.1272	0.00772681	IL29L,SLC9A8,SPATA2
1	42200000	42350000	112	1.07207	0.00775326	ESR1
33	28650000	28800000	290	1.12669	0.00778084	IQCG,LMLN,LRCH3,RPL35A,SNORD48
25	3200000	3350000	149	1.07076	0.00779586	POSTN
8	49200000	49350000	296	1.12636	0.00783487	ESRRB
34	1000000	1150000	176	1.07071	0.00783846	DNAH5
25	3850000	4000000	180	1.07005	0.00788106	RFXAP,SERTM1
25	40750000	40900000	263	1.12625	0.00788891	SPHKAP
22	4950000	5100000	95	1.06986	0.00792366	CPB2,LCP1,LRRC63
14	36850000	37000000	178	1.06715	0.00800886	GPNMB,IGF2BP3,KLHL7,MALSU1,NUPL2,U6
9	15550000	15700000	250	1.1228	0.00805101	ABCA9
15	42550000	42700000	160	1.0662	0.00805146	HCFC2,NFYB
10	44550000	44700000	128	1.06563	0.00809406	TMEM131
29	40700000	40850000	404	1.09223	0.00809465	MTERF3,PTDSS1
14	36900000	37050000	62	1.06491	0.00813666	GPNMB,IGF2BP3,MALSU1,U6
27	18950000	19100000	241	1.12078	0.00815907	U6
22	2600000	2750000	94	1.06447	0.00817926	FNDC3A
9	15700000	15850000	241	1.11933	0.00821311	ABCA5,MAP2K6
22	900000	1050000	81	1.06434	0.00822186	RNASEH2B
1	57050000	57200000	58	1.06323	0.00826446	FAM162B,GPRC6A,KPNA5,RSPH4A,ZUFSP
25	38050000	38200000	180	1.06229	0.00830706	DOCK10
27	1000000	1150000	372	1.11678	0.00832118	CBX5,NFE2,SMUG1
10	61450000	61600000	80	1.0617	0.00834966	U2,USP34,XPO1
1	49200000	49350000	233	1.11667	0.00837521	IGF2R,SLC22A1,SLC22A2
1	93450000	93600000	97	1.06128	0.00839226	CD274,INSL6,PLGRKT
22	2350000	2500000	130	1.0561	0.00843486	CAB39L,CDADC1
14	37200000	37350000	186	1.05139	0.00847746	CCDC126,FAM221A
27	20850000	21000000	195	1.05093	0.00852006	ITPR2
18	20150000	20300000	150	1.05068	0.00856267	CD36,GNAT3
21	29250000	29400000	273	1.1125	0.00859134	OR56A1,OR56A5
24	4650000	4800000	128	1.04826	0.00860527	DZANK1,POLR3F,RBBP9,SEC23B,SMIM26
25	32200000	32350000	295	1.11222	0.00864538	DOCK5
9	15750000	15900000	186	1.04696	0.00869047	ABCA5,MAP2K6
22	59150000	59300000	231	1.11199	0.00869941	ARHGEF7
24	35300000	35450000	472	1.08263	0.00871731	PREX1
22	2900000	3050000	165	1.04639	0.00873307	CYSLTR2,RCBTB2
28	15150000	15300000	209	1.11085	0.00875344	ARL3,CYP17A1,SFXN2,SNORD20,WBP1L
6	41950000	42100000	154	1.04582	0.00877567	AHCYL1,CSF1
8	52300000	52450000	174	1.04388	0.00890347	SNORA31
4	70450000	70600000	208	1.10854	0.00891555	EGFLAM
4	9750000	9900000	219	1.10853	0.00896958	ACTA1,CCSAP,NUP133
36	24200000	24350000	148	1.04247	0.00898867	UBE2E3
15	39200000	39350000	81	1.04184	0.00903127	ACTR6,UHRF1BP1L
5	62500000	62650000	178	1.04175	0.00907387	H6PD,SPSB1
38	22150000	22300000	382	1.10599	0.00907765	CFAP45,IGSF9,PIGM,SLAMF9,TAGLN2,VSIG8
11	16000000	16150000	189	1.0414	0.00911647	LMNB1,MARCH3
25	37000000	37150000	259	1.10454	0.00913168	LPL
1	101000000	101150000	111	1.04086	0.00915907	PEG3
27	30850000	31000000	204	1.10402	0.00918571	EPS8
27	20950000	21100000	143	1.04069	0.00920167	ITPR2
16	19750000	19900000	238	1.10356	0.00923975	DNAJB6,U6
26	17800000	17950000	125	1.0396	0.00924427	ACACB,ALKBH2,UNG,USP30
25	4850000	5000000	155	1.03952	0.00928687	NBEA
30	37850000	38000000	376	1.10167	0.00929378	COX5A,CPLX3,CSK,LMAN1L,MPI,SCAMP2,ULK3
34	250000	400000	185	1.03894	0.00932947	TRIO
8	64150000	64300000	408	1.07381	0.00933998	CLMN,SYNE3
27	19100000	19250000	270	1.10005	0.00940185	U6
1	42350000	42500000	66	1.03864	0.00941467	ESR1,SYNE1
29	38900000	39050000	305	1.09862	0.00945588	7SK,CDH17,GEM
27	42250000	42400000	117	1.03861	0.00945727	7SK,IQSEC3,KDM5A,SLC6A12,SLC6A13
24	15150000	15300000	178	1.03855	0.00949987	BMP2
26	24950000	25100000	362	1.09755	0.00950992	SLC5A1,SLC5A4
34	13050000	13200000	184	1.03844	0.00954247	PEX5L,SNORA81,USP13
24	15100000	15250000	225	1.09507	0.00956395	BMP2
9	12950000	13100000	139	1.03785	0.00958507	PITPNC1
8	52350000	52500000	206	1.09353	0.00967202	SNORA31
4	37500000	37650000	164	1.03591	0.00971287	DRD1,SFXN1
9	13050000	13200000	192	1.03587	0.00975547	PITPNC1,PSMD12
8	33900000	34050000	234	1.0917	0.00978008	DACT1
7	30900000	31050000	142	1.03531	0.00979807	POU2F1
22	22200000	22350000	274	1.09065	0.00983412	PCDH9
15	31850000	32000000	156	1.03493	0.00984067	DCN
10	44500000	44650000	150	1.03487	0.00988328	TMEM131,VWA3B
34	13000000	13150000	249	1.08836	0.00988815	MRPL47,SNORA81,USP13
15	16800000	16950000	123	1.03314	0.00992588	C1orf210,CDC20,CFAP57,ELOVL1,MPL,TIE1,TMEM125
37	29650000	29800000	410	1.07305	0.00996264	MRPL44,SERPINE2,WDFY1
9	9200000	9350000	130	1.03298	0.00996848	CDC27,GPIIIa,MYL4
27	36600000	36750000	300	1.0847	0.00999622	A2M,KLRG1

## Sheet: Bulky_rawdata
Supplementary Data 11. Summary of XP-EHH analysis between domestic dog breeds and village dogs
Chromosome	Window Start Position	Window End position	Number of SNPs	XP-EHH	XP-EHH P-Value	Gene
17	63100000	63150000	179	1.53335	4.15e-05	CTTNBP2NL
5	45800000	45850000	158	1.46365	8.3e-05	7SK
2	62350000	62400000	180	1.42446	0.00012444	CHD9,U4
6	22850000	22900000	247	1.5835	0.00016663	HS3ST2
6	22900000	22950000	346	1.55788	0.000222173	HS3ST2
10	41500000	41550000	221	1.53775	0.000277716	CREG2,RFX8
14	30650000	30700000	138	1.32406	0.00029036	ISPD
10	41050000	41100000	295	1.45677	0.000333259	MAP4K4
1	117650000	117700000	180	1.29587	0.0004148	ZNF599
21	6300000	6350000	174	1.29049	0.00045628	PIWIL4
25	19550000	19600000	139	1.28138	0.00049776	CBR4,PALLD
3	64400000	64450000	316	1.41928	0.000499889	FGFBP1
21	32900000	32950000	234	1.39467	0.000555432	SWAP70
11	62750000	62800000	199	1.26738	0.00058072	RAD23B
9	11400000	11450000	91	1.23509	0.00066368	TANC2
33	30600000	30650000	327	1.3743	0.000666519	ACAP2
23	18200000	18250000	119	1.23148	0.00070516	RARB,TOP2B
3	91300000	91350000	69	1.23097	0.00074664	NCAPG
2	62550000	62600000	111	1.22364	0.0008296	Y_RNA
20	20850000	20900000	186	1.22131	0.00087108	FOXP1
30	30800000	30850000	227	1.35258	0.000888691	7SK,LCTL,ZWILCH
7	10350000	10400000	198	1.22101	0.00091256	DTL
1	70800000	70850000	254	1.34874	0.000944235	ERCC6L2,U6
13	56300000	56350000	185	1.21744	0.00099552	EPHA5
7	66550000	66600000	159	1.21073	0.001037	GREB1L
3	64450000	64500000	394	1.34518	0.00105532	FGFBP1
4	75200000	75250000	215	1.32471	0.00127749	MTMR12
9	59700000	59750000	93	1.19219	0.00132736	7SK,RABGAP1
3	89050000	89100000	326	1.32285	0.00133304	SLIT2
38	20550000	20600000	446	1.42244	0.0013369	NOS1AP
14	30700000	30750000	121	1.18353	0.00141032	ISPD
11	35150000	35200000	183	1.17459	0.0014518	CER1,FREM1
13	17700000	17750000	142	1.16682	0.00149328	SAMD12
10	65800000	65850000	145	1.16673	0.00153476	MEIS1
37	19350000	19400000	331	1.31782	0.00155521	ERBB4
22	1600000	1650000	73	1.16632	0.00157624	SNORD112
14	36550000	36600000	208	1.30915	0.00161075	SNORD93
17	62950000	63000000	110	1.15852	0.0016592	ST7L
35	5850000	5900000	276	1.29842	0.0016663	FARS2
2	62400000	62450000	145	1.14745	0.00174216	CHD9
7	65000000	65050000	230	1.29167	0.00183293	CABLES1
26	16500000	16550000	142	1.13513	0.00194956	MLEC
37	14650000	14700000	99	1.13478	0.00199104	NDUFS1
15	43650000	43700000	247	1.28386	0.00199956	ANAPC10
16	31200000	31250000	413	1.29516	0.00200535	FUT10
6	7800000	7850000	169	1.13436	0.00203252	CUX1
10	41450000	41500000	194	1.13044	0.00215696	RFX8,UBE2N
4	38450000	38500000	236	1.28054	0.00216619	NSG2
7	73900000	73950000	277	1.2686	0.00222173	PTPRM
34	18700000	18750000	188	1.1263	0.00223992	ETV5
4	9850000	9900000	219	1.26746	0.00227727	CCSAP
9	59650000	59700000	99	1.11425	0.00236436	RABGAP1,STRBP
33	31300000	31350000	63	1.102	0.00253028	LRRC15
2	22650000	22700000	190	1.10093	0.00257176	FRMD4A
26	13550000	13600000	225	1.25327	0.00261053	FBXW8
8	36450000	36500000	172	1.10061	0.00261324	PRKCH
3	51950000	52000000	287	1.24923	0.00266607	ACAN
24	35400000	35450000	444	1.24478	0.0026738	PREX1
24	39250000	39300000	198	1.09708	0.0026962	TSHZ2
28	11700000	11750000	273	1.24761	0.00272162	U6
21	32850000	32900000	171	1.09446	0.00273768	WEE1
28	2450000	2500000	197	1.09372	0.00282064	C10orf10,RASSF4,TMEM72
29	41700000	41750000	221	1.24479	0.0028327	MTDH
30	11900000	11950000	181	1.0921	0.00286212	BLOC1S6
25	19600000	19650000	111	1.08894	0.0029036	CBR4
6	22800000	22850000	271	1.23866	0.00294379	HS3ST2
16	15150000	15200000	171	1.08818	0.00298656	AGAP3,GBX1
26	30200000	30250000	241	1.2378	0.00299933	KLHL22,SCARF2,ZNF74
27	5300000	5350000	197	1.08617	0.00302804	PRPH
3	73350000	73400000	186	1.0836	0.00306952	TMEM156
34	19400000	19450000	191	1.08327	0.003111	ADIPOQ
6	22650000	22700000	140	1.07776	0.00319396	USP31
29	22000000	22050000	250	1.22938	0.00322151	STAU2
15	21950000	22000000	174	1.07766	0.00323544	SYT1
14	36600000	36650000	224	1.22555	0.00338814	FAM126A
26	16450000	16500000	120	1.06959	0.00348432	POP5
12	25950000	26000000	189	1.06872	0.0035258	KHDRBS2
5	70250000	70300000	359	1.22161	0.00355477	CMIP
12	65350000	65400000	212	1.2204	0.00361031	AFG1L
11	38900000	38950000	178	1.06486	0.00369172	HAUS6,PLIN2,SCARNA8
3	57700000	57750000	174	1.05745	0.00377468	KIAA1024
32	22450000	22500000	303	1.21128	0.00377694	5_8S_rRNA
20	26900000	26950000	226	1.20756	0.00394357	PRICKLE2
8	35700000	35750000	156	1.0516	0.00398208	SIX4
12	25750000	25800000	200	1.20385	0.00399911	KHDRBS2
10	69050000	69100000	509	1.15719	0.00401069	ADD2
3	89100000	89150000	235	1.19645	0.00405465	SLIT2
2	62450000	62500000	134	1.04749	0.00410652	CHD9
1	57000000	57050000	185	1.0438	0.004148	RWDD1
14	31200000	31250000	217	1.18746	0.00422128	5S_rRNA,BZW2
24	18950000	19000000	169	1.04224	0.00427244	STK35,U6
33	30750000	30800000	268	1.18656	0.00427683	XXYLT1
34	18650000	18700000	132	1.04041	0.00431392	TRA2B
10	33800000	33850000	373	1.18314	0.00433237	CHST11
5	25450000	25500000	243	1.17966	0.00438791	GUCY1A2
35	6300000	6350000	180	1.04028	0.00439688	F13A1
3	30200000	30250000	165	1.0401	0.00443836	SV2C
6	7750000	7800000	149	1.03989	0.00447984	PRKRIP1
11	62850000	62900000	282	1.17481	0.00455454	KLF4,U6
19	46400000	46450000	174	1.0393	0.00460428	ZEB2
20	26950000	27000000	240	1.17147	0.00461009	PRICKLE2
17	63000000	63050000	87	1.03654	0.00464576	ST7L,WNT2B
1	74650000	74700000	198	1.0358	0.00468724	NTRK2
1	108300000	108350000	321	1.16934	0.00472117	BICRA,EHD2,NOP53,SNORA54,SNORD23
14	30750000	30800000	101	1.03519	0.0047702	ISPD
14	31100000	31150000	103	1.03491	0.00481168	ANKMY2,LRRC72
6	7850000	7900000	194	1.0344	0.00485316	CUX1
12	25800000	25850000	228	1.16	0.0048878	KHDRBS2
24	10500000	10550000	197	1.0337	0.00493612	BTBD3
1	55950000	56000000	276	1.1578	0.00494335	SMOC2
11	22150000	22200000	168	1.03298	0.0049776	C5orf15,VDAC1
11	39050000	39100000	186	1.03268	0.00501908	DENND4C
28	27950000	28000000	280	1.15739	0.00505443	EMX2
12	11900000	11950000	147	1.03129	0.00506056	ABCC10,DLK2
16	18000000	18050000	327	1.15702	0.00516552	DPP6
7	10200000	10250000	177	1.02692	0.005185	INTS7
33	31350000	31400000	282	1.15513	0.00522106	CPN2
5	37900000	37950000	113	1.02594	0.00522648	COX10
4	73900000	73950000	210	1.15464	0.00527661	ADAMTS12
20	32200000	32250000	179	1.01898	0.00543388	PXK
21	23750000	23800000	179	1.01869	0.00547536	POLD3
14	56300000	56350000	204	1.14716	0.00549878	CFTR
19	38550000	38600000	163	1.01801	0.00551684	7SK,LCT,UBXN4,R3HDM1
28	29850000	29900000	244	1.1466	0.00555432	INPP5F
7	74100000	74150000	195	1.01711	0.00555832	PTPRM
15	48700000	48750000	183	1.01668	0.0055998	LRBA
1	56200000	56250000	233	1.14607	0.00560986	7SK
33	5400000	5450000	199	1.01624	0.00564128	CPOX
9	59350000	59400000	236	1.14147	0.00572095	DENND1A
24	23450000	23500000	132	1.0151	0.00572424	ITCH
28	7900000	7950000	173	1.01499	0.00576572	FRA10AC1
17	35450000	35500000	229	1.14078	0.00577649	ACOXL
7	25650000	25700000	163	1.01262	0.00584868	PRDX6,SLC9C2
5	16400000	16450000	168	1.01248	0.00589016	PAFAH1B2,SIDT2
12	11950000	12000000	156	1.01183	0.00593164	LRRC73,POLR1C,TJAP1,XPO5,YIPF3
27	31000000	31050000	140	1.01141	0.00597312	EPS8
28	22000000	22050000	227	1.13635	0.00599867	RBM20
36	28850000	28900000	525	1.12886	0.00601604	ITGAV
5	57050000	57100000	143	1.01027	0.00609756	PRKCZ
4	66550000	66600000	135	1.01002	0.00613904	CCL28,TMEM267
14	31050000	31100000	214	1.13516	0.0061653	LRRC72
5	16350000	16400000	86	1.00825	0.00618052	PCSK7,RNF214,SIDT2,TAGLN
8	42200000	42250000	79	1.00783	0.006222	7SK
28	36600000	36650000	330	1.13095	0.00627638	FOXI2
8	16550000	16600000	126	1.00678	0.00630496	SSTR1
26	30250000	30300000	179	1.00647	0.00634644	KLHL22
13	21650000	21700000	192	1.0064	0.00638792	ATAD2
28	28000000	28050000	316	1.12347	0.00644301	EMX2
12	17600000	17650000	233	1.12138	0.00649856	CRISP2
34	18350000	18400000	98	1.00415	0.00651236	IGF2BP2,SENP2
12	37400000	37450000	148	1.00283	0.0066368	MYO6
7	8550000	8600000	148	1.00126	0.00671976	SYT14
26	13700000	13750000	334	1.11795	0.00672073	FBXO21,U6
13	56150000	56200000	171	0.999173	0.00680272	EPHA5
13	29600000	29650000	337	1.11753	0.00683181	WISP1
11	34700000	34750000	99	0.998255	0.00688568	NFIB
15	61050000	61100000	168	0.998247	0.00692716	TMEM192
27	16850000	16900000	190	0.997655	0.00696864	KIAA1551
15	44250000	44300000	165	0.996481	0.00701012	ZNF827
22	42500000	42550000	171	0.994158	0.0070516	GPC5
32	34450000	34500000	278	1.11318	0.00710953	NDST4
4	9650000	9700000	103	0.992884	0.00713456	TAF5L
28	29900000	29950000	120	0.992456	0.00717604	INPP5F
20	32150000	32200000	166	0.992237	0.00721752	KCTD6,PXK
10	14100000	14150000	278	1.10908	0.00722062	TRHDE
7	8500000	8550000	135	0.991176	0.00734196	DIEXF
9	59600000	59650000	78	0.991074	0.00738344	STRBP
20	20800000	20850000	135	0.990331	0.0074664	FOXP1
1	74600000	74650000	212	1.10321	0.00749833	NTRK2
19	15300000	15350000	181	0.987648	0.00754936	FAT4
18	48150000	48200000	342	1.10291	0.00755388	ANO1
5	37850000	37900000	206	1.10241	0.00760942	COX10
22	2150000	2200000	161	0.985861	0.00763232	RCBTB1
3	73100000	73150000	109	0.98468	0.00775676	RFC1,U4,WDR19
15	1900000	1950000	53	0.980617	0.00783972	SCMH1
3	52050000	52100000	297	1.0975	0.00788714	MFGE8
33	30450000	30500000	323	1.09743	0.00794268	APOD
28	11500000	11550000	208	1.09682	0.00799822	HPS1,PYROXD2
2	72450000	72500000	134	0.976697	0.00800564	RPA2,SMPDL3B,THEMIS2
15	30300000	30350000	120	0.975611	0.0080886	DUSP6
2	62500000	62550000	111	0.975053	0.00813008	CHD9
6	1100000	1150000	37	0.974975	0.00817156	RABGEF1
37	1700000	1750000	140	0.974517	0.00821304	MYO1B
37	14700000	14750000	267	1.09301	0.0082204	GPR1,NDUFS1,SNORA41,snoMe28S-Am982
23	18250000	18300000	270	1.092	0.00827594	RARB
14	56500000	56550000	331	1.0902	0.00833148	CTTNBP2,U6
12	48200000	48250000	45	0.972526	0.00833748	RNGTT
17	25050000	25100000	337	1.09018	0.00838702	SRD5A2
1	49750000	49800000	222	1.08785	0.00849811	AGPAT4
5	70200000	70250000	162	0.970877	0.0085034	PLCG2
6	52500000	52550000	161	0.969334	0.00854488	DPYD
6	22600000	22650000	236	1.08775	0.00855366	USP31
1	118950000	119000000	371	1.08668	0.0086092	WDR88
14	23000000	23050000	280	1.08627	0.00866474	COL28A1
13	450000	500000	82	0.966859	0.00866932	NIPAL2
6	1000000	1050000	32	0.966709	0.0087108	TPST1
3	59400000	59450000	292	1.08452	0.00872028	SORCS2
1	87000000	87050000	199	0.966291	0.00875228	TRPM3
13	21400000	21450000	399	1.08438	0.00877583	DERL1
30	30750000	30800000	78	0.965815	0.00879376	MAP2K1,SNAPC5,SNORD16,SNORD18,SNORD18,SNORD18,ZWILCH
9	19750000	19800000	96	0.965584	0.00883524	DHX8
33	29450000	29500000	173	0.963877	0.00900116	UBXN7
12	7000000	7050000	81	0.963074	0.0091256	ZFAND3
11	54950000	55000000	112	0.96107	0.00925004	NCBP1,XPA
4	75150000	75200000	129	0.960713	0.00929152	MTMR12
17	63550000	63600000	280	1.06666	0.00933126	KCND3
20	20950000	21000000	116	0.959124	0.00941596	FOXP1
1	102950000	103000000	255	1.06417	0.00944235	MBOAT7,RPS9
12	46550000	46600000	350	1.06396	0.00949789	HTR1E
21	6350000	6400000	113	0.958753	0.00949892	PIWIL4
34	37050000	37100000	256	1.06355	0.00960898	SPATA16
3	74700000	74750000	271	1.0624	0.00966452	NWD2
4	9800000	9850000	117	0.956744	0.00970632	ACTA1,NUP133
15	44700000	44750000	295	1.06179	0.00972006	SLC10A7
5	55000000	55050000	96	0.955087	0.00978928	HSPB11,LDLRAD1,LRRC42
21	33450000	33500000	102	0.954608	0.00983076	ADM,SBF2
1	8200000	8250000	194	0.954447	0.00987224	RTTN
18	49950000	50000000	235	1.0593	0.00988669	AIP,CABP2,CDK2AP2,PITPNM1
28	7950000	8000000	135	0.953662	0.00991372	LGI1
7	45150000	45200000	262	1.05777	0.00994224	PSTPIP2
5	55850000	55900000	174	0.952598	0.00999668	PODN,SCP2

## Sheet: Small Breeds_rawdata
Supplementary Data 11. Summary of XP-EHH analysis between domestic dog breeds and village dogs
Chromosome	Window Start Position	Window End position	Number of SNPs	XP-EHH	XP-EHH P-Value	Gene
4	39100000	39250000	181	1.99292	3.98248e-05	NKX2-5,STC2
11	73800000	73950000	284	1.87223	5.83363e-05	C5,FBXW2,PHF19,TRAF1
15	29500000	29650000	143	1.93029	7.96495e-05	KITLG
11	73700000	73850000	214	1.66074	0.000116673	FBXW2
11	25250000	25400000	144	1.73304	0.000119474	KLHL3,cfa-mir-874
7	41050000	41200000	162	1.68486	0.000159299	ARHGEF11,HDGF,INSRR,LRRC71,NTRK1,PEAR1,PRCC,SH2D2A
17	25400000	25550000	267	1.58904	0.000175009	SLC30A6,SPAST,YIPF4
9	39850000	40000000	157	1.66208	0.000199124	ASIC2
36	23350000	23500000	211	1.5691	0.000233345	CWC22
4	39050000	39200000	138	1.60479	0.000238949	STC2
17	56800000	56950000	160	1.59966	0.000278773	NOTCH2
11	19400000	19550000	223	1.55214	0.000291681	SNORD107
4	39200000	39350000	177	1.59496	0.000318598	BNIP1,CREBRF,NKX2-5
7	80800000	80950000	249	1.49661	0.000350018	MAPK4
8	300000	450000	176	1.53176	0.000358423	7SK,GCSAML,NLRP3,OR2B11
32	8200000	8350000	268	1.46874	0.000408354	CDS1,NKX6-1
11	25200000	25350000	162	1.49426	0.000438072	KLHL3
9	59850000	60000000	249	1.4551	0.00046669	OR1K1,OR5C1,PDCL,SNORD90,ZBTB6
4	39250000	39400000	71	1.46372	0.000477897	ATP6V0E1,BNIP1,CREBRF
7	80650000	80800000	272	1.45178	0.000525026	MAPK4
26	16000000	16150000	192	1.44249	0.000557547	BICDL1,GCN1,RAB35,RPLP0
15	49600000	49750000	205	1.42737	0.000583363	GATB
34	17750000	17900000	158	1.41495	0.000637196	VPS8
10	36200000	36350000	365	1.4219	0.000641699	FAM32A
13	1300000	1450000	185	1.40146	0.000677021	U6,VPS13B
7	41100000	41250000	135	1.39827	0.000716846	HDGF,INSRR,LRRC71,NTRK1,PEAR1,PRCC,RRNAD1,SH2D2A
27	5850000	6000000	496	1.98807	0.000723589	LALBA,LYZF2
7	40950000	41100000	108	1.38576	0.000756671	ARHGEF11,ETV3,ETV3L,LRRC71
4	39150000	39300000	195	1.38421	0.000796495	BNIP1,NKX2-5,STC2
7	80550000	80700000	288	1.39442	0.000816708	MAPK4,SKA1
8	400000	550000	187	1.38198	0.00083632	7SK,GCSAML
11	73550000	73700000	321	1.39324	0.000875044	CDK5RAP2
7	40900000	41050000	141	1.38131	0.000876145	ARHGEF11,ETV3,ETV3L
26	15900000	16050000	144	1.36148	0.00091597	BICDL1
11	25300000	25450000	143	1.33966	0.000955795	KLHL3,cfa-mir-874
9	25200000	25350000	165	1.31675	0.000995619	B4GALNT2,IGF2BP1,U6
9	20150000	20300000	64	1.31363	0.00103544	AOC2,AOC3,CCDC56,CNTNAP1,EZH1,PSME3,PTGES3L-AARSD1,WNK4
26	7050000	7200000	180	1.31003	0.00107527	B3GNT4,CLIP1,DIABLO,IL31,MLXIP
15	54100000	54250000	269	1.34564	0.00110839	PDGFC
26	15950000	16100000	133	1.30449	0.00111509	BICDL1,GCN1,RAB35
23	13450000	13600000	329	1.34354	0.00116673	SNORA73
7	41500000	41650000	157	1.29246	0.00119474	BGLAP,CCT3,GLMP,RHBG,SMG5,TMEM79
32	3950000	4100000	220	1.33272	0.00122506	U6
7	41450000	41600000	136	1.29	0.00127439	CCT3,GLMP,MEF2D,RHBG,SMG5,TMEM79
30	34700000	34850000	327	1.32452	0.0012834	LRRC49,SNORA62
32	5150000	5300000	258	1.3216	0.00134173	BMP3,PRKG2
7	22900000	23050000	138	1.28596	0.00139387	PAPPA2,U6
4	39350000	39500000	150	1.27492	0.00143369	ATP6V0E1,ERGIC1
29	9450000	9600000	202	1.31007	0.00145841	TOX
17	20950000	21100000	158	1.27097	0.00147352	AGBL5,DPYSL5,EMILIN1,KHK,MAPRE3,TMEM214
3	64100000	64250000	215	1.30839	0.00151674	PROM1,TAPT1
4	49100000	49250000	199	1.25986	0.00155317	GABRA6
14	24200000	24350000	285	1.30682	0.00157508	NXPH1
15	40750000	40900000	50	1.25519	0.00159299	DRAM1
9	35200000	35350000	152	1.2435	0.00163282	BCAS3,TBX2
2	72100000	72250000	115	1.23993	0.00167264	ATPIF1,MED18,SESN2
11	73600000	73750000	284	1.30214	0.00169175	CDK5RAP2,FBXW2
35	6150000	6300000	179	1.23961	0.00171247	F13A1
30	33800000	33950000	314	1.29497	0.00175009	TLE3
37	28400000	28550000	183	1.22626	0.00183194	PAX3
27	6450000	6600000	275	1.29314	0.00186676	CCDC184,OR10AD1
1	38200000	38350000	185	1.21752	0.00191159	STXBP5
4	8600000	8750000	248	1.29103	0.0019251	AGT,CAPN9,COG2,cfa-mir-1841
3	54150000	54300000	110	1.21346	0.00195141	PDE8A
15	40700000	40850000	145	1.20495	0.00203106	DRAM1,GNPTAB,MYBPC1
15	33050000	33200000	311	1.28729	0.00204177	EEA1,U6
6	30500000	30650000	298	1.2849	0.00210011	SNX29
9	20100000	20250000	52	1.19919	0.00211071	AOC2,AOC3,CCDC56,G6PC,PSME3,PTGES3L-AARSD1,WNK4
10	35250000	35400000	176	1.19731	0.00215054	GCC2
32	20400000	20550000	294	1.28426	0.00215844	STPG2
17	57400000	57550000	431	1.53732	0.00217077	U1,U1
20	50300000	50450000	176	1.19411	0.00219036	C19orf38,CARM1,DNM2,TIMM29,TMED1,YIPF2
3	38050000	38200000	211	1.28364	0.00221678	FAN1,MCEE,MPHOSPH10
15	41000000	41150000	130	1.19212	0.00227001	PARPBP,PMCH
7	40100000	40250000	158	1.1896	0.00230984	DEGS1,FBXO28,NVL,U6
22	58850000	59000000	390	1.27506	0.00233345	CARS2,COL4A2,NAXD,RAB20
15	34000000	34150000	144	1.18853	0.00234966	CRADD
10	54800000	54950000	166	1.18126	0.00238949	ASB3,ERLEC1,PSME4
2	15200000	15350000	189	1.18123	0.00242931	ZEB1
5	36250000	36400000	127	1.17782	0.00246914	U6
12	68400000	68550000	329	1.26183	0.00250846	7SK,FAM229B,LAMA4,WISP3
20	51300000	51450000	187	1.17717	0.00250896	ZNF699
8	37750000	37900000	159	1.1761	0.00254879	GPHB5,RHOJ
15	42050000	42200000	214	1.26094	0.0025668	STAB2,snoU2_19
4	66950000	67100000	183	1.16976	0.00258861	CCDC152,GHR
7	40550000	40700000	266	1.26063	0.00262513	FCRL1,FCRL2,FCRL4,FCRL5
28	5700000	5850000	143	1.1664	0.00262843	PCGF5
6	10450000	10600000	137	1.15969	0.00266826	SMURF1,TRRAP
9	37550000	37700000	281	1.26045	0.00268347	CCL3,CCL4,HEATR6
35	6100000	6250000	171	1.15478	0.00270808	F13A1
28	15600000	15750000	177	1.15206	0.00274791	INA,NT5C2,PCGF6,TAF5
6	50500000	50650000	124	1.15016	0.00278773	PLPPR4
32	5600000	5750000	243	1.24895	0.00280014	U4
3	53000000	53150000	73	1.14714	0.00282756	IDH2,SEMA4B,ZNF710
14	14450000	14600000	327	1.2466	0.00285848	U12
7	41200000	41350000	179	1.14364	0.00286738	BCAN,CRABP2,HAPLN2,HDGF,ISG20L2,MRPL24,NES,PRCC,RRNAD1
2	80050000	80200000	499	1.46482	0.00289436	IGSF21
8	68250000	68400000	166	1.14345	0.00290721	EML1,EVL
19	50850000	51000000	216	1.24513	0.00291681	LYPD6B
37	10300000	10450000	120	1.1434	0.00294703	ALS2CR12,CASP10,CASP8,CFLAR,TRAK2
27	35750000	35900000	274	1.24498	0.00297515	CLEC7A,GABARAPL1,OLR1
29	14300000	14450000	180	1.14321	0.00298686	CYP7B1
32	4050000	4200000	262	1.23687	0.00303349	ANTXR2
29	14250000	14400000	238	1.23388	0.00309182	cfa-mir-124-2
6	28550000	28700000	91	1.13731	0.00310633	BFAR,PARN,PLA2G10
3	54350000	54500000	125	1.13676	0.00314616	PDE8A,RPS17
8	50150000	50300000	74	1.13386	0.00318598	AHSA1,SAMD15,SPTLC2,TMED8,U6,VIPAS39
2	21600000	21750000	189	1.13205	0.00326563	DCLRE1C,MEIG1,NMT2,RPP38
2	6050000	6200000	210	1.2273	0.00326683	RAB18
10	58450000	58600000	114	1.12868	0.00330546	FANCL,U6,VRK2
2	400000	550000	218	1.22389	0.00332517	U6
26	27750000	27900000	290	1.22092	0.00344184	BCR,GNAZ,RAB36,RSPH14
17	20300000	20450000	315	1.22039	0.00350018	ADGRF3,GAREM2,HADHA,SELENOI
35	12700000	12850000	157	1.12474	0.00350458	GFOD1,PHACTR1,TBC1D7
25	43550000	43700000	124	1.12415	0.0035444	COPS7B,PDE6D,PTMA,U6
32	22000000	22150000	340	1.21957	0.00355851	DDIT4L
1	11700000	11850000	190	1.12002	0.00358423	CDH7
4	27500000	27650000	170	1.11451	0.00362405	U6
8	37800000	37950000	157	1.11396	0.00366388	GPHB5,PPP2R5E,RHOJ
9	45000000	45150000	136	1.11166	0.0037037	FAM57A,GEMIN4,GLOD4,MRM3,VPS53
1	53550000	53700000	203	1.21327	0.00373352	PDE10A
25	37700000	37850000	142	1.10957	0.00374353	CUL3
38	14850000	15000000	174	1.10939	0.00378335	BPNT1,IARS2,RAB3GAP2,SNORA36,U6,cfa-mir-194,cfa-mir-215
14	8950000	9100000	44	1.10702	0.00382318	GRM8
9	18450000	18600000	135	1.10282	0.00394265	C1QL1,DCAKD,EFTUD2,GFAP,KIF18B,NMT1
32	5200000	5350000	251	1.20147	0.00396687	BMP3,PRKG2
11	20500000	20650000	93	1.10127	0.00398248	P4HA2,PDLIM4,SLC22A4,U6
8	32350000	32500000	220	1.19762	0.0040252	OTX2
24	31400000	31550000	170	1.0969	0.00406213	TOX2,U4
32	3000000	3150000	313	1.19701	0.00408354	ANXA3
7	41300000	41450000	152	1.09506	0.00410195	BCAN,GPATCH4,HAPLN2,IQGAP3,NAXE,NES,TTC24
2	72050000	72200000	113	1.09318	0.00414178	ATPIF1,MED18,PHACTR4,SESN2
36	23300000	23450000	141	1.08787	0.00422143	CWC22
33	27200000	27350000	244	1.19082	0.00425855	KALRN
32	3900000	4050000	165	1.08783	0.00426125	7SK,U6
24	100000	250000	123	1.08647	0.00430108	CST11,CST8,CSTL1,NAPB
20	57200000	57350000	161	1.08152	0.0043409	ADAMTSL5,MBD3,MEX3D,TCF3
17	57350000	57500000	587	1.43049	0.00434153	PDE4DIP,U1
7	40400000	40550000	300	1.18866	0.00437522	CD5L,FCRL1
17	21100000	21250000	94	1.07843	0.00438072	ABHD1,ATRAID,CAD,PREB,SLC30A3,SLC5A6,TCF23
2	74900000	75050000	167	1.07676	0.00442055	CLIC4
32	28450000	28600000	182	1.07621	0.00446037	HADH,LEF1
2	55150000	55300000	311	1.18575	0.00449189	MAP1B,MRPS27
8	4700000	4850000	161	1.07214	0.0045002	STXBP6
12	29250000	29400000	136	1.07117	0.00454002	SNORA62
2	55100000	55250000	271	1.18021	0.00460856	MAP1B
9	26350000	26500000	209	1.18009	0.0046669	ACSF2,CACNA1G,CHAD,EPN3,LRRC59,MYCBPAP
30	17800000	17950000	190	1.06971	0.00473915	GNB5,MYO5C
24	16300000	16450000	150	1.06798	0.0048188	CDS2,PROKR2
11	33400000	33550000	346	1.17215	0.00484191	LURAP1L
28	24950000	25100000	163	1.06782	0.00485862	CCDC186,TDRD1,U6,VWA2
6	21100000	21250000	189	1.06741	0.00489845	ARHGAP17,SLC5A11,TNRC6A
15	33950000	34100000	92	1.06704	0.00493827	CRADD
5	27100000	27250000	299	1.16914	0.00495858	CASP12,CASP4
28	350000	500000	151	1.06593	0.0049781	ARHGAP22,MAPK8
33	27250000	27400000	323	1.16879	0.00501692	KALRN
1	11650000	11800000	154	1.06544	0.00501792	7SK,CDH7
30	17750000	17900000	192	1.06493	0.00505775	GNB5,MAPK6,MYO5C
19	50650000	50800000	496	1.39514	0.00506512	KIF5C
17	25450000	25600000	295	1.16812	0.00507525	SLC30A6,SPAST,YIPF4
11	53200000	53350000	142	1.06483	0.00509757	PAX5
2	77150000	77300000	236	1.16622	0.00513359	CDC42,HSPG2
4	39300000	39450000	62	1.06481	0.0051374	ATP6V0E1,BNIP1,CREBRF,ERGIC1
2	24100000	24250000	198	1.06456	0.00517722	CAMK1D,CDC123,U6atac
26	12650000	12800000	246	1.16548	0.00519193	MED13L
23	37450000	37600000	141	1.0613	0.00521705	RASA2,RNF7
3	27750000	27900000	260	1.16543	0.00525026	ARSB,BHMT,BHMT2,DMGDH
25	24850000	25000000	176	1.05973	0.00525687	HPGD
9	20200000	20350000	122	1.05909	0.00529669	CCDC56,CCR10,CNTNAP1,EZH1,PLEKHH3,PTGES3L-AARSD1,TUBG1,WNK4
25	46950000	47100000	334	1.16429	0.0053086	AGAP1,ASB18,GBX2
30	6650000	6800000	80	1.05655	0.00533652	FSIP1,THBS1,U6
15	34350000	34500000	50	1.05469	0.00537634	CEP83,PLXNC1
32	6300000	6450000	163	1.05378	0.00541617	ENOPH1,HNRNPD,HNRNPDL
32	2950000	3100000	387	1.16169	0.00548361	ANXA3,FRAS1
25	5950000	6100000	144	1.05327	0.00549582	U4
30	6750000	6900000	106	1.05163	0.00553564	FSIP1,THBS1
35	22400000	22550000	281	1.15913	0.00554194	DCDC2,GPLD1,MRS2
10	8750000	8900000	67	1.04895	0.00561529	GRIP1,HELB
2	21650000	21800000	141	1.04878	0.00565512	CDNF,DCLRE1C,HSPA14,MEIG1
30	17500000	17650000	130	1.04831	0.00569494	LEO1,TMOD3
24	39750000	39900000	296	1.15418	0.00571695	BCAS1,CYP24A1
30	11150000	11300000	138	1.04485	0.00577459	CTDSPL2,EIF3J,SPG11
8	17300000	17450000	135	1.04369	0.00581442	GEMIN2,PNN,TRAPPC6B
2	50000000	50150000	341	1.14984	0.00583363	HTR1A
18	54550000	54700000	179	1.04336	0.00585424	FADS1,FADS2,FEN1,MYRF
13	12900000	13050000	201	1.14963	0.00589196	CSMD3
10	25100000	25250000	142	1.04294	0.00589407	ENTHD1,FAM83F,GRAP2
16	1750000	1900000	112	1.04272	0.00593389	PDIA4,U6,Y_RNA,Y_RNA,Y_RNA,Y_RNA
32	4550000	4700000	84	1.04216	0.00597372	C4orf22
2	10150000	10300000	120	1.03839	0.00605337	ARMC3,MSRB2
6	10550000	10700000	130	1.03726	0.00609319	TMEM130,TRRAP
2	34250000	34400000	208	1.14195	0.00612531	DIP2C
8	70550000	70700000	69	1.03721	0.00613301	RCOR1
13	1000000	1150000	138	1.0363	0.00617284	OSR2,VPS13B
11	12700000	12850000	247	1.14134	0.00618364	SNX24
16	16550000	16700000	192	1.03346	0.00621266	ACTR3B
5	5900000	6050000	132	1.03255	0.00629231	FLI1
11	26150000	26300000	158	1.03244	0.00633214	CTNNA1
4	21900000	22050000	328	1.13898	0.00635865	UNC5B
11	35950000	36100000	127	1.0322	0.00637196	CCDC171
34	22500000	22650000	183	1.032	0.00641179	IL1RAP
9	6000000	6150000	268	1.13888	0.00641699	BTBD17,DNAI2,GPR142,KIF19,TTYH2
5	6000000	6150000	134	1.03144	0.00645161	ETS1
25	12450000	12600000	284	1.13709	0.00647532	USP12
24	31300000	31450000	137	1.03138	0.00649144	GTSF1L,IFT52,MYBL2,SNORA28,U6
17	41950000	42100000	439	1.3728	0.0065123	SNORA70
1	73550000	73700000	191	1.0309	0.00653126	GOLM1,NAA35
9	31750000	31900000	281	1.13648	0.00653366	AKAP1,COIL,SCPEP1
4	66750000	66900000	374	1.13579	0.006592	ZNF131
34	2650000	2800000	164	1.03	0.00661091	CTNND2
20	44500000	44650000	45	1.02758	0.00669056	ELL,FKBP8,GDF15,ISYNA1,LRRC25,SSBP4
25	47000000	47150000	349	1.13326	0.00670867	ASB18,GBX2,IQCA1
4	39500000	39650000	162	1.02725	0.00673039	DUSP1,ERGIC1
32	4000000	4150000	227	1.13286	0.00676701	ANTXR2
3	32400000	32550000	145	1.02724	0.00677021	OCA2
34	17150000	17300000	48	1.02717	0.00681004	CAMK2N2,CHRD,CLCN2,ECE2,EIF4G1,FAM131A,PSMD2,SNORD66
1	88500000	88650000	157	1.02622	0.00684986	FAM122A,PIP5K1B
8	72450000	72600000	326	1.12528	0.00688368	BRF1,CDCA4,GPR132,JAG2,NUDT14
19	18200000	18350000	116	1.02362	0.00692951	BBS7,CCNA2,EXOSC9,TRPC3
28	4350000	4500000	103	1.02316	0.00696933	SLC16A12
23	13400000	13550000	358	1.12335	0.00700035	SNORA73
34	16450000	16600000	89	1.02303	0.00700916	KLHL24,KLHL6
15	42000000	42150000	168	1.02276	0.00704898	snoU2_19
7	10600000	10750000	214	1.12207	0.00705869	NENF,TMEM206
32	8250000	8400000	279	1.12074	0.00711702	CDS1,NKX6-1
7	36100000	36250000	125	1.01787	0.00712863	KIF26B
19	50800000	50950000	231	1.12001	0.00717536	LYPD6B
10	69100000	69250000	525	1.35106	0.00723589	CD207,CLEC4F,FIGLA,VAX2
1	38250000	38400000	167	1.01442	0.00724811	STXBP5
9	18500000	18650000	157	1.01415	0.00728793	C1QL1,EFTUD2,GFAP,HIGD1B,KIF18B
3	27700000	27850000	257	1.11869	0.00729203	BHMT,BHMT2,DMGDH,U6
14	21300000	21450000	85	1.01308	0.00732776	SLC25A13
10	1800000	1950000	102	1.0126	0.00736758	AGAP2,ATP23,AVIL,CDK4,CTDSP2,CYP27B1,MARCH9,METTL1,TSPAN31,cfa-mir-26a-2
4	28850000	29000000	145	1.01226	0.00740741	ZMIZ1
3	89150000	89300000	340	1.11663	0.0074087	SLIT2
4	37100000	37250000	95	1.01162	0.00744723	CPLX2,THOC3
11	35800000	35950000	150	1.01001	0.00748706	CCDC171,U6
9	31000000	31150000	161	1.0091	0.00752688	ANKFN1
18	18350000	18500000	153	1.00907	0.00756671	7SK,MAGI2
33	27500000	27650000	250	1.11482	0.00758371	KALRN
24	0	150000	365	1.11338	0.00764205	CST8
32	26950000	27100000	143	1.00801	0.00764636	TBCK
13	12300000	12450000	282	1.11254	0.00770039	CSMD3
27	7150000	7300000	202	1.11221	0.00775872	7SK,7SK
11	35850000	36000000	156	1.00662	0.00776583	CCDC171,U6
3	91700000	91850000	164	1.00646	0.00780566	MFSD7,MYL5,PCGF3,PDE6B,PIGG
9	20550000	20700000	134	1.00524	0.00784548	STAT3,STAT5A,STAT5B
9	20650000	20800000	154	1.00399	0.0078853	DHX58,GHDC,HCRT,HSPB9,KAT2A,KCNH4,RAB5C,STAT5B
24	31350000	31500000	153	1.00331	0.00792513	GTSF1L,MYBL2,SNORA28,U4,U6
17	35600000	35750000	232	1.11064	0.00793373	ACOXL,BCL2L11
28	40100000	40250000	530	1.34621	0.00795948	DPYSL4,JAKMIP3,STK32C
18	49700000	49850000	119	1.00096	0.00796495	ALDH3B1,CHKA,NDUFS8,TCIRG1,UNC93B1
16	18400000	18550000	193	0.999788	0.0080446	CNPY1,RBM33
23	42300000	42450000	180	0.999109	0.00808443	7SK
5	54550000	54700000	179	0.998912	0.00812425	ACOT11,SSBP3
10	55500000	55650000	254	1.109	0.00816708	EML6,SNORA1,SPTBN1
20	44550000	44700000	133	0.997363	0.0082039	ELL,GDF15,ISYNA1,LRRC25,PGPEP1,SSBP4
7	40650000	40800000	386	1.10714	0.00828375	FCRL1,FCRL4,FCRL5
25	47050000	47200000	348	1.10581	0.00834208	ASB18,IQCA1
21	13450000	13600000	125	0.993208	0.0083632	CCDC83,PICALM
27	35700000	35850000	262	1.10192	0.00840042	GABARAPL1,KLRD1,OLR1
35	11100000	11250000	165	0.992667	0.00840303	TMEM170B
32	50000	200000	74	0.992489	0.00844285	7SK,CDKL2,RCHY1,THAP6
1	113900000	114050000	265	1.10133	0.00851709	NCCRP1,PAK4,SYCN
1	53500000	53650000	156	0.990893	0.0085225	PDE10A
17	20200000	20350000	176	0.990725	0.00856233	GAREM2,HADHA,RAB10
8	33400000	33550000	154	0.990667	0.00860215	C14orf37
3	49350000	49500000	299	1.09801	0.00863377	KLHL25
30	7200000	7350000	138	0.990267	0.00864198	BMF,EIF2AK4,SRP14
28	5400000	5550000	132	0.990026	0.0086818	HTR7,RPP30
31	37450000	37600000	420	1.32551	0.00868307	HSF2BP
6	61850000	62000000	241	1.09782	0.0086921	COL24A1
17	61400000	61550000	346	1.09653	0.00875044	C1orf68
1	83300000	83450000	150	0.988749	0.0088411	TRPM6
7	21250000	21400000	59	0.988154	0.00888092	RASAL2
5	6050000	6200000	168	0.988079	0.00892075	ETS1
24	18450000	18600000	229	1.09406	0.00898378	CPXM1,EBF4,NOP56,SNORA51,SNORD110,SNORD56,SNORD57,SNORD86,TMC2
32	11900000	12050000	136	0.987755	0.0090004	FAM13A,HERC3,NAP1L5,SNORD21,U6,U6
34	17800000	17950000	165	0.98721	0.00904022	C3orf70,VPS8
23	41350000	41500000	360	1.09378	0.00904212	PLOD2,PLSCR4
10	55550000	55700000	177	0.987023	0.00908005	EML6,SNORA1,SPTBN1
8	42950000	43100000	120	0.986837	0.00911987	DCAF5,EXD2,GALNT16
16	46350000	46500000	216	1.09098	0.00915879	ENPP6,STOX2
16	5600000	5750000	192	0.986814	0.0091597	ARHGEF5
6	47300000	47450000	144	0.986776	0.00919952	COL11A1
2	72000000	72150000	252	1.08832	0.00921713	MED18,PHACTR4,SESN2
11	27750000	27900000	122	0.986031	0.00927917	KDM4C
33	23100000	23250000	112	0.985987	0.009319	ADPRH,CD80,PLA1A,POGLUT1,TIMMDC1,TMEM39A
6	13050000	13200000	261	1.08636	0.0093338	SDK1
29	20450000	20600000	175	0.985726	0.00935882	EYA1
29	6950000	7100000	163	0.985081	0.00939865	XKR4
18	55650000	55800000	592	1.29999	0.00940666	MS4A13
2	69950000	70100000	91	0.98506	0.00943847	PUM1,SDC3,SNORD103,SNORD103,SNORD103,SNORD103
9	19950000	20100000	19	0.983194	0.0094783	BRCA1,IFI35,NBR1,PTGES3L-AARSD1,RND2,RPL27,RUNDC1,VAT1
1	31300000	31450000	208	1.08545	0.00950881	HECA,TXLNB
36	5900000	6050000	181	0.981928	0.00955795	ITGB6,RBMS1
2	74700000	74850000	79	0.98095	0.00959777	RUNX3
20	50550000	50700000	238	1.08496	0.00962548	AP1M2,ATG4D,KEAP1,KRI1,PDE4A,S1PR5,SLC44A2,SNORA70
6	32050000	32200000	117	0.980492	0.00963759	ATF7IP2,EMP2
24	35550000	35700000	285	1.08484	0.00968382	ARFGEF2,PREX1
2	79350000	79500000	116	0.978221	0.00975707	EMC1,UBR4
27	43550000	43700000	63	0.976995	0.00979689	FBXL14,WNT5B
16	1800000	1950000	90	0.976522	0.00983672	EZH2,PDIA4,U6,Y_RNA,Y_RNA,Y_RNA,Y_RNA
6	31850000	32000000	198	0.976338	0.00987654	NUBP1,TEKT5,TVP23A
5	52750000	52900000	38	0.974948	0.00991637	FYB2,PRKAA2
5	19650000	19800000	296	1.08093	0.00991716	DRD2
8	17050000	17200000	114	0.974697	0.00995619	SNORA5
7	40450000	40600000	270	1.08089	0.0099755	CD5L,FCRL1,FCRL2
28	13550000	13700000	96	0.973893	0.00999602	LZTS2,MRPL43,PDZD7,SEMA4G,SLF2,TWNK,U2

## Sheet: Large Breeds_rawdata
Supplementary Data 11. Summary of XP-EHH analysis between domestic dog breeds and village dogs
Chromosome	Window Start Position	Window End position	Number of SNPs	XP-EHH	XP-EHH P-Value	Gene
12	37300000	37450000	145	2.25852	3.98248e-05	MYO6,SENP6,U6,U6
23	18150000	18300000	249	2.07379	5.83363e-05	RARB,TOP2B
17	63000000	63150000	168	2.11249	7.96495e-05	CTTNBP2NL,ST7L,WNT2B
33	28650000	28800000	264	2.05741	0.000116673	IQCG,LMLN,LRCH3,RPL35A,SNORD48
2	62250000	62400000	184	2.01194	0.000119474	AKTIP,CHD9,RBL2,U4
32	12500000	12650000	132	1.95393	0.000159299	GPRIN3
36	22000000	22150000	236	1.95432	0.000175009	FKBP7,OSBPL6,PJVK,PLEKHA3,PRKRA,TTN
20	20750000	20900000	167	1.79946	0.000199124	FOXP1
3	91050000	91100000	311	1.90842	0.000233345	LCORL
20	20700000	20850000	125	1.75216	0.000278773	FOXP1
31	9550000	9700000	171	1.74288	0.000318598	ROBO2
18	52200000	52350000	259	1.85019	0.000350018	ATG2A,CDC42BPG,EHD1,MAJIN,MEN1,PPP2R5B,cfa-mir-192
10	7550000	7700000	186	1.73581	0.000358423	WIF1
7	72550000	72700000	141	1.73427	0.000398248	L3MBTL4,U6
7	17900000	18050000	167	1.71666	0.000438072	EDEM3,FAM129A
12	37600000	37750000	97	1.70209	0.000477897	IMPG1,U1
22	48300000	48450000	286	1.75708	0.000525026	FARP1
23	18050000	18200000	128	1.64065	0.000557547	NGLY1,TOP2B
10	40950000	41100000	309	1.746	0.000583363	IL1R2,MAP4K4
2	55300000	55450000	169	1.62467	0.000597372	5S_rRNA,MRPS27,PTCD2
12	37450000	37600000	127	1.62033	0.000637196	IMPG1,MYO6
1	108200000	108350000	313	1.72919	0.000641699	BICRA,CRX,EHD2,NOP53,SELENOW,SNORA54,SNORD23,U6
20	20650000	20800000	166	1.60381	0.000677021	FOXP1
27	5200000	5350000	185	1.58035	0.000716846	7SK,C1QL4,DNAJC22,PRPH,TROAP,U6
32	12300000	12450000	445	2.02302	0.000723589	FAM13A,TIGD2
1	18400000	18550000	184	1.57693	0.000756671	ONECUT2
17	61950000	62100000	366	1.7167	0.000758371	MAGI3
33	28900000	29050000	168	1.57577	0.000796495	7SK,MUC20,RUBCN,U6
24	35300000	35450000	389	1.71515	0.000816708	PREX1
14	36900000	37050000	48	1.57364	0.00083632	GPNMB,IGF2BP3,MALSU1,U6
25	24900000	25050000	164	1.56386	0.000876145	HPGD
7	17950000	18100000	197	1.54155	0.00091597	EDEM3,FAM129A
10	6700000	6850000	120	1.52059	0.000955795	SRGAP1
20	48000000	48150000	244	1.67609	0.000991716	ADGRE3,CLEC17A,DNAJB1,NDUFB7,TECR,ZNF333
31	9500000	9650000	178	1.51626	0.000995619	ROBO2
14	36850000	37000000	172	1.51567	0.00103544	GPNMB,IGF2BP3,KLHL7,MALSU1,NUPL2,U6
18	23300000	23450000	313	1.64893	0.00105005	SEMA3A
12	5500000	5650000	120	1.51066	0.00107527	KCTD20,PXT1,STK38
13	17150000	17300000	256	1.60323	0.00110839	EXT1
15	21850000	22000000	115	1.50825	0.00111509	SYT1
30	30700000	30850000	191	1.50106	0.00115492	7SK,LCTL,MAP2K1,SNAPC5,SNORD16,SNORD18,SNORD18,SNORD18,ZWILCH
21	36750000	36900000	233	1.60046	0.00116673	SPON1
15	44150000	44300000	135	1.49339	0.00119474	MMAA,SMAD1,ZNF827
24	35350000	35500000	300	1.60035	0.00122506	PREX1
7	64900000	65050000	194	1.4921	0.00123457	CABLES1,TMEM241,U6
1	19150000	19300000	142	1.48753	0.00127439	TXNL1,U6
8	10100000	10250000	358	1.5988	0.0012834	COCH,SNORA18,STRN3,U6
22	48350000	48500000	268	1.5949	0.00134173	FARP1
15	44350000	44500000	103	1.47555	0.00135404	ZNF827
23	18100000	18250000	104	1.47367	0.00139387	NGLY1,RARB,TOP2B
18	17400000	17550000	200	1.57871	0.00140007	CCDC146,GSAP
26	23550000	23700000	224	1.57293	0.00145841	GAL3ST1,MTFP1,PES1,SEC14L4,TCN2
25	11800000	11950000	179	1.46823	0.00147352	GSX1,U3
14	37200000	37350000	186	1.46035	0.00151334	CCDC126,FAM221A
10	41400000	41550000	214	1.56498	0.00151674	CREG2,RFX8,UBE2N
10	6650000	6800000	162	1.45926	0.00155317	SRGAP1
1	82950000	83100000	245	1.55983	0.00157508	OSTF1
10	6600000	6750000	79	1.45115	0.00159299	SRGAP1
28	29900000	30050000	143	1.43841	0.00163282	INPP5F,SEC23IP
10	41350000	41500000	171	1.437	0.00167264	RFX8,UBE2N
12	70050000	70200000	395	1.55446	0.00169175	HDAC2,HS3ST5
10	61950000	62100000	114	1.4341	0.00175229	COMMD1
28	22100000	22250000	160	1.42638	0.00179211	PDCD4,RBM20,U4
12	37400000	37550000	122	1.42603	0.00183194	IMPG1,MYO6
15	23200000	23350000	194	1.4235	0.00187176	ACSS3
32	38300000	38450000	148	1.41579	0.00191159	PDE5A
11	27300000	27450000	296	1.52867	0.0019251	UHRF2
38	17550000	17700000	137	1.41423	0.00195141	ALDH9A1,MGST3,SNORD112,TMCO1,UCK2
5	20500000	20650000	192	1.40121	0.00203106	U4
28	11600000	11750000	266	1.5235	0.00204177	U6
31	33050000	33200000	241	1.52327	0.00210011	7SK,SNORA19
20	20800000	20950000	140	1.3974	0.00211071	FOXP1
22	48450000	48600000	187	1.39696	0.00215054	FARP1,STK24
35	22850000	23000000	247	1.52118	0.00215844	RIPOR2
26	38800000	38950000	417	1.73853	0.00217077	CH25H,LIPA
12	70100000	70250000	361	1.5172	0.00221678	HS3ST5
7	72600000	72750000	128	1.39543	0.00223019	L3MBTL4,U6
14	13350000	13500000	197	1.3926	0.00227001	CROT,DMTF1,TMEM243
3	73250000	73400000	178	1.39156	0.00230984	KLHL5,TMEM156
12	5800000	5950000	196	1.38128	0.00238949	C6orf89,CPNE5,PPIL1
18	5550000	5700000	201	1.49914	0.00239179	SEC61G
8	59700000	59850000	152	1.3807	0.00242931	EML5,PTPN21,SPATA7,U6,ZC3H14
21	6200000	6350000	174	1.37683	0.00246914	AMOTL1,PIWIL4
28	29850000	30000000	285	1.48745	0.00250846	INPP5F
13	38000000	38150000	121	1.37504	0.00250896	COMMD5,RPL8,ZNF250,ZNF34,ZNF517,ZNF7
34	18450000	18600000	97	1.36504	0.00254879	IGF2BP2
31	37650000	37800000	378	1.48067	0.0025668	CSTB,PDXK,RRP1,RRP1B
3	84850000	85000000	181	1.36378	0.00258861	ANAPC4,ZCCHC4
21	46950000	47100000	362	1.47897	0.00262513	ANO3
32	36350000	36500000	195	1.36058	0.00262843	TRAM1L1
5	77350000	77500000	116	1.36028	0.00266826	PHLPP2,TAT
6	63200000	63350000	223	1.46254	0.0027418	CTBS,SPATA1,SSX2IP,U6
14	37000000	37150000	154	1.35695	0.00274791	IGF2BP3,U6,U6
18	39200000	39350000	341	1.46091	0.00280014	OR5AP2,OR5AR1,OR9G4
37	14700000	14850000	260	1.45972	0.00285848	GPR1,NDUFS1,SNORA41,snoMe28S-Am982
14	37050000	37200000	149	1.34717	0.00290721	IGF2BP3,TRA2A,U6,U6
20	56700000	56850000	236	1.45567	0.00291681	DOT1L,LINGO3,LSM7,OAZ1,PEAK3,SF3A2,SPPL2B,U6
25	33700000	33850000	270	1.4514	0.00297515	NKX2-6,NKX3-1
17	63100000	63250000	310	1.45123	0.00303349	CTTNBP2NL
21	29250000	29400000	259	1.44993	0.00309182	OR56A1,OR56A5
32	37250000	37400000	133	1.33565	0.00310633	NDST3,U6
12	11750000	11900000	150	1.33048	0.00318598	ABCC10,CRIP3,SLC22A7,TTBK1,ZNF318
18	22350000	22500000	256	1.44005	0.00320849	PCLO
25	35800000	35950000	320	1.43355	0.00326683	SNORD112
18	52400000	52550000	189	1.32803	0.00330546	NRXN2,PYGM,RASGRP2,SLC22A12
24	43200000	43350000	272	1.43221	0.00332517	APCDD1L,VAPB
9	37850000	38000000	181	1.32644	0.00334528	AP2B1,GAS2L2,MMP28,RASL10B,TAF15
35	13150000	13300000	253	1.42496	0.0033835	RANBP9
8	46100000	46250000	175	1.32448	0.00338511	DPF3
3	500000	650000	143	1.32358	0.00342493	EPB41L4A
16	20250000	20400000	256	1.41969	0.00344184	PTPRN2
20	49500000	49650000	192	1.32242	0.00346476	U1
18	33800000	33950000	195	1.32145	0.0035444	FBXO3,LMO2
14	36500000	36650000	163	1.31792	0.00358423	FAM126A,SNORD93
10	17350000	17500000	461	1.64206	0.00361795	BRD1
2	35850000	36000000	69	1.31544	0.00362405	HARS2,ZMAT2
4	13550000	13700000	147	1.3103	0.00366388	5S_rRNA,CABCOCO1
28	25500000	25650000	142	1.30882	0.0037037	FAM160B1
3	32250000	32400000	211	1.40572	0.00373352	OCA2,TUBGCP5
6	7150000	7300000	123	1.30677	0.00374353	CCL24,CCL26,POR,RHBDD2
34	900000	1050000	187	1.3062	0.00378335	DNAH5
3	26750000	26900000	298	1.40247	0.00379186	SERINC5,SPZ1
3	51700000	51850000	184	1.30355	0.00382318	AEN,DET1,ISG20,MRPL46,MRPS11
10	64350000	64500000	209	1.39948	0.00385019	7SK,SLC1A4
9	59700000	59850000	74	1.30047	0.003863	7SK,RABGAP1,U6
17	6550000	6700000	79	1.29638	0.00390283	ADAM17,CPSF3,IAH1,YWHAQ
20	12450000	12600000	290	1.39888	0.00390853	ARL8B,EDEM1,U6
23	35500000	35650000	222	1.39743	0.00396687	COPB2,RBP2
25	28400000	28550000	133	1.29182	0.00398248	HMBOX1,KIF13B,SNORA42
26	16200000	16350000	165	1.28948	0.0040223	MSI1,PLA2G1B,SIRT4,U4,U4
26	16400000	16550000	143	1.28915	0.00406213	COQ5,DYNLL1,MLEC,POP5
8	70250000	70400000	229	1.38347	0.00408354	CINP,MOK,TECPR2,ZNF839
25	11000000	11150000	155	1.28708	0.00410195	SLC46A3
1	112500000	112650000	119	1.28606	0.00414178	CCDC97,DMAC2,ERICH4,EXOSC5,TGFB1
7	64600000	64750000	300	1.38175	0.00414187	ANKRD29,LAMA3
10	41600000	41750000	217	1.38066	0.00425855	CNOT11,RNF149,SNORD89,TBC1D8
38	20150000	20300000	197	1.28408	0.00426125	DDR2,UAP1,UHMK1
15	18550000	18700000	145	1.2828	0.00430108	OR4E1,OR4E2,SALL2
15	8650000	8800000	231	1.37861	0.00431688	COA7,FAM159A,GPX7,ZYG11B
25	2200000	2350000	153	1.28071	0.00438072	FREM2
15	14750000	14900000	199	1.27914	0.00442055	AKR1A1,NASP,PRDX1,TESK2
1	102850000	103000000	227	1.3724	0.00443356	LENG8,MBOAT7,RPS9,TTYH1
3	40150000	40300000	112	1.27716	0.00446037	ALDH1A3,OTUB1
22	48400000	48550000	270	1.36745	0.00449189	FARP1
15	8600000	8750000	186	1.2771	0.0045002	COA7,FAM159A,U6,ZYG11B
12	25850000	26000000	179	1.27257	0.00454002	KHDRBS2
32	36400000	36550000	294	1.36373	0.00455023	TRAM1L1
9	59600000	59750000	92	1.27253	0.00457985	7SK,RABGAP1,STRBP
5	21600000	21750000	165	1.27094	0.00461967	C11orf53,COLCA2,POU2AF1
1	23800000	23950000	191	1.27064	0.0046595	MEX3C,SMAD4
1	33850000	34000000	316	1.35694	0.0046669	ADGRG6,VTA1
16	31250000	31400000	173	1.26351	0.0048188	FUT10
36	7300000	7450000	99	1.26194	0.00485862	DPP4,SLC4A10
23	41550000	41700000	229	1.34725	0.00490025	U6
9	51050000	51200000	384	1.34439	0.00495858	PPP1R26
6	63250000	63400000	66	1.25826	0.0049781	7SK,CTBS,RPF1,SPATA1,SSX2IP
33	28950000	29100000	272	1.34364	0.00501692	7SK,MUC20,RUBCN
20	20850000	21000000	102	1.25689	0.00501792	FOXP1
17	62900000	63050000	97	1.25528	0.00505775	CAPZA1,ST7L,WNT2B
5	86350000	86500000	348	1.34357	0.00507525	CDH8
9	24750000	24900000	128	1.25362	0.00509757	HOXB1,HOXB2,HOXB3,HOXB4,HOXB5,HOXB6,HOXB7,HOXB8,HOXB9,cfa-mir-196a-1
3	48200000	48350000	225	1.34159	0.00513359	SLCO3A1
2	55250000	55400000	144	1.25221	0.0051374	5S_rRNA,MAP1B,MRPS27,PTCD2
3	32200000	32350000	152	1.25135	0.00517722	CYFIP1,TUBGCP5
15	550000	700000	59	1.25074	0.00521705	C1orf50,CCDC30,CLDN19,P3H1,PPIH,SVBP,TMEM269
8	61200000	61350000	332	1.33189	0.00525026	KCNK13,NRDE2,PSMC1
3	52550000	52700000	86	1.24971	0.00525687	KIF7,PEX11A,PLIN1,TICRR,WDR93
14	7800000	7950000	90	1.24905	0.00529669	CALU,CCDC136,FAM71F1,FAM71F2,FLNC,OPN1SW
11	57200000	57350000	314	1.32979	0.0053086	MSANTD3-TMEFF1,TEX10
20	55450000	55600000	113	1.24855	0.00533652	DAPK3,EBI3,EEF2,MAP2K2,PIAS4,SNORD37,ZBTB7A
18	51750000	51900000	212	1.32755	0.00536694	CDC42EP2,DPF2,FRMD8,NEAT1_1,NEAT1_2,NEAT1_3,POLA2,TIGD3
7	72500000	72650000	144	1.24764	0.00537634	L3MBTL4
12	53300000	53450000	194	1.24763	0.00541617	U6
16	45650000	45800000	217	1.32524	0.00542527	ACSL1
20	20600000	20750000	168	1.2474	0.00545599	FOXP1
20	20550000	20700000	176	1.24614	0.00549582	FOXP1
11	63100000	63250000	199	1.24446	0.00553564	5S_rRNA
3	52000000	52150000	252	1.32382	0.00554194	ACAN,HAPLN3,MFGE8
33	6850000	7000000	188	1.24146	0.00557547	NIT2,TBC1D23,TOMM70
28	7800000	7950000	158	1.23971	0.00561529	FFAR4,FRA10AC1,PDE6C,RBP4
32	29250000	29400000	148	1.23942	0.00565512	COL25A1
15	14700000	14850000	110	1.23798	0.00569494	AKR1A1,CCDC17,GPBP1L1,NASP,PRDX1
2	61500000	61650000	164	1.23797	0.00573477	IRX3
15	39750000	39900000	216	1.31382	0.00577529	ANO4
38	20450000	20600000	419	1.4266	0.00578871	NOS1AP
6	31350000	31500000	180	1.2371	0.00581442	PRM3,RMI2
18	37000000	37150000	395	1.3138	0.00583363	OR10V1,PATL1,U6
18	53950000	54100000	173	1.23704	0.00585424	AHNAK,B3GAT3,BSCL2,EML3,GANAB,GNG3,INTS5,LRRN4CL,METTL12,MTA2,ROM1,SNORA57,TUT1,UBXN1,UQCC3
25	46750000	46900000	308	1.3122	0.00589196	AGAP1
15	43350000	43500000	182	1.23424	0.00589407	HHIP
3	64300000	64450000	275	1.30641	0.0059503	FGFBP1,PROM1,U2,U6
7	60050000	60200000	140	1.22707	0.00597372	U6
6	60750000	60900000	174	1.22693	0.00601354	LMO4
25	50850000	51000000	244	1.30141	0.00606697	KIF1A
4	75300000	75450000	167	1.22331	0.00609319	GOLPH3
28	17100000	17250000	192	1.22244	0.00613301	SORCS3
7	72450000	72600000	132	1.22062	0.00617284	L3MBTL4
22	32950000	33100000	218	1.30064	0.00618364	U6,Y_RNA
4	9750000	9900000	194	1.2197	0.00621266	ACTA1,CCSAP,NUP133
4	13600000	13750000	117	1.21951	0.00625249	CABCOCO1
25	40750000	40900000	226	1.29931	0.00630032	SPHKAP
37	23300000	23450000	378	1.29471	0.00635865	MARCH4,SMARCAL1
12	5750000	5900000	181	1.21661	0.00637196	CDKN1A,CPNE5
9	59750000	59900000	144	1.21639	0.00641179	RABGAP1,U6,ZBTB6
18	52150000	52300000	154	1.21518	0.00645161	ARL2-SNX15,ATG2A,BATF2,EHD1,MAJIN,PPP2R5B,SAC3D1,SNX15,U6,cfa-mir-192
26	13600000	13750000	309	1.29271	0.00647532	FBXO21,FBXW8,TESC,U6
9	50250000	50400000	159	1.21504	0.00649144	U6,WDR5
26	13250000	13400000	146	1.21293	0.00653126	U6
20	24750000	24900000	286	1.28894	0.00653366	U6
15	31850000	32000000	185	1.21144	0.00657109	DCN
6	74450000	74600000	204	1.28882	0.006592	NEGR1
2	14250000	14400000	369	1.2875	0.00665033	5S_rRNA
26	16350000	16500000	120	1.20703	0.00669056	COQ5,DYNLL1,POP5,SRSF9,TRIAP1
17	63500000	63650000	345	1.28729	0.00670867	KCND3
34	850000	1000000	175	1.20685	0.00673039	DNAH5
25	40550000	40700000	228	1.28643	0.00676701	DAW1,SPHKAP
3	72950000	73100000	147	1.20459	0.00677021	KLB,LIAS,RFC1,RPL9,UGDH
27	14550000	14700000	176	1.2045	0.00681004	CPNE8
1	101000000	101150000	132	1.20281	0.00684986	PEG3
25	46450000	46600000	398	1.28385	0.00688368	AGAP1
21	44000000	44150000	369	1.28292	0.00694201	SLC17A6
30	21950000	22100000	71	1.19698	0.00696933	ZNF280D
29	39650000	39800000	383	1.27927	0.00700035	NDUFAF6
2	35300000	35450000	120	1.19429	0.00704898	CYSTM1,PURA
4	60600000	60750000	225	1.27908	0.00705869	ESM1
25	38550000	38700000	296	1.27879	0.00711702	NYAP2
17	6100000	6250000	61	1.19243	0.00716846	MBOAT2
18	51800000	51950000	179	1.19194	0.00720828	CDC42EP2,DPF2,FRMD8,POLA2,TIGD3
1	112150000	112300000	74	1.19194	0.00720828	DEDD2,GRIK5,POU2F2,ZNF574
37	30650000	30800000	494	1.42202	0.00723589	DLGAP2
28	22050000	22200000	226	1.27716	0.00729203	PDCD4,RBM20,U4
7	78150000	78300000	175	1.19061	0.00732776	5S_rRNA,PTPN2
2	62150000	62300000	223	1.27408	0.00735037	AKTIP,RBL2,RPGRIP1L
14	30550000	30700000	118	1.18952	0.00736758	ISPD
9	59650000	59800000	40	1.18915	0.00740741	7SK,RABGAP1,STRBP
25	11050000	11200000	81	1.1882	0.00744723	SLC46A3
14	48350000	48500000	243	1.27302	0.00746704	ELMO1
6	13650000	13800000	243	1.27206	0.00752538	SDK1
7	10350000	10500000	184	1.18681	0.00756671	DTL
14	48150000	48300000	201	1.27197	0.00758371	ELMO1
18	52600000	52750000	247	1.27074	0.00764205	CCDC88B,PLCB3,RPS6KA4
5	63850000	64000000	148	1.18598	0.00764636	CDK10,CHMP1A,CPNE7,DPEP1,RPL13,SPATA2L,SPATA33,SPG7,VPS9D1,ZNF276,snoMBII-202
6	75500000	75650000	190	1.18518	0.00768618	LRRC40,LRRC7,SRSF11
17	8150000	8300000	236	1.27057	0.00770039	E2F6,GREB1
14	48050000	48200000	165	1.18438	0.00772601	AOAH,ELMO1
20	26800000	26950000	224	1.26929	0.00775872	PRICKLE2
36	22150000	22300000	133	1.18332	0.00780566	TTN
7	13400000	13550000	96	1.18329	0.00784548	TOR1AIP1,TOR1AIP2
27	31750000	31900000	296	1.26546	0.00787539	ART4,C12orf60,H2AFJ,SMCO3,WBP11
35	450000	600000	68	1.18276	0.0078853	SPIDR
12	37350000	37500000	84	1.18106	0.00792513	MYO6
30	21900000	22050000	164	1.18092	0.00796495	ZNF280D
21	6300000	6450000	273	1.26301	0.00799207	ANKRD49,C11orf97,PIWIL4
16	26550000	26700000	135	1.17786	0.0080446	ADAM9,HTRA4,PLEKHA2,TACC1,TM2D2
1	75450000	75600000	100	1.17773	0.00808443	C9orf64,KIF27,RMI1,U6
21	23750000	23900000	82	1.1746	0.00812425	KCNE3,LIPT2,POLD3
31	33850000	34000000	309	1.26112	0.00816708	ETS2,PSMG1
2	62450000	62600000	120	1.17316	0.0082039	CHD9,Y_RNA
5	84000000	84150000	158	1.17306	0.00824373	CDH11
11	27850000	28000000	138	1.17288	0.00828355	KDM4C
23	19450000	19600000	258	1.2599	0.00828375	THRB
16	25200000	25350000	185	1.1725	0.00832338	7SK,IDO2,TCIM
5	86400000	86550000	258	1.25822	0.00834208	CDH8
28	14700000	14850000	67	1.1716	0.00840303	ELOVL3,GBF1,PITX3
12	14450000	14600000	159	1.16996	0.00844285	RCAN2
17	54100000	54250000	279	1.25402	0.00845876	CD2,IGSF3
28	27400000	27550000	219	1.24974	0.00863377	ENO4,SHTN1
12	37250000	37400000	147	1.16322	0.00864198	SENP6,U6,U6,U6
25	10950000	11100000	131	1.1612	0.0086818	SLC46A3
36	25700000	25850000	317	1.24959	0.0086921	DNAJC10
23	19700000	19850000	108	1.16112	0.00872162	NKIRAS1,NR1D2,RPL15
6	44400000	44550000	291	1.24906	0.00875044	PRMT6
14	21150000	21300000	98	1.16051	0.00876145	DYNC1I1,SLC25A13,SNORA62,U1
30	7750000	7900000	147	1.15976	0.00880127	KNL1,RAD51,RMDN3
31	35600000	35750000	390	1.24649	0.00886711	BACE2,U6,U8
20	57350000	57500000	189	1.15905	0.00888092	ADAMTSL5,APC2,DAZAP1,GAMT,MUM1,NDUFS7,PCSK4,REEP6,RPS15
4	400000	550000	147	1.15872	0.00896057	CHRM3,U6,ZNF37A
3	64350000	64500000	348	1.24498	0.00898378	FGFBP1,PROM1
6	6850000	7000000	192	1.15645	0.00904022	FKBP6,HIP1,NSUN5
12	39050000	39200000	205	1.24276	0.00904212	U6
14	36450000	36600000	158	1.15563	0.00908005	IL6,SNORD93
10	7150000	7300000	71	1.1553	0.00911987	TBK1,XPOT
10	7600000	7750000	214	1.23942	0.00915879	WIF1
20	47950000	48100000	134	1.15525	0.0091597	ADGRE2,ADGRE3,CLEC17A,NDUFB7,TECR,ZNF333
26	11450000	11600000	89	1.15442	0.00919952	TBX5
3	63850000	64000000	227	1.23913	0.00921713	LDB2
28	16700000	16850000	179	1.15158	0.00923935	5S_rRNA,CFAP58
18	37050000	37200000	299	1.23804	0.00927546	OR10V1,OSBP,PATL1,U6
1	101550000	101700000	189	1.15156	0.00927917	ZNF582,ZNF583,ZNF667
4	73800000	73950000	188	1.1492	0.009319	ADAMTS12,AMACR,SLC45A2
19	42850000	43000000	315	1.23724	0.0093338	LRP1B
16	15050000	15200000	164	1.14873	0.00935882	ABCB8,AGAP3,ASIC3,CDK5,FASTK,GBX1,NOS3,SLC4A2,TMUB1
17	8200000	8350000	231	1.23628	0.00939214	GREB1,NTSR2
9	44600000	44750000	141	1.1478	0.00939865	ABR,U6
17	54150000	54300000	429	1.37316	0.00940666	CD2
2	36200000	36350000	89	1.14764	0.00943847	PCDHB15,PCDHB2,PCDHGB1,SLC25A2,TAF7
25	11850000	12000000	180	1.14702	0.0094783	GSX1,POLR1D,U3
25	11250000	11400000	97	1.14611	0.00955795	FLT1
26	13550000	13700000	228	1.23571	0.00956715	FBXW8,TESC
12	5450000	5600000	195	1.14409	0.00959777	ETV7,KCTD20,PXT1,STK38
18	48150000	48300000	265	1.23437	0.00962548	ANO1
15	400000	550000	83	1.14375	0.00963759	5S_rRNA,ERMAP,SLC2A1,ZNF691
2	62350000	62500000	134	1.14357	0.00967742	CHD9,U4
20	49350000	49500000	134	1.14352	0.00971724	BEST2,DHPS,FBXW9,HOOK2,JUNB,PRDX2,RNASEH2A,SNORD41,TNPO2,TRIR,WDR83,WDR83OS
35	23150000	23300000	378	1.23245	0.00974215	5S_rRNA,CARMIL1
8	59750000	59900000	107	1.1435	0.00975707	EML5,PTPN21,ZC3H14
23	19850000	20000000	86	1.14267	0.00979689	NKIRAS1,UBE2E1
18	22750000	22900000	369	1.23102	0.00980049	SEMA3E
1	100700000	100850000	78	1.14229	0.00987654	AURKC,ZNF304
13	21800000	21950000	216	1.22728	0.00991716	FBXO32,KLHL38
22	10050000	10200000	117	1.14031	0.00999602	OLFM4

## Sheet: Drop Ears_rawdata
Supplementary Data 11. Summary of XP-EHH analysis between domestic dog breeds and village dogs
Chromosome	Window Start Position	Window End position	Number of SNPs	XP-EHH	XP-EHH P-Value	Gene
1	24200000	24350000	171	2.03931	4.08563e-05	5S_rRNA
1	24250000	24400000	249	1.71469	5.65068e-05	5S_rRNA,MC2R
1	24300000	24450000	99	1.70366	8.17127e-05	MC2R,MC5R
1	24150000	24300000	211	1.49745	0.000113014	5S_rRNA
1	24350000	24500000	145	1.56982	0.000163425	MC2R,MC5R
1	24000000	24150000	338	1.46417	0.00016952	ME2,MRO
1	24050000	24200000	368	1.44011	0.000226027	MRO
10	7550000	7700000	198	1.49134	0.000245138	WIF1
3	69900000	70050000	241	1.40627	0.000282534	STX18
28	24750000	24900000	145	1.48314	0.000285994	NHLRC2
10	7150000	7300000	100	1.46514	0.000326851	TBK1,XPOT
10	8000000	8150000	228	1.39151	0.000339041	MSRB3
10	7650000	7800000	145	1.45323	0.000367707	LEMD3,WIF1
28	24800000	24950000	141	1.45048	0.000408563	ADRB1
10	7300000	7450000	65	1.43934	0.00044942	GNS,RASSF3
1	55650000	55800000	329	1.36639	0.000452054	DACT2
10	6850000	7000000	101	1.42474	0.000490276	C12orf66,SRGAP1
38	16750000	16900000	309	1.35907	0.000508561	HHIPL2,MIA3,TAF1A,U6,U6
10	6800000	6950000	164	1.38783	0.000571989	SRGAP1
10	7950000	8100000	194	1.37581	0.000612845	MSRB3,U6
10	7600000	7750000	228	1.33742	0.000678081	WIF1
1	55700000	55850000	446	1.57608	0.000693481	DACT2,SMOC2
10	7250000	7400000	197	1.36226	0.000694558	GNS,RASSF3
20	55750000	55900000	255	1.3359	0.000734588	C19orf71,CACTIN,DOHH,FZR1,GIPC3,HMG20B,MFSD12,PIP5K1C,TBXA2R
28	24600000	24750000	141	1.35672	0.000735414	CASP7,DCLRE1A,NHLRC2,PLEKHS1
10	6750000	6900000	120	1.35579	0.000776271	SRGAP1
28	24850000	25000000	240	1.30279	0.000791095	ADRB1,CCDC186,U6
1	93400000	93550000	86	1.33616	0.000857983	CD274,INSL6,JAK2,PLGRKT
10	6900000	7050000	41	1.33197	0.00089884	C12orf56,C12orf66,SNORA42,SRGAP1
15	24900000	25050000	233	1.28099	0.000904108	TMTC2
15	24950000	25100000	199	1.31868	0.000939696	TMTC2
32	36350000	36500000	204	1.27584	0.00101712	TRAM1L1
27	14550000	14700000	175	1.31233	0.00102141	CPNE8
15	24850000	25000000	250	1.27507	0.00107363	TMTC2
15	24500000	24650000	232	1.25996	0.00113014	SNORA25,TMTC2
10	8550000	8700000	122	1.28597	0.00114398	IRAK3,LLPH
10	7500000	7650000	111	1.28581	0.00118483	TBC1D30
22	2800000	2950000	128	1.27723	0.00122569	CYSLTR2
25	34400000	34550000	219	1.25583	0.00124315	PEBP4
28	24650000	24800000	136	1.27702	0.00126655	DCLRE1A,NHLRC2,PLEKHS1
3	81500000	81650000	345	1.24722	0.00129966	U6
10	7850000	8000000	96	1.27626	0.0013074	MSRB3,U6
10	6700000	6850000	142	1.26277	0.00134826	SRGAP1
1	109250000	109400000	237	1.23282	0.00135616	CCDC8,GNG8,PNMA8C,PTGIR
31	39300000	39450000	598	1.25748	0.00138696	COL6A1
1	55900000	56050000	169	1.2538	0.00138912	SMOC2
28	24500000	24650000	215	1.22083	0.00141267	CASP7,HABP2,NRAP,PLEKHS1
4	70300000	70450000	155	1.2499	0.00142997	EGFLAM,LIFR,U2
1	93200000	93350000	214	1.22016	0.00146918	7SK,JAK2,RCL1,U6
34	18900000	19050000	99	1.24011	0.00151168	DGKG
34	18850000	19000000	192	1.23653	0.00155254	DGKG
15	24550000	24700000	166	1.23191	0.0015934	SNORA25,TMTC2
34	27600000	27750000	256	1.18834	0.0016387	5S_rRNA
22	2700000	2850000	105	1.2266	0.00167511	FNDC3A
22	2850000	3000000	121	1.22082	0.00171597	CYSLTR2
1	55800000	55950000	341	1.18002	0.00175171	SMOC2
10	7700000	7850000	114	1.21289	0.00179768	LEMD3,WIF1
8	54100000	54250000	230	1.17858	0.00180822	5S_rRNA
28	24550000	24700000	186	1.20873	0.00183854	CASP7,DCLRE1A,HABP2,NRAP,PLEKHS1
1	70800000	70950000	211	1.17355	0.00186472	ERCC6L2,U6
1	70750000	70900000	119	1.20595	0.00187939	ERCC6L2,U6
1	34250000	34400000	173	1.20539	0.00192025	HIVEP2
10	7750000	7900000	137	1.20435	0.0019611	LEMD3,MSRB3
4	59250000	59400000	224	1.17036	0.00197774	ARHGEF37,PPARGC1B,U6,cfa-mir-378
34	18800000	18950000	167	1.20015	0.00200196	DGKG
10	7200000	7350000	165	1.19856	0.00204282	RASSF3,TBK1
6	8700000	8850000	571	1.18235	0.00208044	AP1S1,SERPINE1,VGF
1	23900000	24050000	116	1.19802	0.00208367	ME2,SMAD4
1	55850000	56000000	269	1.15975	0.00209075	SMOC2
28	29950000	30100000	144	1.19778	0.00212453	SEC23IP
10	63250000	63400000	174	1.19254	0.00216539	MDH1
1	51900000	52050000	164	1.17573	0.00220624	QKI
1	93500000	93650000	97	1.17366	0.0022471	CD274,PDCD1LG2,PLGRKT
11	18450000	18600000	228	1.13746	0.00226027	ADAMTS19,KIAA1024L
10	7450000	7600000	102	1.17255	0.00228796	TBC1D30
1	109300000	109450000	182	1.17223	0.00232881	CCDC8,PNMA8A,PNMA8C
22	2900000	3050000	162	1.16509	0.00236967	CYSLTR2,RCBTB2
1	70700000	70850000	224	1.13041	0.00237328	ERCC6L2,U6
1	23700000	23850000	174	1.16431	0.00241052	MEX3C
3	9750000	9900000	188	1.16362	0.00245138	ST8SIA4
28	23150000	23300000	278	1.12328	0.0024863	GPAM
10	8850000	9000000	110	1.16295	0.00249224	GRIP1
1	93100000	93250000	113	1.1559	0.00253309	5S_rRNA,7SK,RCL1
33	30500000	30650000	323	1.12326	0.0025428	ACAP2,APOD,PPP1R2
1	23800000	23950000	192	1.14803	0.00257395	MEX3C,SMAD4
32	11700000	11850000	234	1.1224	0.00259931	HERC6
28	24700000	24850000	113	1.14618	0.00261481	DCLRE1A,NHLRC2,PLEKHS1
3	81000000	81150000	166	1.14438	0.00265566	U6
28	27150000	27300000	217	1.1191	0.00265582	C10orf82,HSPA12A,PNLIP,PNLIPRP1,PNLIPRP2
6	39050000	39200000	93	1.14162	0.00269652	HAGH,IGFALS,JPT2,MAPK8IP3,MEIOB,MRPS34,NME3,NUBP2,SPSB3
28	24450000	24600000	233	1.11447	0.00271232	CASP7,HABP2,NRAP
10	48650000	48800000	165	1.14057	0.00273738	ATP6V1E2,RHOQ,TMEM247
1	33850000	34000000	328	1.11216	0.00276883	ADGRG6,VTA1
10	6650000	6800000	116	1.13288	0.00281909	SRGAP1
1	23750000	23900000	182	1.13104	0.00285994	MEX3C,SMAD4
1	55950000	56100000	193	1.12167	0.0029008	SMOC2
17	35400000	35550000	331	1.10431	0.00293835	ACOXL
20	49250000	49400000	140	1.11917	0.00294166	BEST2,CALR,DNASE2,FARSA,GCDH,HOOK2,JUNB,KLF1,MAST1,PRDX2,RAD23A,RNASEH2A,RTBDN,SYCE2
28	27200000	27350000	172	1.11644	0.00298251	C10orf82,HSPA12A,PNLIPRP2
20	47500000	47650000	355	1.1032	0.00299486	7SK,CFOLF4
22	5550000	5700000	80	1.10475	0.00306423	COG3,SLC25A30,U6
4	56900000	57050000	250	1.10104	0.00310787	NMUR2
15	41000000	41150000	117	1.09546	0.00314594	PARPBP,PMCH
2	35200000	35350000	135	1.09525	0.0031868	NRG2,PURA
28	27100000	27250000	246	1.09518	0.00322088	C10orf82,HSPA12A,PNLIP,PNLIPRP1,PNLIPRP2
2	35250000	35400000	88	1.09504	0.00322765	NRG2,PURA
30	20700000	20850000	104	1.09415	0.00326851	CCPG1,DNAAF4,PIGB,RAB27A,U6,cfa-mir-628
10	48600000	48750000	223	1.09501	0.00327739	ATP6V1E2,EPAS1,TMEM247
29	11100000	11250000	191	1.0891	0.00330936	CHD7
10	6600000	6750000	80	1.07135	0.00335022	SRGAP1
12	10600000	10750000	249	1.08948	0.00339041	C6orf132,CCND3,TAF8
20	3100000	3250000	109	1.05855	0.00339108	ACAD9,IQSEC1
4	59300000	59450000	292	1.08587	0.00344691	ARHGEF37
20	47550000	47700000	413	1.13079	0.00346741	7SK
22	2050000	2200000	160	1.05115	0.0035545	EBPL,KPNA3,RCBTB1
4	51350000	51500000	108	1.04718	0.00363622	EBF1
17	46100000	46250000	175	1.04596	0.00367707	LRRTM4
10	7800000	7950000	148	1.04013	0.00371793	LEMD3,MSRB3
18	44800000	44950000	300	1.06378	0.00378595	ALX4,U6
1	61650000	61800000	191	1.03127	0.00379964	HSF2
25	34450000	34600000	203	1.06347	0.00384246	EGR3,PEBP4
12	14700000	14850000	157	1.02943	0.00388135	CYP39A1,SLC25A27,TDRD6,U6
3	62500000	62650000	385	1.05865	0.00395547	NKX1-1,UVSSA
11	54850000	55000000	113	1.02829	0.00396307	NCBP1,TMOD1,TSTD2,XPA
1	70850000	71000000	163	1.0274	0.00400392	ERCC6L2,U6
16	20250000	20400000	267	1.05779	0.00401198	PTPRN2
8	30850000	31000000	201	1.0547	0.00406849	DLGAP5,LGALS3,MAPK1IP1L,SOCS4,U6,WDHD1
15	22350000	22500000	136	1.022	0.00408563	PPP1R12A
37	14700000	14850000	261	1.0541	0.00412499	GPR1,NDUFS1,SNORA41,snoMe28S-Am982
30	20750000	20900000	172	1.01709	0.00412649	CCPG1,DNAAF4,PIGB,PYGO1,cfa-mir-628
20	47600000	47750000	549	1.08451	0.00416089	7SK
7	76800000	76950000	368	1.05188	0.00423801	PIEZO2
28	23200000	23350000	179	1.0108	0.00424906	GPAM
10	41400000	41550000	220	1.04621	0.00429451	CREG2,RFX8,UBE2N
1	93800000	93950000	129	1.0101	0.00437163	ERMP1,RIC1
12	32200000	32350000	355	1.03196	0.00440753	LMBRD1
13	15100000	15250000	146	1.00838	0.00441249	TRPS1
28	29900000	30050000	136	1.00703	0.00445334	INPP5F,SEC23IP
25	34350000	34500000	175	1.00667	0.0044942	PEBP4
38	20050000	20200000	263	1.02444	0.00452054	DDR2,UAP1
1	93150000	93300000	169	1.00627	0.00453505	5S_rRNA,7SK,RCL1
10	9000000	9150000	185	1.00601	0.00457591	GRIP1
1	55050000	55200000	310	1.02427	0.00457705	UNC93A
22	2350000	2500000	125	1.00474	0.00461677	CAB39L,CDADC1
7	50200000	50350000	228	1.02016	0.00469006	5S_rRNA
22	2400000	2550000	88	0.999403	0.00469848	CAB39L,CDADC1,FNDC3A,MLNR
20	46900000	47050000	212	1.01874	0.00474657	BRD4,EPHX3,ILVBL,NOTCH3,SYDE1
12	37600000	37750000	99	0.997974	0.00478019	IMPG1,U1
11	32400000	32550000	223	1.01821	0.00480307	7SK
13	9700000	9850000	403	1.05268	0.00485437	NUDCD1
1	49550000	49700000	112	0.996194	0.00486191	MAP3K4
30	29400000	29550000	325	1.01453	0.00491609	CLPX,MTFMT,PDCD7,RASL12,SLC51B,UBAP1L
1	55500000	55650000	199	0.995138	0.00494362	AFDN
15	55250000	55400000	310	1.01401	0.00497259	FAM198B
1	24400000	24550000	119	0.992586	0.00498447	FAM210A,LDLRAD4,MC5R
1	51950000	52100000	163	0.99158	0.00502533	QKI
3	85600000	85750000	275	1.01305	0.0050291	DHX15
15	24450000	24600000	156	0.990033	0.00506619	METTL25
37	5900000	6050000	178	0.989505	0.00510704	HECW2
6	61850000	62000000	249	1.00858	0.00514211	COL24A1
3	69850000	70000000	147	0.987312	0.0051479	STX18
30	36100000	36250000	340	1.00153	0.00519862	ADPGK,BBS4
10	8500000	8650000	145	0.985054	0.00527047	LLPH
10	7900000	8050000	134	0.984193	0.00531133	MSRB3,U6
28	13650000	13800000	187	0.984115	0.00535218	KAZALD1,LZTS2,MRPL43,PDZD7,SEMA4G,SFXN3,SLF2,TWNK,U2
10	14050000	14200000	234	0.998954	0.00536814	TRHDE
34	36600000	36750000	246	0.99755	0.00542465	FNDC3B,GHSR,TNFSF10
22	2650000	2800000	68	0.981091	0.00543389	FNDC3A
20	28650000	28800000	150	0.979817	0.00547475	C3orf14,CADPS,FEZF2,PTPRG
2	31600000	31750000	304	0.997237	0.00548115	KLF6
10	63450000	63600000	129	0.978904	0.00551561	UGP2,VPS54
25	33850000	34000000	255	0.996195	0.00553766	SLC25A37
10	8900000	9050000	156	0.97815	0.00555646	GRIP1
1	23650000	23800000	239	0.99572	0.00559417	MEX3C
11	26700000	26850000	64	0.972884	0.00563818	5_8S_rRNA,MATR3,SNORA74,SNORA74,U6
2	35700000	35850000	167	0.970755	0.00567903	APBB3,DND1,EIF4EBP3,HARS,HARS2,NDUFA2,SLC35A4,SRA1,TMCO6,U6
4	51500000	51650000	107	0.969718	0.00571989	EBF1
1	49500000	49650000	198	0.967097	0.00576075	MAP3K4,PLG
28	30000000	30150000	274	0.993495	0.00576369	SEC23IP
13	20250000	20400000	193	0.965423	0.0058016	HAS2,U6
3	62750000	62900000	239	0.993493	0.0058202	FAM184B,LAP3,MED28
1	23850000	24000000	84	0.963346	0.00584246	ME2,SMAD4
38	12750000	12900000	170	0.962883	0.00588331	GPATCH2,SPATA17
1	93050000	93200000	185	0.960987	0.00592417	5S_rRNA,CDC37L1,RCL1
25	2450000	2600000	174	0.960795	0.00596503	UFM1
8	50450000	50600000	248	0.98949	0.00604622	ADCK1,ALKBH1,SLIRP
34	18550000	18700000	132	0.960394	0.00604674	TRA2B
16	15050000	15200000	159	0.959729	0.0060876	ABCB8,AGAP3,ASIC3,CDK5,FASTK,GBX1,NOS3,SLC4A2,TMUB1
5	36900000	37050000	240	0.989419	0.00610273	ARHGAP44,ELAC2
4	51400000	51550000	131	0.958135	0.00612845	EBF1
27	12150000	12300000	217	0.988992	0.00615924	PDZRN4
3	80950000	81100000	120	0.957089	0.00616931	U6
20	3050000	3200000	153	0.955805	0.00621017	ACAD9
34	18350000	18500000	43	0.953507	0.00625102	IGF2BP2,SENP2
14	38500000	38650000	278	0.986883	0.00627225	C7orf31,CYCS
5	79800000	79950000	67	0.952208	0.00629188	U4,WWP2
8	54150000	54300000	231	0.985489	0.00632876	5S_rRNA
22	2100000	2250000	160	0.951881	0.00633273	7SK,EBPL,KPNA3,PHF11,RCBTB1
3	61450000	61600000	210	0.983562	0.00638526	FAM193A,SH3BP2,TNIP2
6	39000000	39150000	48	0.95024	0.00641445	HAGH,HS3ST6,IGFALS,MAPK8IP3,MEIOB,MRPS34,NME3,NUBP2,SPSB3
29	21650000	21800000	248	0.982132	0.00644177	SBSPON,TERF1,U6
22	2950000	3100000	177	0.950226	0.0064553	RB1,RCBTB2
1	55450000	55600000	128	0.950221	0.00649616	AFDN
3	73250000	73400000	181	0.949418	0.00653702	KLHL5,TMEM156
16	15000000	15150000	125	0.94588	0.00657787	ABCB8,AGAP3,ASIC3,CDK5,FASTK,KCNH2,NOS3,SLC4A2,TMUB1
3	62400000	62550000	320	0.979893	0.00661129	FAM53A,SLBP
11	45250000	45400000	156	0.945625	0.00661873	TEK
34	18250000	18400000	93	0.945592	0.00665958	IGF2BP2,LIPH,SENP2,TMEM41A
34	18200000	18350000	85	0.943552	0.00670044	LIPH,MAP3K13,SENP2,TMEM41A
28	11600000	11750000	258	0.977273	0.0067243	U6
13	15150000	15300000	115	0.942788	0.0067413	TRPS1
17	25350000	25500000	68	0.940662	0.00678215	DPY30,SLC30A6,SPAST
33	25500000	25650000	157	0.940459	0.00686387	CCDC58,FAM162A,KPNA1,PARP9,WDR5B
25	34500000	34650000	157	0.938239	0.00694558	BIN3,EGR3,PEBP4
3	62550000	62700000	236	0.972194	0.00695033	MAEA,NKX1-1,UVSSA
25	4200000	4350000	82	0.936904	0.00698644	SPART
24	30400000	30550000	161	0.936601	0.00702729	PTPRT
15	24650000	24800000	221	0.97037	0.00706334	TMTC2
22	2600000	2750000	80	0.936493	0.00706815	FNDC3A
5	19850000	20000000	175	0.934841	0.007109	NCAM1,TTC12
35	13500000	13650000	313	0.969661	0.00711985	CD83
15	53200000	53350000	301	0.969018	0.00717636	ASIC5,GUCY1A3,GUCY1B3
37	14050000	14200000	152	0.932839	0.00719072	PARD3B,SNORA62
28	27300000	27450000	126	0.93096	0.00723157	ENO4,SHTN1
1	55750000	55900000	363	0.968158	0.00723286	SMOC2
1	23950000	24100000	93	0.930646	0.00727243	ME2,MRO
1	55300000	55450000	187	0.930212	0.00731329	AFDN
18	44750000	44900000	241	0.967241	0.00734588	U6
25	33750000	33900000	118	0.930092	0.00735414	NKX2-6,NKX3-1,SLC25A37
6	7750000	7900000	190	0.928924	0.00743586	CUX1,PRKRIP1
4	24350000	24500000	186	0.928618	0.00747671	VCL
3	40900000	41050000	97	0.928502	0.00751757	ADAMTS17,LYSMD4,MEF2A
27	3050000	3200000	258	0.962458	0.0075719	ACVRL1,ANKRD33,SCN8A
20	41950000	42100000	180	0.927498	0.00759928	ALS2CL,TMIE
30	20650000	20800000	98	0.926791	0.00764014	CCPG1,PIGB,RAB27A,U6,cfa-mir-628
8	53050000	53200000	139	0.926514	0.00768099	CEP128
8	38900000	39050000	214	0.961471	0.00768492	HSPA2,PPP1R36,SNORD2,ZBTB1,ZBTB25
4	36550000	36700000	76	0.92614	0.00772185	EIF4E1B,TSPAN17,UNC5A
15	51950000	52100000	232	0.958506	0.00774143	DCHS2
11	48700000	48850000	129	0.925903	0.00776271	U4,U6
25	3200000	3350000	217	0.95826	0.00779793	POSTN
12	40200000	40350000	141	0.925372	0.00780356	7SK
27	13950000	14100000	139	0.924852	0.00788528	ABCD2,C12orf40
9	43150000	43300000	156	0.924027	0.00792613	MYO18A,PIPOX,SEZ6
38	5950000	6100000	185	0.923924	0.00796699	GLRX2,TROVE2,UCHL5
18	45100000	45250000	270	0.954057	0.00796745	ACCS,CD151,CHID1,CRACR2B,EXT2,PIDD1,PNPLA2,SNORA52,TSPAN4
15	24800000	24950000	174	0.922964	0.00800784	TMTC2,U12
20	46250000	46400000	236	0.953139	0.00802396	AP1M1,CIB3,HSH2D,RAB8A,TPM4
36	21200000	21350000	193	0.922405	0.0080487	AGPS,PDE11A
38	14200000	14350000	319	0.951923	0.00808047	U6
9	5050000	5200000	46	0.921787	0.00817127	GRB2,TMEM94
7	26400000	26550000	140	0.919502	0.00821213	SUCO,U6
11	18200000	18350000	254	0.948855	0.00824999	ADAMTS19,U6
19	250000	400000	64	0.919307	0.00825298	U6
34	18450000	18600000	113	0.918789	0.00829384	IGF2BP2
1	54900000	55050000	324	0.948297	0.00830649	CCR6,GPR31,TTLL2
22	2300000	2450000	95	0.918787	0.0083347	CAB39L,CDADC1,SETDB2
24	23350000	23500000	124	0.914942	0.00837555	AHCY,ASIP,ITCH,U6
10	6950000	7100000	78	0.913299	0.00845726	C12orf56,C12orf66,SNORA42
22	5100000	5250000	192	0.910583	0.00857983	CPB2,ZC3H13
30	4550000	4700000	126	0.909098	0.00866155	MEIS2
11	54950000	55100000	209	0.943331	0.00870204	NCBP1,XPA
6	38050000	38200000	67	0.908157	0.0087024	BICDL2,CLDN6,CLDN9,HCFC1R1,MMP25,THOC6,TNFRSF12A,ZNF205,ZSCAN10
32	36450000	36600000	161	0.907244	0.00874326	TRAM1L1
29	36350000	36500000	292	0.942772	0.00875855	OTUD6B,PIP4P2
9	18550000	18700000	148	0.905575	0.00878412	EFTUD2,GFAP,GJC1,HIGD1B,KIF18B
20	47050000	47200000	235	0.942718	0.00881505	CASP14,CCDC105,SLC1A6
26	50000	200000	107	0.904283	0.00882497	SNORA70,ZNF10,ZNF140,ZNF268,ZNF84
38	6000000	6150000	184	0.903767	0.00886583	UCHL5
3	62700000	62850000	158	0.902493	0.00890668	FAM184B,MAEA
14	38550000	38700000	234	0.939832	0.00898457	C7orf31,CYCS,NPVF
20	3000000	3150000	110	0.901761	0.0089884	GP9,RAB43
9	22650000	22800000	140	0.901195	0.00902925	ERBB2,GRB7,IKZF3,MIEN1,PGAP3
20	28900000	29050000	209	0.939103	0.00904108	PTPRG,U4
11	8500000	8650000	165	0.900792	0.00911097	DMXL1,TNFAIP8
1	28100000	28250000	137	0.900541	0.00915182	AHI1
4	34150000	34300000	152	0.898549	0.00919268	WAPL
12	32850000	33000000	113	0.89786	0.00923353	FAM135A
14	22150000	22300000	296	0.93733	0.00926711	SDHAF3
27	11500000	11650000	147	0.897588	0.00927439	PPHLN1,ZCRB1
4	36700000	36850000	140	0.897142	0.0093561	CDHR2,FAF2,RNF44,SNCB
20	47100000	47250000	372	0.935797	0.00938012	CCDC105,SLC1A6
22	2450000	2600000	109	0.89665	0.00939696	CDADC1,FNDC3A,MLNR
13	15200000	15350000	175	0.895674	0.00943782	TRPS1
10	7400000	7550000	182	0.895216	0.00947867	GNS,TBC1D30
3	58700000	58850000	183	0.894416	0.00951953	BLOC1S4,MRFAP1L1,S100P
1	107650000	107800000	198	0.894366	0.00956039	CA11,CYTH2,DBP,FAM83E,NTN5,RPL18,SPACA4,SPHK2,SULT2B1
20	55800000	55950000	192	0.89379	0.00960124	C19orf71,CACTIN,DOHH,FZR1,GIPC3,HMG20B,MFSD12,NFIC,SMIM24,TBXA2R
3	73300000	73450000	237	0.933198	0.00960615	FAM114A1,KLHL5,TMEM156
6	61550000	61700000	263	0.932506	0.00966265	CLCA1,CLCA2,CLCA4
16	58800000	58950000	592	0.946755	0.00970874	DEFB1,XKR5
34	33250000	33400000	185	0.891887	0.00972381	cfa-mir-551b
20	2900000	3050000	153	0.889881	0.00976467	CNBP,GP9,ISY1,RAB43
3	84750000	84900000	359	0.930096	0.00977567	ANAPC4
12	39800000	39950000	201	0.929318	0.00983217	IRAK1BP1,PHIP
10	48700000	48850000	193	0.888724	0.00984638	ATP6V1E2,CRIPT,PIGF,RHOQ,TMEM247
13	61950000	62100000	163	0.887209	0.00988724	ANKRD17
1	44800000	44950000	230	0.928477	0.00988868	TIAM2
12	48500000	48650000	169	0.886973	0.00992809	ANKRD6,GABRR2,RRAGD,UBE2J1,Y_RNA
15	24600000	24750000	231	0.928359	0.00994519	SNORA25,TMTC2
16	5550000	5700000	154	0.886852	0.00996895	ARHGEF5,TPK1

## Sheet: Large Ears_rawdata
Supplementary Data 11. Summary of XP-EHH analysis between domestic dog breeds and village dogs
Chromosome	Window Start Position	Window End position	Number of SNPs	XP-EHH	XP-EHH P-Value	Gene
6	39050000	39200000	98	1.89167	4.11218e-05	HAGH,IGFALS,JPT2,MAPK8IP3,MEIOB,MRPS34,NME3,NUBP2,SPSB3
27	18100000	18250000	305	1.5703	0.000112101	7SK
12	34050000	34200000	125	1.78533	0.000123365	RIMS1
12	34100000	34250000	160	1.77933	0.000164487	RIMS1
6	39000000	39150000	50	1.73881	0.000205609	HAGH,HS3ST6,IGFALS,MAPK8IP3,MEIOB,MRPS34,NME3,NUBP2,SPSB3
12	35600000	35750000	152	1.71207	0.000246731	CD109,SLC17A5
25	21950000	22100000	275	1.52389	0.000280253	U6
12	35300000	35450000	139	1.68247	0.000287853	DPPA5,KCNQ5,OOEP
12	33600000	33750000	140	1.67476	0.000328974	OGFRL1
25	22000000	22150000	257	1.49598	0.000336304	U6
6	38250000	38400000	66	1.63609	0.000370096	ELOB,FLYWCH2,PRSS22,SRRM2
5	25750000	25900000	270	1.48735	0.000392355	MRPS36
10	7550000	7700000	228	1.46724	0.000448405	WIF1
6	38600000	38750000	96	1.56662	0.00045234	ABCA3,DNASE1L2,ECI1,RNPS1
27	14550000	14700000	172	1.52656	0.000534583	CPNE8
6	38300000	38450000	45	1.52642	0.000575705	ELOB,KCTD5,PDPK1,PRSS22,SRRM2
3	4400000	4550000	270	1.43347	0.000616557	EFNA5
10	7650000	7800000	148	1.51003	0.000657949	LEMD3,WIF1
25	21900000	22050000	297	1.43086	0.000672608	U6
31	38950000	39100000	533	1.16448	0.000688705	COL18A1,SLC19A1
10	7950000	8100000	192	1.50465	0.000699071	MSRB3,U6
12	62650000	62800000	298	1.42476	0.000728659	PREP
12	34650000	34800000	154	1.4986	0.000781314	RIMS1
6	38950000	39100000	62	1.49634	0.000822436	ACA64,HAGH,HS3ST6,MEIOB,NDUFB10,NOXO1,RNF151,SNORA64,SNORA64,TBL3
9	27100000	27250000	302	1.40035	0.00084076	UTP18
6	39150000	39300000	123	1.48662	0.000945801	CRAMP1,JPT2,MAPK8IP3,SNORA72,TMEM204
12	35150000	35300000	69	1.47685	0.000986923	KCNQ5
10	8000000	8150000	236	1.3826	0.00100891	MSRB3
12	33550000	33700000	157	1.47657	0.00102805	OGFRL1
24	17550000	17700000	220	1.37471	0.00106496	ADAM33,CDC25B,GFRA4,HSPA12B,SIGLEC1,SPEF1
12	35100000	35250000	54	1.46139	0.00111029	KCNQ5
5	25700000	25850000	277	1.36723	0.00112101	GUCY1A2,MRPS36
12	33650000	33800000	166	1.46069	0.00115141	OGFRL1
12	33300000	33450000	208	1.36317	0.00117706	B3GAT2,SMAP1
12	34400000	34550000	130	1.45479	0.00119253	RIMS1
27	33900000	34050000	216	1.35662	0.00123311	BORCS5,LRP6,MANSC1
28	29950000	30100000	134	1.41275	0.00127478	SEC23IP
19	37450000	37600000	201	1.34263	0.00128917	TMEM163
28	24950000	25100000	170	1.40336	0.0013159	CCDC186,TDRD1,U6,VWA2
6	38650000	38800000	50	1.39565	0.00135702	ABCA3,BRICD5,CASKIN1,DNASE1L2,ECI1,MLST8,PGP,RNPS1,TRAF7,cfa-mir-1842
6	39300000	39450000	125	1.38646	0.00139814	BAIAP3,C16orf91,CCDC154,CLCN7,GNPTG,TELO2,TSR3,UBE2I
10	8500000	8650000	144	1.38094	0.00143926	LLPH
31	33350000	33500000	239	1.31685	0.00145732	ERG,KCNJ15
22	5100000	5250000	193	1.37601	0.00148038	CPB2,ZC3H13
12	32400000	32550000	216	1.31335	0.00151337	COL19A1
12	32850000	33000000	108	1.37521	0.00152151	FAM135A
6	39100000	39250000	118	1.36397	0.00156263	CRAMP1,HAGH,IGFALS,JPT2,MAPK8IP3,MRPS34,NME3,NUBP2,SPSB3
12	33400000	33550000	351	1.30873	0.00156942	B3GAT2
22	5200000	5350000	173	1.36069	0.00160375	SIAH3,ZC3H13
38	13450000	13600000	203	1.30727	0.00162547	TGFB2
8	37650000	37800000	163	1.35012	0.00164487	KCNH5
13	15100000	15250000	147	1.34989	0.00168599	TRPS1
12	35050000	35200000	75	1.3468	0.00172712	KCNQ5
32	11550000	11700000	244	1.29172	0.00173757	HERC6,PPM1K
6	38900000	39050000	98	1.3314	0.00176824	ACA64,HS3ST6,NDUFB10,NOXO1,NTHL1,RNF151,SLC9A3R2,SNORA64,SNORA64,TBL3,ZNF598
7	40400000	40550000	328	1.29058	0.00179362	CD5L,FCRL1
30	32250000	32400000	280	1.28806	0.00184967	CLN6,FEM1B,ITGA11
11	8500000	8650000	166	1.32702	0.00185048	DMXL1,TNFAIP8
6	38050000	38200000	66	1.32008	0.0018916	BICDL2,CLDN6,CLDN9,HCFC1R1,MMP25,THOC6,TNFRSF12A,ZNF205,ZSCAN10
8	31200000	31350000	229	1.28368	0.00190572	ATG14,TBPL2
20	57600000	57750000	389	1.28203	0.00196177	ABCA7,ARHGAP45,ARID3A,POLR2E,SBNO2,STK11,TMEM259,U6,WDR18
10	8550000	8700000	134	1.31826	0.00197385	IRAK3,LLPH
28	23150000	23300000	284	1.27717	0.00201782	GPAM
12	34550000	34700000	112	1.31451	0.00205609	RIMS1
20	57650000	57800000	455	1.14282	0.00206612	ABCA7,ARHGAP45,ARID3A,CFD,ELANE,KISS1R,MED16,POLR2E,R3HDM4,TMEM259,U6,U6,WDR18
9	27050000	27200000	156	1.30513	0.00213833	MBTD1,UTP18
30	4550000	4700000	114	1.30483	0.00217946	MEIS2
10	7600000	7750000	228	1.25716	0.00224203	WIF1
6	38800000	38950000	49	1.30425	0.0022617	NTHL1,PKD1,RAB26,SLC9A3R2,SNORD60,TSC2,ZNF598
8	38300000	38450000	138	1.29681	0.00230282	SYNE2
12	34250000	34400000	118	1.29607	0.00234394	RIMS1
18	33350000	33500000	293	1.23283	0.00235413	ABTB2,CAT,ELF5,LMO2
12	62750000	62900000	286	1.23269	0.00241018	PREP
25	21300000	21450000	281	1.23247	0.00246623	U6,U6
12	33350000	33500000	125	1.28487	0.00246731	B3GAT2
28	23200000	23350000	181	1.28173	0.00250843	GPAM
1	47200000	47350000	240	1.23084	0.00252228	7SK,SNX9,ZDHHC14
9	2550000	2700000	56	1.27869	0.00259067	CYTH1,U6,USP36
10	7150000	7300000	117	1.27148	0.0026318	TBK1,XPOT
3	9750000	9900000	199	1.27109	0.00267292	ST8SIA4
6	38750000	38900000	38	1.27109	0.00267292	BRICD5,CASKIN1,MLST8,NTHL1,PGP,PKD1,RAB26,SNORD60,TRAF7,TSC2,cfa-mir-1842
2	74800000	74950000	259	1.20256	0.00269043	CLIC4,RUNX3
23	14850000	15000000	209	1.20153	0.00274648	RBMS3
7	40350000	40500000	400	1.11477	0.00275482	CAPN2
10	63250000	63400000	173	1.26495	0.00275516	MDH1
3	4450000	4600000	182	1.25985	0.00279628	EFNA5
8	38250000	38400000	204	1.19915	0.00280253	SYNE2
14	43800000	43950000	199	1.25336	0.0028374	NEUROD6
3	62500000	62650000	396	1.19828	0.00285858	NKX1-1,UVSSA
8	30850000	31000000	198	1.24581	0.00287853	DLGAP5,LGALS3,MAPK1IP1L,SOCS4,U6,WDHD1
8	38350000	38500000	215	1.19756	0.00291463	SYNE2
8	38150000	38300000	135	1.24247	0.00291965	SGPP1
24	17500000	17650000	184	1.2399	0.00296077	ADAM33,AP5S1,CDC25B,HSPA12B,MAVS,SIGLEC1,SPEF1
26	23950000	24100000	214	1.19715	0.00297069	MORC2,SMTN,TUG1_1,TUG1_2,TUG1_3,TUG1_4
12	35450000	35600000	114	1.23504	0.00300189	EEF1A1,MB21D1,MTO1,OOEP,U4
15	34050000	34200000	283	1.19368	0.00302674	CRADD
12	34600000	34750000	86	1.23425	0.00304301	RIMS1
12	34300000	34450000	83	1.23277	0.00308414	RIMS1
15	24300000	24450000	185	1.23146	0.00312526	CCDC59,METTL25
3	62750000	62900000	235	1.18837	0.00313884	FAM184B,LAP3,MED28
27	36200000	36350000	151	1.22953	0.00316638	CD69,CLEC2D
12	36800000	36950000	302	1.18675	0.00319489	COL12A1,FILIP1,TMEM30A,U1
15	23900000	24050000	211	1.18366	0.00325094	PPFIA2
6	39250000	39400000	111	1.22431	0.00328974	C16orf91,CCDC154,CLCN7,SNORA72,TELO2,TMEM204
5	67400000	67550000	271	1.18132	0.00330699	FAM92B,KIAA0513
11	49900000	50050000	164	1.2094	0.00333087	TMEM215
5	26050000	26200000	318	1.18098	0.00336304	AASDHPPT,KBTBD3
3	62650000	62800000	151	1.20759	0.00337199	FAM184B,MAEA,UVSSA
8	36350000	36500000	175	1.20698	0.00341311	PRKCH
15	23800000	23950000	230	1.178	0.00341909	PPFIA2
25	49350000	49500000	452	1.04148	0.00344353	HDAC4
10	7900000	8050000	137	1.20519	0.00345423	MSRB3,U6
12	35200000	35350000	66	1.20119	0.00349535	KCNQ5
3	62550000	62700000	225	1.17313	0.00353119	MAEA,NKX1-1,UVSSA
4	70300000	70450000	166	1.20075	0.00353648	EGFLAM,LIFR,U2
22	5550000	5700000	86	1.20035	0.0035776	COG3,SLC25A30,U6
5	40600000	40750000	369	1.1698	0.00358724	ALDH3A2,SLC47A1
17	57500000	57650000	269	1.16967	0.00364329	PRKAB2,U1,U1
10	7800000	7950000	150	1.19352	0.00365984	LEMD3,MSRB3
6	38850000	39000000	65	1.19072	0.00370096	ACA64,NDUFB10,NOXO1,NTHL1,PKD1,RNF151,SLC9A3R2,SNORA64,SNORA64,TBL3,TSC2,ZNF598
3	2550000	2700000	124	1.19043	0.00374208	PJA2
4	55450000	55600000	210	1.16612	0.00375539	GALNT10
12	33250000	33400000	156	1.18689	0.00378321	B3GAT2,SMAP1
15	23850000	24000000	276	1.16132	0.00381145	PPFIA2
12	34150000	34300000	81	1.18678	0.00382433	RIMS1
33	2900000	3050000	281	1.15928	0.0038675	U6
12	39300000	39450000	149	1.18426	0.00390657	U6
6	39450000	39600000	137	1.18178	0.00394769	CACNA1H,UBE2I
33	19800000	19950000	207	1.15874	0.0039796	LSAMP
3	62700000	62850000	156	1.17727	0.00398881	FAM184B,MAEA
26	16000000	16150000	169	1.17592	0.00402994	BICDL1,GCN1,RAB35,RPLP0
16	45200000	45350000	285	1.15717	0.00403565	ANKRD37,C4orf47,LRP2BP,SNX25,UFSP2
18	14800000	14950000	146	1.17307	0.00407106	ATXN7L1,PUS7,RINT1
30	11150000	11300000	141	1.16966	0.00411218	CTDSPL2,EIF3J,SPG11
7	40250000	40400000	246	1.14552	0.00414775	CAPN2,TP53BP2
2	12150000	12300000	167	1.16891	0.0041533	NEBL
22	4500000	4650000	100	1.16683	0.00419442	ESD,LRCH1
2	75350000	75500000	291	1.14504	0.0042038	IFNLR1,IL22RA1,MYOM3
15	34900000	35050000	127	1.16392	0.00423555	NDUFA12,NR2C1
14	43750000	43900000	220	1.14418	0.00425985	ADCYAP1R1
36	17250000	17400000	191	1.16032	0.00427667	MAP3K20,RAPGEF4
11	18200000	18350000	256	1.13973	0.0043159	ADAMTS19,U6
9	2500000	2650000	71	1.16006	0.00431779	CYTH1,TIMP2,USP36
12	33000000	33150000	93	1.15978	0.00435891	FAM135A,SDHAF4,SMAP1
3	62400000	62550000	275	1.13812	0.00437195	FAM53A,SLBP
10	62950000	63100000	123	1.15817	0.00440003	WDPCP
3	13700000	13850000	242	1.13735	0.004428	ELL2,GLRX,RHOBTB3,SNORA62
13	61950000	62100000	163	1.15628	0.00444115	ANKRD17
20	41950000	42100000	195	1.15577	0.00448228	ALS2CL,TMIE
31	22500000	22650000	290	1.135	0.00448405	U3
12	32750000	32900000	139	1.15194	0.0045234	COL19A1,COL9A1
12	35250000	35400000	75	1.14797	0.00456452	KCNQ5
17	31700000	31850000	273	1.12742	0.00459615	THUMPD2
12	34500000	34650000	114	1.14777	0.00460564	RIMS1
26	14650000	14800000	172	1.14732	0.00464676	SUDS3,TAOK3
11	17350000	17500000	233	1.12374	0.00465221	FBN2
8	28100000	28250000	176	1.14553	0.00468789	GNG2
11	49950000	50100000	170	1.14454	0.00472901	TMEM215
22	5150000	5300000	178	1.14352	0.00477013	ZC3H13
2	74500000	74650000	269	1.12025	0.00482036	RSRP1,Rh30,TMEM50A,U6
9	8150000	8300000	143	1.13962	0.00485237	SOX9
15	24500000	24650000	232	1.1142	0.00487641	SNORA25,TMTC2
8	37800000	37950000	161	1.13851	0.00489349	GPHB5,PPP2R5E,RHOJ
6	61850000	62000000	253	1.11367	0.00493246	COL24A1
6	40350000	40500000	124	1.13607	0.00497574	MPG,NPRL3,POLR3K,RHBDF1,SNRNP25
33	27250000	27400000	320	1.11364	0.00498851	KALRN
18	50000000	50150000	112	1.13471	0.00501686	7SK,ANKRD13D,CABP4,CLCF1,GPR152,GRK2,PPP1CA,RAD9A,RPS6KB2,SSH3,TBC1D10C,TMEM134
8	38100000	38250000	113	1.13429	0.00505798	SGPP1,WDR89
22	5050000	5200000	152	1.13184	0.0050991	CPB2,LCP1,ZC3H13
30	17150000	17300000	153	1.12989	0.00514023	DMXL2
12	34200000	34350000	91	1.1292	0.00518135	RIMS1
25	34000000	34150000	325	1.1075	0.00521271	ENTPD4,LOXL2
24	26550000	26700000	181	1.12879	0.00522247	RPRD1B,TGM2
15	24550000	24700000	172	1.12863	0.00526359	SNORA25,TMTC2
27	14600000	14750000	256	1.10595	0.00526876	CPNE8
10	7500000	7650000	120	1.12785	0.00530471	TBC1D30
18	45100000	45250000	278	1.10428	0.00532481	ACCS,CD151,CHID1,CRACR2B,EXT2,PIDD1,PNPLA2,SNORA52,TSPAN4
10	7750000	7900000	135	1.12246	0.00542808	LEMD3,MSRB3
19	45050000	45200000	225	1.10125	0.00543691	KYNU
15	30500000	30650000	67	1.12067	0.0054692	ATP2B1
5	27100000	27250000	283	1.10108	0.00549297	CASP12,CASP4
26	38400000	38550000	535	1.03009	0.00550964	LIPF,LIPJ,LIPK,RNLS
8	28050000	28200000	167	1.11431	0.00551032	GNG2
12	3100000	3250000	288	1.10083	0.00554902	LEMD2,MLN
25	4750000	4900000	187	1.108	0.00555144	DCLK1,NBEA
9	4300000	4450000	199	1.10745	0.00559257	AANAT,PRPSAP1,QRICH2,RNaseP_nuc,SPHK1,UBE2O
1	86450000	86600000	144	1.10719	0.00563369	TRPM3
15	13400000	13550000	232	1.0995	0.00566112	CYP4X1,PDZK1IP1,STIL,TAL1
10	7300000	7450000	70	1.10518	0.00567481	GNS,RASSF3
9	20450000	20600000	150	1.10363	0.00571593	ATP6V0A1,CAVIN1,STAT3
10	62750000	62900000	76	1.10179	0.00575705	EHBP1,OTX1,WDPCP
22	2950000	3100000	186	1.10127	0.00579817	RB1,RCBTB2
1	116450000	116600000	233	1.09848	0.00582927	CAPNS1,COX7A1,OVOL3,POLR2I,TBCB,WDR62,ZNF146
3	4500000	4650000	117	1.09981	0.00588042	EFNA5
12	37600000	37750000	99	1.09718	0.00592154	IMPG1,U1
22	4800000	4950000	261	1.09268	0.00594137	LRRC63,RUBCNL
3	2350000	2500000	41	1.09396	0.00596266	MAN2A1
12	40450000	40600000	246	1.09072	0.00599742	LCA5
16	45150000	45300000	241	1.09045	0.00605347	ANKRD37,C4orf47,CCDC110,LRP2BP,SNX25,UFSP2
5	39600000	39750000	91	1.09264	0.00608603	NCOR1,PIGL
3	91050000	91200000	229	1.08777	0.00610952	ANAPC13,LCORL
28	13550000	13700000	93	1.0915	0.00612715	LZTS2,MRPL43,PDZD7,SEMA4G,SLF2,TWNK,U2
15	59700000	59850000	323	1.08664	0.00622162	MARCH1,TMA16
5	8100000	8250000	225	1.08519	0.00627768	DCPS,FOXRED1,KIRREL3,SRPRA,ST3GAL4,TIRAP
4	23900000	24050000	101	1.08823	0.00629164	ANXA7,CFAP70,MSS51,PPP3CB,U6,USP54
32	11700000	11850000	235	1.08461	0.00638978	HERC6
15	13350000	13500000	72	1.08596	0.006415	CMPK1,PDZK1IP1,STIL,TAL1
18	33150000	33300000	295	1.08158	0.00644583	EHF
10	62900000	63050000	161	1.08551	0.00645612	WDPCP
10	7450000	7600000	106	1.0839	0.00649724	TBC1D30
30	450000	600000	194	1.08202	0.00653837	OR4N5
30	850000	1000000	78	1.08065	0.00657949	CHRM5,EMC4,EMC7,KATNBL1,SLC12A6
36	21200000	21350000	193	1.08052	0.00662061	AGPS,PDE11A
8	37700000	37850000	164	1.07879	0.00666173	KCNH5,RHOJ
24	8650000	8800000	126	1.07756	0.00670285	SEL1L2
28	30000000	30150000	269	1.0797	0.00672608	SEC23IP
10	7700000	7850000	113	1.07623	0.00674398	LEMD3,WIF1
19	45150000	45300000	241	1.07758	0.00678213	ARHGAP15,KYNU
3	54150000	54300000	110	1.07497	0.0067851	PDE8A
8	31100000	31250000	136	1.07459	0.00682622	ATG14,FBXO34,TBPL2
29	29300000	29450000	240	1.07723	0.00683818	U4
31	37400000	37550000	531	1.01984	0.00688705	HSF2BP
3	4350000	4500000	210	1.07575	0.00689423	EFNA5
11	22650000	22800000	98	1.07206	0.00690846	JADE2,SAR1B,SEC24A
3	2300000	2450000	69	1.07192	0.00694958	MAN2A1
23	27700000	27850000	257	1.07404	0.00695028	COL6A5,COL6A6
10	63150000	63300000	129	1.07129	0.00703183	WDPCP
11	18450000	18600000	232	1.07192	0.00706238	ADAMTS19,KIAA1024L
3	2250000	2400000	150	1.06912	0.00707295	MAN2A1
13	15050000	15200000	122	1.06701	0.00711407	TRPS1
2	66800000	66950000	306	1.0713	0.00711844	ABCC11,ABCC12,LONP2
5	31200000	31350000	178	1.0663	0.00715519	DERL2,DHX33,NLRP1
36	27550000	27700000	203	1.07002	0.00723054	U6
6	38200000	38350000	72	1.06222	0.00723744	ELOB,FLYWCH1,FLYWCH2,KREMEN2,PAQR4,PKMYT1,SRRM2
5	31150000	31300000	246	1.06896	0.00728659	NLRP1
2	11850000	12000000	162	1.05778	0.00731968	NEBL
3	80150000	80300000	232	1.06895	0.00734264	PCDH7
12	32350000	32500000	179	1.05711	0.0073608	COL19A1,LMBRD1
22	4850000	5000000	238	1.06864	0.00739869	LRRC63,RUBCNL
1	121500000	121650000	104	1.05607	0.00740192	URI1
12	36850000	37000000	140	1.05584	0.00744305	FILIP1,TMEM30A,U1
21	44200000	44350000	323	1.06807	0.00745474	FANCF,GAS2
11	17300000	17450000	172	1.05519	0.00748417	FBN2
9	44250000	44400000	131	1.05484	0.00752529	BLMH,CPD,SLC6A4,TMIGD1
31	37800000	37950000	429	1.01764	0.00757576	AGPAT3
4	51500000	51650000	111	1.05418	0.00760753	EBF1
18	-50000	100000	358	1.06507	0.00762289	C7orf57,SUN3
10	32350000	32500000	333	1.06489	0.00767894	CKAP4,NUAK1
22	5250000	5400000	101	1.05291	0.00768978	SIAH3
1	116400000	116550000	162	1.05263	0.0077309	CAPNS1,COX7A1,ZNF146
9	59850000	60000000	259	1.06356	0.00773499	OR1K1,OR5C1,PDCL,SNORD90,ZBTB6
30	17350000	17500000	167	1.05212	0.00777202	LYSMD2,SCG3,TMOD2
12	35700000	35850000	80	1.05114	0.00781314	CD109
13	10150000	10300000	252	1.06299	0.00784709	SYBU
4	59350000	59500000	185	1.05054	0.00785426	ARHGEF37
15	50500000	50650000	263	1.06286	0.00790314	ARFIP1,TIGD4,TMEM154
4	23450000	23600000	103	1.0492	0.00793651	MCU,OIT3,P4HA1,PLA2G12B,U6
18	54550000	54700000	177	1.04896	0.00797763	FADS1,FADS2,FEN1,MYRF
14	43700000	43850000	321	1.06121	0.00801525	ADCYAP1R1
12	36250000	36400000	131	1.04874	0.00801875	5S_rRNA
25	34450000	34600000	208	1.06063	0.0080713	EGR3,PEBP4
28	14350000	14500000	136	1.04765	0.008101	5S_rRNA,C10orf76,FGF8,KCNIP2,MGEA5,NPM3,U6,U6
20	26550000	26700000	215	1.0598	0.00812735	ADAMTS9
10	63200000	63350000	92	1.04638	0.00814212	MDH1,WDPCP
25	21250000	21400000	276	1.05936	0.0081834	U6
25	27250000	27400000	300	1.05921	0.00823945	C8orf74,RP1L1
31	37450000	37600000	416	1.01192	0.00826446	HSF2BP
3	62800000	62950000	184	1.04572	0.00826548	FAM184B,LAP3,MED28
18	54600000	54750000	232	1.0579	0.0082955	DAGLA,FADS1,FEN1,MYRF
22	2900000	3050000	169	1.0445	0.0083066	CYSLTR2,RCBTB2
3	64550000	64700000	352	1.05693	0.00835155	BST1,CD38,FBXL5
18	35050000	35200000	288	1.05645	0.0084076	WT1
12	12500000	12650000	178	1.04288	0.00842997	CAPN11,HSP90AB1,MRPL14,TMEM63B
3	2200000	2350000	82	1.04224	0.00851221	MAN2A1
28	24850000	25000000	246	1.05129	0.00857575	ADRB1,CCDC186,U6
12	35650000	35800000	140	1.04162	0.00859446	CD109,SLC17A5
2	12100000	12250000	92	1.0407	0.0086767	NEBL
13	48950000	49100000	172	1.04015	0.00871782	NOA1,POLR2B,REST,U5
26	28450000	28600000	251	1.04817	0.0087439	CABIN1,GSTTP1
22	4400000	4550000	113	1.0401	0.00875894	ESD
12	64000000	64150000	266	1.04741	0.00879996	QRSL1
8	50200000	50350000	143	1.03989	0.00884119	AHSA1,SPTLC2,U6,VIPAS39
27	36300000	36450000	255	1.04527	0.00885601	CLEC2D,KLRB1
3	62350000	62500000	189	1.03872	0.00888231	FAM53A,SLBP,TACC3,TMEM129
18	50300000	50450000	248	1.04492	0.00891206	C11orf86,RHOD,SYT12
10	67600000	67750000	405	1.00876	0.00895317	ARHGAP25,BMP10
12	40500000	40650000	247	1.04378	0.00896811	SH3BGRL2
11	18300000	18450000	162	1.03715	0.00900567	ADAMTS19
12	19300000	19450000	236	1.04259	0.00902416	PKHD1
8	6850000	7000000	72	1.03617	0.0090468	U6
16	45400000	45550000	312	1.04238	0.00908021	CFAP97,SLC25A4
28	24800000	24950000	144	1.03361	0.00917016	ADRB1
4	55500000	55650000	166	1.03264	0.00921128	FAM114A2,MFAP3
11	62700000	62850000	137	1.03192	0.00925241	RAD23B
2	12050000	12200000	157	1.03155	0.00929353	NEBL
19	45100000	45250000	251	1.03847	0.00930441	ARHGAP15,KYNU
3	3650000	3800000	107	1.03148	0.00933465	FBXL17
3	2750000	2900000	229	1.03846	0.00936046	FER,PJA2
8	31300000	31450000	117	1.0296	0.00937577	KTN1
24	8350000	8500000	169	1.02946	0.00941689	FLRT3
4	86650000	86800000	230	1.03545	0.00947256	MYO10,RETREG1
12	32950000	33100000	156	1.02702	0.00949914	FAM135A,SDHAF4
18	49950000	50100000	189	1.02565	0.00954026	7SK,AIP,CABP2,CABP4,CDK2AP2,CLCF1,GPR152,PITPNM1,PPP1CA,RAD9A,RPS6KB2,TBC1D10C,TMEM134
28	25000000	25150000	168	1.02545	0.00958138	AFAP1L2,CCDC186,TDRD1,VWA2
16	53300000	53450000	313	1.03288	0.00958466	ASB5,SPATA4,WDR17
8	31000000	31150000	140	1.02488	0.0096225	DLGAP5,FBXO34,U6
21	28000000	28150000	424	0.998613	0.00964187	OR51V1,OR52A1
20	37050000	37200000	87	1.02483	0.00966362	GLT8D1,GNL3,ITIH1,NEK4,PBRM1,SNORA7,SNORD19,SNORD19,SNORD19B,SNORD69,SPCS1,U4
9	24100000	24250000	115	1.02387	0.00970475	LRRC46,MRPL10,OSBPL7,SCRN2,SP2,SP6
1	64150000	64300000	169	1.02299	0.00974587	HDDC2,TPD52L1,U6
27	36700000	36850000	310	1.03177	0.00975282	A2ML1,KLRG1,M6PR,PHC1,SNORA76
13	22700000	22850000	97	1.02278	0.00978699	MTSS1
5	14650000	14800000	233	1.03174	0.00980887	ABCG4,C2CD2L,CBL,CCDC153,DPAGT1,H2AFX,HINFP,HMBS,HYOU1,NLRX1,PDZD3,U6,VPS11
27	21100000	21250000	148	1.02113	0.00982811	ITPR2
11	17050000	17200000	240	1.03101	0.00986492	SLC12A2
13	20250000	20400000	193	1.021	0.00986923	HAS2,U6
15	23950000	24100000	213	1.03028	0.00992097	PPFIA2
1	93650000	93800000	121	1.01534	0.00995148	PDCD1LG2,RIC1,U2,U6
3	3800000	3950000	115	1.01464	0.0099926	FBXL17
