# Supplementary material for: Whole genome sequencing of canids reveals genomic regions under selection and variants influencing morphology
Source: Nat Commun. 2019 Apr 2;10:1489. doi: 10.1038/s41467-019-09373-w (PMC6445083; doi:10.1038/s41467-019-09373-w)
Supplement: Supplementary file 14 — Source Data [file 41467_2019_9373_MOESM14_ESM.xlsx]

## Sheet: Figure 2b
Figure 2b
Protein	size	Reference Sequence	Sequence
Human short protein	602 aa	Ensembl: LCORL-203: ENST00000382226.5	MDKGRERMAAAAAAAAAAAAAAQCRSPRCAAERRGFRRELDSWRHRLMHCVGFESILEGLYGPRLRRDLSLFEDCEPEELTDWSMDEKCSFCNLQREAVSDCIPSLDSSQSTPTEELSSQGQSNTDKIECQAENYLNALFRKKDLPQNCDPNIPLVAQELMKKMIRQFAIEYISKSGKTQENRNGSIGPSIVCKSIQMNQAENSLQEEQEGPLDLTVNRMQEQNTQQGDGVLDLSTKKTSIKSEESSICDPSSENSVAGRLHRNREDYVERSAEFADGLLSKALKDIQSGALDINKAGILYGIPQKTLLLHLEALPAGKPASFKNKTRDFHDSYSYKDSKETCAVLQKVALWARAQAERTEKSKLNLLETSEIKFPTASTYLHQLTLQKMVTQFKEKNE…
Human long protein	1871 aa	Ensembl: LCORL-207: ENST00000635767.1	MDKGRERMAAAAAAAAAAAAAAQCRSPRCAAERRGFRRELDSWRHRLMHCVGFESILEGLYGPRLRRDLSLFEDCEPEELTDWSMDEKCSFCNLQREAVSDCIPSLDSSQSTPTEELSSQGQSNTDKIECQAENYLNALFRKKDLPQNCDPNIPLVAQELMKKMIRQFAIEYISKSGKTQENRNGSIGPSIVCKSIQMNQAENSLQEEQEGPLDLTVNRMQEQNTQQGDGVLDLSTKKTSIKSEESSICDPSSENSVAGSTVDAKSEEATKMEKRKSALNKVLESLCIHHQQQVLAMLKFLVQEQNAASLCCCNTSCVVSSESQKPLIEDDLCGLFCSCEYRLAERGCLQNEKQSPGLEPLPVCIKDLHCLSCQTVTVEHVKPVVNRGIADSYNSHRCC…
Dog short protein	558 aa	Ensembl: LCORL: ENSCAFT00000026403.2	MIVIYFSLFYNTGFESILEGLYGPRLRRDLSLFEDCEPEELTDWSMDEKCSFCNLQREAVSDCIPSLDSSQSTPTEELSSQGQSNTEKIECQAENYLNALFRKKDLPQNCDPNIPLVAQELMKKMIRQFAIEYISKSGKIQENRNGSIGPSLICKSIQMNQAENSLQEEQEGPLDLTVNRMQEQNTQQEIIGDGVLDLSTKKTSIKSEESSICDPSSENSMAGRLHRNREDYVERSAEFADGLLSKALKDIQSGALDINKAGILYGIPQKTLLLHLEALPAGKPASFKNKTRDFNDSYSYKDSKETCAVLQKVALWARAQAERTEKSKLNLLETSELKFPTASSYLHQLTLQKMVTQFKEKNESLQYETSHPTVQLKIPQLRVSSVSKPQPDGPGLLDV…
Dog long protein	1831 aa	NCBI: XP_022272118.1	MIVIYFSLFYNTGFESILEGLYGPRLRRDLSLFEDCEPEELTDWSMDEKCSFCNLQREAVSDCIPSLDSSQSTPTEELSSQGQSNTEKIECQAENYLNALFRKKDLPQNCDPNIPLVAQELMKKMIRQFAIEYISKSGKIQENRNGSIGPSLICKSIQMNQAENSLQEEQEGPLDLTVNRMQEQNTQQGDGVLDLSTKKTSIKSEESSICDPSSENSMAGSTVDAKSEEATKMEKGKSALSKVLESLCTHHQQQVLAMLKFLVQEQNAASLCYCNTSYTVSSESQKPLTEDNLHGLFCSCEYRLAERGGLQSERQSPGFVPLPVCIKDLRCLTCQTVTIEHIKTVVNRGIANSYSSHRCCSGPLANLHSTKSTFQAPLSSREVCDVSVRLEGVCRSRSP…
Red amino acids correspond to a missing exon on Ensembl database, manualy annotated using the most recent track of the Canis Familiaris genome annotation on UCSC browser (Canfam3.1plus: Wucher et al, 2017)

## Sheet: Figure 3c-d
Figure 3c-3d
Mann-Whitney-Wilcoxon tests
	LCORL			SMAD2			HMGA2			IGF1			IRS4			IGSF1
SBW test	A/A	A/D	D/D	A/A	A/D	D/D	A/A	A/D	D/D	A/A	A/D	D/D	A/A	A/D	D/D	A/A	A/D	D/D
A/A	1	3.913e-15	0.0001068	1	7.795e-16	< 2.2e-16	1	7.759e-09	< 2.2e-16	1	< 2.2e-16	< 2.2e-16	1	2.963e-06	< 2.2e-16	1	0.003342	< 2.2e-16
A/D		1	< 2.2e-16		1	7.232e-14		1	0.04049		1	7.085e-13		1	1.131e-11		1	2.567e-07
D/D			1			1			1			1			1			1
	LCORL			SMAD2			HMGA2			IGF1			IRS4			IGSF1
Life span test	A/A	A/D	D/D	A/A	A/D	D/D	A/A	A/D	D/D	A/A	A/D	D/D	A/A	A/D	D/D	A/A	A/D	D/D
A/A	1	1.161e-06	< 2.2e-16	1	3.812e-10	< 2.2e-16	1	0.003804	1.352e-07	1	5.805e-06	< 2.2e-16	1	0.004227	< 2.2e-16	1	0.4628	< 2.2e-16
A/D		1	0.0002292		1	8.867e-13		1	0.1584		1	7.28e-07		1	1.979e-08		1	2.501e-10
D/D			1			1			1			1			1			1
A: Ancestral allele
D: Derived allele

## Sheet: Figure 4c
Figure 4c
Sample	Relative Normalized Expression	SEM
Beagle	1.33385	0.05187
Bichon Frisé	1.37937	0.02355
Boston Terrier	0.876284	0.0736846
Cavalier King Charles Spaniel	4.72403	0.403895
English Springer Spaniel	1.79701	0.18824
French Bulldog	0.531985	0.0613093
German Shepherd	0.684616	0.0399042
Golden Retriever	0.710885	0.0518128
Irish wolfhound	40.8413	0.4
Kerry Blue Terrier	0.59896	0.0787087
Labrador	1	0.4
Maltese	3.72368	0.166747
Miniature Pinscher	1.39432	0.13799
Papillon	1.26483	0.184323
Pembroke Welsh Corgi	3.28188	0.179579
Pug	0.893499	0.00751666
Rottweiler	0.998621	0.0211919
Weimaraner	1.58493	0.0570123
Whippet 1	67.0605	0.286366
Whippet 2	19.0893	0.103369
Yorkshire Terrier	1.62291	0.065883

## Sheet: S4-S6 Figs
S4-S6 Figures
Gene	Breed	Weight (kg)	Relative normalized Expression	Expression SEM
ACSL4	Yorkshire Terrier	3.17515	1.65534	0.122303
ACSL4	Maltese	3.5	1.61766	0.105198
ACSL4	Papillon	3.85554	1.15963	0.079432
ACSL4	Bichon Frisé	4	2.12739	0.54449
ACSL4	Miniature Pinscher	4.08233	1.04842	0.0926446
ACSL4	Cavalier King Charles Spaniel	6.35029	0.957508	0.0445378
ACSL4	Pug	7.25748	0.740291	0.0256736
ACSL4	Boston Terrier	9.07185	1	0.0358616
ACSL4	Beagle	10.2058	0.573447	0.0182519
ACSL4	French Bulldog	11.3398	1.06711	0.154314
ACSL4	Pembroke Welsh Corgi	11.7934	1.13316	0.0944703
ACSL4	Whippet	15.8757	0.558826	0.0349231
ACSL4	Kerry Blue Terrier	16.5561	0.547234	0.0231734
ACSL4	English Springer Spaniel	20.4117	1.22515	0.0760164
ACSL4	Labrador Retriever	29.4835	0.709656	0.0373513
ACSL4	Golden Retriever	30.6175	1.49877	0.0621157
ACSL4	Weimaraner	32.5	1.00752	0.112997
ACSL4	German Shepherd Dog	38.5554	0.630305	0.0459251
ACSL4	Rottweiler	45.3592	0.715214	0.0440973
ACSL4	Irish Wolfhound	51.0291	1.18073	0.0665996
ADAMTS9	Yorkshire Terrier	3.17515	1.33804	0.0767391
ADAMTS9	Maltese	3.5	2.0359	0.131644
ADAMTS9	Papillon	3.85554	2.33467	0.17701
ADAMTS9	Bichon Frisé	4	2.53657	0.651764
ADAMTS9	Miniature Pinscher	4.08233	0.854409	0.0690062
ADAMTS9	Cavalier King Charles Spaniel	6.35029	1.965	0.0922058
ADAMTS9	Pug	7.25748	0.401368	0.0200584
ADAMTS9	Boston Terrier	9.07185	0.756588	0.0195626
ADAMTS9	Beagle	10.2058	0.508985	0.021643
ADAMTS9	French Bulldog	11.3398	0.80428	0.0670228
ADAMTS9	Pembroke Welsh Corgi	11.7934	2.16808	0.0829283
ADAMTS9	Whippet	15.8757	0.830821	0.0561056
ADAMTS9	Kerry Blue Terrier	16.5561	1.06209	0.0340969
ADAMTS9	English Springer Spaniel	20.4117	2.03775	0.0919486
ADAMTS9	Labrador Retriever	29.4835	1.68271	0.0669831
ADAMTS9	Golden Retriever	30.6175	1.10309	0.070253
ADAMTS9	Weimaraner	32.5	2.37103	0.13919
ADAMTS9	German Shepherd Dog	38.5554	1.12423	0.0814443
ADAMTS9	Rottweiler	45.3592	0.978524	0.0613181
ADAMTS9	Irish Wolfhound	51.0291	1.48295	0.100518
GHR	Yorkshire Terrier	3.17515	1.6503	0.136982
GHR	Maltese	3.5	2.65049	0.18608
GHR	Papillon	3.85554	2.92307	0.145075
GHR	Bichon Frisé	4	2.28421	0.213774
GHR	Miniature Pinscher	4.08233	2.3404	0.244293
GHR	Cavalier King Charles Spaniel	6.35029	1.27825	0.0805086
GHR	Pug	7.25748	0.991833	0.0703829
GHR	Boston Terrier	9.07185	0.779122	0.068187
GHR	Beagle	10.2058	0.648928	0.0176079
GHR	French Bulldog	11.3398	1.21559	0.0937177
GHR	Pembroke Welsh Corgi	11.7934	1.90609	0.142372
GHR	Whippet	15.8757	1.87764	0.221182
GHR	Kerry Blue Terrier	16.5561	0.891257	0.0714541
GHR	English Springer Spaniel	20.4117	3.09943	0.188257
GHR	Labrador Retriever	29.4835	0.937444	0.0780679
GHR	Golden Retriever	30.6175	1.57391	0.116843
GHR	Weimaraner	32.5	1.59455	0.0586231
GHR	German Shepherd Dog	38.5554	1.20985	0.21282
GHR	Rottweiler	45.3592	1.18542	0.0523823
GHR	Irish Wolfhound	51.0291	0.688873	0.554617
HMGA2	Yorkshire Terrier	3.17515	1.97209	0.0822915
HMGA2	Maltese	3.5	2.58106	0.17434
HMGA2	Papillon	3.85554	1.70229	0.0701878
HMGA2	Bichon Frisé	4	1.67514	0.0442515
HMGA2	Miniature Pinscher	4.08233	0.935169	0.0812898
HMGA2	Cavalier King Charles Spaniel	6.35029	1.73457	0.0816726
HMGA2	Pug	7.25748	0.69559	0.0577545
HMGA2	Boston Terrier	9.07185	0.961166	0.0638213
HMGA2	Beagle	10.2058	0.601389	0.0230783
HMGA2	French Bulldog	11.3398	0.569678	0.0482596
HMGA2	Pembroke Welsh Corgi	11.7934	1.69177	0.0743413
HMGA2	Whippet	15.8757	0.886781	0.104756
HMGA2	Kerry Blue Terrier	16.5561	0.877012	0.0289487
HMGA2	English Springer Spaniel	20.4117	1.50512	0.0736393
HMGA2	Labrador Retriever	29.4835	1.66473	0.136893
HMGA2	Golden Retriever	30.6175	1.08135	0.0971954
HMGA2	Weimaraner	32.5	2.17488	0.0244856
HMGA2	German Shepherd Dog	38.5554	1.36734	0.0445751
HMGA2	Rottweiler	45.3592	0.938353	0.0391672
HMGA2	Irish Wolfhound	51.0291	0.919837	0.0164371
HNF4G	Yorkshire Terrier	3.17515	1.11991	0.1186
HNF4G	Maltese	3.5	1.97585	0.182731
HNF4G	Papillon	3.85554	1.32213	0.238051
HNF4G	Bichon Frisé	4	1.32849	0.34241
HNF4G	Miniature Pinscher	4.08233	1.00933	0.162496
HNF4G	Cavalier King Charles Spaniel	6.35029	1.49749	0.209299
HNF4G	Pug	7.25748	0.334035	0.0718132
HNF4G	Boston Terrier	9.07185	0.842235	0.0529437
HNF4G	Beagle	10.2058	0.52724	0.0322005
HNF4G	French Bulldog	11.3398	0.698703	0.046163
HNF4G	Pembroke Welsh Corgi	11.7934	1.30358	0.155013
HNF4G	Whippet	15.8757	2.84564	0.379542
HNF4G	Kerry Blue Terrier	16.5561	0.439443	0.0763357
HNF4G	English Springer Spaniel	20.4117	0.468709	0.121661
HNF4G	Labrador Retriever	29.4835	0.616396	0.0623979
HNF4G	Golden Retriever	30.6175	1.45075	0.11829
HNF4G	Weimaraner	32.5	1.2954	0.104931
HNF4G	German Shepherd Dog	38.5554	0.501479	0.0725496
HNF4G	Rottweiler	45.3592	1.21531	0.10053
HNF4G	Irish Wolfhound	51.0291	1.50562	0.0383232
IGF1	Yorkshire Terrier	3.17515	0.99824	0.0619025
IGF1	Maltese	3.5	2.0525	0.171619
IGF1	Papillon	3.85554	0.514692	0.0253865
IGF1	Bichon Frisé	4	0.74867	0.0708156
IGF1	Miniature Pinscher	4.08233	0.285436	0.0312943
IGF1	Cavalier King Charles Spaniel	6.35029	0.317921	0.0178692
IGF1	Pug	7.25748	0.71845	0.0483647
IGF1	Boston Terrier	9.07185	0.225967	0.0202109
IGF1	Beagle	10.2058	0.235028	0.00892313
IGF1	French Bulldog	11.3398	0.727887	0.0427148
IGF1	Pembroke Welsh Corgi	11.7934	2.29215	0.114451
IGF1	Whippet	15.8757	2.29129	0.210298
IGF1	Kerry Blue Terrier	16.5561	0.318661	0.0180403
IGF1	English Springer Spaniel	20.4117	2.70043	0.118868
IGF1	Labrador Retriever	29.4835	2.7768	0.180983
IGF1	Golden Retriever	30.6175	0.803425	0.0502423
IGF1	Weimaraner	32.5	1.4102	0.049476
IGF1	German Shepherd Dog	38.5554	0.817042	0.0598727
IGF1	Rottweiler	45.3592	0.830723	0.0373854
IGF1	Irish Wolfhound	51.0291	1.2585	0.115017
IGF1R	Yorkshire Terrier	3.17515	1.06759	0.0669712
IGF1R	Maltese	3.5	2.42284	0.204557
IGF1R	Papillon	3.85554	0.909422	0.0470028
IGF1R	Bichon Frisé	4	0.674772	0.0638607
IGF1R	Miniature Pinscher	4.08233	1.59436	0.159209
IGF1R	Cavalier King Charles Spaniel	6.35029	0.6299	0.0313634
IGF1R	Pug	7.25748	1	0.0722853
IGF1R	Boston Terrier	9.07185	1	0.0688178
IGF1R	Beagle	10.2058	1.16111	0.0992061
IGF1R	French Bulldog	11.3398	0.836115	0.110828
IGF1R	Pembroke Welsh Corgi	11.7934	0.873578	0.040559
IGF1R	Whippet	15.8757	2.04187	0.206055
IGF1R	Kerry Blue Terrier	16.5561	0.577371	0.0444659
IGF1R	English Springer Spaniel	20.4117	1.12435	0.0483432
IGF1R	Labrador Retriever	29.4835	0.856935	0.0701663
IGF1R	Golden Retriever	30.6175	2.04424	0.142566
IGF1R	Weimaraner	32.5	0.719421	0.0311057
IGF1R	German Shepherd Dog	38.5554	0.944967	0.0635389
IGF1R	Rottweiler	45.3592	0.842273	0.035474
IGF1R	Irish Wolfhound	51.0291	0.933163	0.0240934
LCORLlong	Yorkshire Terrier	3.17515	1.04055	0.101545
LCORLlong	Maltese	3.5	2.53477	0.201238
LCORLlong	Papillon	3.85554	1.39213	0.0973563
LCORLlong	Bichon Frisé	4	2.10898	0.539189
LCORLlong	Miniature Pinscher	4.08233	0.906778	0.0699288
LCORLlong	Cavalier King Charles Spaniel	6.35029	1.77597	0.0689561
LCORLlong	Pug	7.25748	0.705604	0.0788167
LCORLlong	Boston Terrier	9.07185	1	0.0215991
LCORLlong	Beagle	10.2058	0.511991	0.028301
LCORLlong	French Bulldog	11.3398	0.686251	0.46815
LCORLlong	Pembroke Welsh Corgi	11.7934	1.50336	0.0592426
LCORLlong	Whippet	15.8757	0.30311	0.0200791
LCORLlong	Kerry Blue Terrier	16.5561	0.665347	0.0207145
LCORLlong	English Springer Spaniel	20.4117	0.713163	0.0213572
LCORLlong	Labrador Retriever	29.4835	0.570332	0.0282595
LCORLlong	Golden Retriever	30.6175	1.10762	0.068189
LCORLlong	Weimaraner	32.5	1.04941	0.0625844
LCORLlong	German Shepherd Dog	38.5554	0.591508	0.0504527
LCORLlong	Rottweiler	45.3592	0.709382	0.0487558
LCORLlong	Irish Wolfhound	51.0291	1.30601	0.111116
LCORLsmall	Yorkshire Terrier	3.17515	0.717364	0.0433021
LCORLsmall	Maltese	3.5	1.60996	0.104434
LCORLsmall	Papillon	3.85554	1.6494	0.118561
LCORLsmall	Bichon Frisé	4	2.63382	0.681259
LCORLsmall	Miniature Pinscher	4.08233	1.25027	0.100053
LCORLsmall	Cavalier King Charles Spaniel	6.35029	1.28025	0.0560185
LCORLsmall	Pug	7.25748	0.605318	0.0232855
LCORLsmall	Boston Terrier	9.07185	1	0.0263495
LCORLsmall	Beagle	10.2058	0.680111	0.019161
LCORLsmall	French Bulldog	11.3398	1.06717	0.0556604
LCORLsmall	Pembroke Welsh Corgi	11.7934	1.84767	0.06857
LCORLsmall	Whippet	15.8757	0.32359	0.021329
LCORLsmall	Kerry Blue Terrier	16.5561	0.568954	0.020057
LCORLsmall	English Springer Spaniel	20.4117	0.51745	0.0370845
LCORLsmall	Labrador Retriever	29.4835	0.383276	0.0178263
LCORLsmall	Golden Retriever	30.6175	1.31137	0.0508561
LCORLsmall	Weimaraner	32.5	1.46944	0.0860198
LCORLsmall	German Shepherd Dog	38.5554	0.955984	0.067525
LCORLsmall	Rottweiler	45.3592	1.16746	0.0706238
LCORLsmall	Irish Wolfhound	51.0291	1.48295	0.0931553
LEMD3	Boston Terrier	1	1	0.077914
LEMD3	French Bulldog	1	1.12981	0.0667781
LEMD3	German Shepherd Dog	1	0.399543	0.0657022
LEMD3	Papillon	1	0.599176	0.0896307
LEMD3	Pembroke Welsh Corgi	1	1.00114	0.154326
LEMD3	Yorkshire Terrier	1	1.18016	0.0833691
LEMD3	Beagle	2	0.352568	0.0515808
LEMD3	Bichon Frisé	2	0.913621	0.0262612
LEMD3	Cavalier King Charles Spaniel	2	0.975424	0.0464595
LEMD3	English Springer Spaniel	2	0.250506	0.0230578
LEMD3	Golden Retriever	2	1.78274	0.155957
LEMD3	Irish Wolfhound	2	1.11977	0.108277
LEMD3	Kerry Blue Terrier	2	0.418084	0.0268819
LEMD3	Labrador Retriever	2	0.477994	0.0222911
LEMD3	Maltese	2	1.93702	0.166961
LEMD3	Miniature Pinscher	2	0.808307	0.0655405
LEMD3	Pug	2	0.766634	0.0536715
LEMD3	Rottweiler	2	0.688792	0.0465128
LEMD3	Weimaraner	2	0.514515	0.0335714
LEMD3	Whippet	2	0.0218455	0.00135243
MSRB3	Boston Terrier	1	1	0.0546388
MSRB3	French Bulldog	1	0.689753	0.0437654
MSRB3	German Shepherd Dog	1	1.11392	0.0444576
MSRB3	Papillon	1	1.73264	0.141571
MSRB3	Pembroke Welsh Corgi	1	1.43321	0.0597048
MSRB3	Yorkshire Terrier	1	0.465449	0.022902
MSRB3	Beagle	2	1.16942	0.0264784
MSRB3	Bichon Frisé	2	1.02452	0.0295807
MSRB3	Cavalier King Charles Spaniel	2	0.900442	0.0487238
MSRB3	English Springer Spaniel	2	0.849047	0.0426409
MSRB3	Golden Retriever	2	1.16052	0.0579528
MSRB3	Irish Wolfhound	2	1.51355	0.0440147
MSRB3	Kerry Blue Terrier	2	0.764401	0.033614
MSRB3	Labrador Retriever	2	0.606014	0.0384874
MSRB3	Maltese	2	2.17195	0.0897054
MSRB3	Miniature Pinscher	2	0.991808	0.0808365
MSRB3	Pug	2	0.335759	0.0148735
MSRB3	Rottweiler	2	1.0745	0.0297379
MSRB3	Weimaraner	2	0.641394	0.0112797
MSRB3	Whippet	2	1.83168	0.067448
R3HDM1	Yorkshire Terrier	3.17515	0.817968	0.0476606
R3HDM1	Maltese	3.5	1.76756	0.118217
R3HDM1	Papillon	3.85554	2.04584	0.144068
R3HDM1	Bichon Frisé	4	2.58956	0.662182
R3HDM1	Miniature Pinscher	4.08233	1.44836	0.109525
R3HDM1	Cavalier King Charles Spaniel	6.35029	1.29811	0.075082
R3HDM1	Pug	7.25748	0.527802	0.0188722
R3HDM1	Boston Terrier	9.07185	1	0.0349082
R3HDM1	Beagle	10.2058	0.588254	0.0132564
R3HDM1	French Bulldog	11.3398	1.13068	0.0615184
R3HDM1	Pembroke Welsh Corgi	11.7934	1.93781	0.0880374
R3HDM1	Whippet	15.8757	0.955776	0.0635706
R3HDM1	Kerry Blue Terrier	16.5561	1.0682	0.0440542
R3HDM1	English Springer Spaniel	20.4117	1.12047	0.0730338
R3HDM1	Labrador Retriever	29.4835	0.858787	0.0396373
R3HDM1	Golden Retriever	30.6175	1.6701	0.0759025
R3HDM1	Weimaraner	32.5	1.49193	0.0869539
R3HDM1	German Shepherd Dog	38.5554	1.36425	0.126708
R3HDM1	Rottweiler	45.3592	0.912369	0.0619131
R3HDM1	Irish Wolfhound	51.0291	1.48295	0.0779397
SMAD2	Yorkshire Terrier	3.17515	1.66833	0.112684
SMAD2	Maltese	3.5	2.52079	0.162097
SMAD2	Papillon	3.85554	1.23552	0.0987051
SMAD2	Bichon Frisé	4	1.95418	0.503301
SMAD2	Miniature Pinscher	4.08233	0.978616	0.0897551
SMAD2	Cavalier King Charles Spaniel	6.35029	1.61131	0.0705434
SMAD2	Pug	7.25748	0.873511	0.0317911
SMAD2	Boston Terrier	9.07185	1	0.0534156
SMAD2	Beagle	10.2058	0.640889	0.0271135
SMAD2	French Bulldog	11.3398	1.18535	0.0863976
SMAD2	Pembroke Welsh Corgi	11.7934	1.34996	0.0784266
SMAD2	Whippet	15.8757	0.970244	0.0633618
SMAD2	Kerry Blue Terrier	16.5561	0.825193	0.0379507
SMAD2	English Springer Spaniel	20.4117	1.6462	0.0881752
SMAD2	Labrador Retriever	29.4835	1.42414	0.0594298
SMAD2	Golden Retriever	30.6175	2.43385	0.148273
SMAD2	Weimaraner	32.5	1.56771	0.0919623
SMAD2	German Shepherd Dog	38.5554	1.06661	0.0724424
SMAD2	Rottweiler	45.3592	0.910996	0.135564
SMAD2	Irish Wolfhound	51.0291	1.42605	0.0818641
ZNF608	Yorkshire Terrier	3.17515	0.182252	0.0190464
ZNF608	Maltese	3.5	0.783586	0.0791467
ZNF608	Papillon	3.85554	0.770721	0.0632886
ZNF608	Bichon Frisé	4	0.71832	0.0754336
ZNF608	Miniature Pinscher	4.08233	2.09992	0.2094
ZNF608	Cavalier King Charles Spaniel	6.35029	0.587899	0.0512319
ZNF608	Pug	7.25748	0.259961	0.021795
ZNF608	Boston Terrier	9.07185	0.706712	0.0500891
ZNF608	Beagle	10.2058	1.34308	0.102894
ZNF608	French Bulldog	11.3398	0.249769	0.0155033
ZNF608	Pembroke Welsh Corgi	11.7934	1.00379	0.0628829
ZNF608	Whippet	15.8757	0.808558	0.104248
ZNF608	Kerry Blue Terrier	16.5561	0.73756	0.043786
ZNF608	English Springer Spaniel	20.4117	0.20918	0.0172146
ZNF608	Labrador Retriever	29.4835	0.26182	0.0228554
ZNF608	Golden Retriever	30.6175	2.11206	0.130868
ZNF608	Weimaraner	32.5	0.304335	0.0205113
ZNF608	German Shepherd Dog	38.5554	1.33641	0.120812
ZNF608	Rottweiler	45.3592	0.474597	0.0209718
ZNF608	Irish Wolfhound	51.0291	0.355556	0.0206556
